# Supplementary material for: Investigating the relationship between ATP synthase and the TCA cycle by crosslinking mass spectrometry
Source: Nat Commun. 2026 Jun 23;17:5563. doi: 10.1038/s41467-026-74730-5 (PMC13291236; doi:10.1038/s41467-026-74730-5)
Supplement: Supplementary file 3 — Supplementary Data 1 [file 41467_2026_74730_MOESM3_ESM.csv]

Proteins	result.pval	result.adj_pval	result.diff	result.comparison	Complex	gene_names	Gene
A2AAJ9	0.048551504	0.130141015	0.890303949	KO_vs_WT	Other	Obscn Gm878	Obscn
A2ADA5	9.76E-05	0.00175502	2.4070898	KO_vs_WT	Other	Pusl1	Pusl1
A2ADF7	0.418422853	0.572708281	0.895847446	KO_vs_WT	Other	Slc25a34 Gm1369	Slc25a34
A2AGT5	0.591674966	0.718578393	-0.478079386	KO_vs_WT	Other	Ckap5	Ckap5
A2AIL4	0.093827215	0.204936009	0.450348889	KO_vs_WT	Other	Ndufaf6	Ndufaf6
A2AJB2	3.58E-05	0.001053047	3.154920522	KO_vs_WT	Other	Tmem141 D2Ertd217e	Tmem141
A2AMM0	0.024776474	0.079488264	-0.770527137	KO_vs_WT	Other	Cavin4 Murc	Cavin4
A2AMZ4	0.329147248	0.487988702	-0.311456084	KO_vs_WT	Other	Ndufaf8	Ndufaf8
A2AN08	0.127135358	0.249749857	3.302019444	KO_vs_WT	Other	Ubr4 Kiaa0462 Zubr1	Ubr4
A2APY7	0.813343018	0.881024359	0.095629884	KO_vs_WT	Other	Ndufaf5	Ndufaf5
A2ASS6	0.748905181	0.840747606	-0.073646522	KO_vs_WT	Myosin	Ttn	Ttn
A2BDX3	6.60E-06	0.00050592	3.395986634	KO_vs_WT	Other	Mocs3 Uba4	Mocs3
A6H611	0.69278978	0.802263125	-0.096470378	KO_vs_WT	Other	Mipep	Mipep
A6X935	0.772086978	0.854729719	-0.139010701	KO_vs_WT	Other	Itih4	Itih4
B1AR13	0.00146975	0.010501524	1.085962337	KO_vs_WT	Other	Cisd3 Mel-13 Mel13	Cisd3
B1AY13	0.119646612	0.239398918	0.759630977	KO_vs_WT	Other	Usp24	Usp24
B2RPV6	0.265124558	0.417092215	-0.563514202	KO_vs_WT	Other	Mmrn1	Mmrn1
B2RQC6	0.033662015	0.099276645	0.573156242	KO_vs_WT	Other	Cad	Cad
B2RVI8	0.030350356	0.093148451	-0.701535774	KO_vs_WT	Other	Sult2a6 Gm6957	Sult2a6
B2RWS6	0.033501368	0.09893168	3.806820236	KO_vs_WT	Other	Ep300 P300	Ep300
B2RXS4	0.301002259	0.459104455	0.502507163	KO_vs_WT	Other	Plxnb2	Plxnb2
B7ZMP1	0.130729794	0.254602737	0.816040414	KO_vs_WT	Other	Xpnpep3	Xpnpep3
B8ZXI1	0.578804857	0.708644866	-0.486620217	KO_vs_WT	Other	Qtrt2 Qtrtd1	Qtrt2
C0HKE5	0.108914787	0.226293897	0.495889654	KO_vs_WT	Other	H2ac11 Hist1h2ag	H2ac11
C0HKG6	0.056990234	0.146685091	1.442914296	KO_vs_WT	Other	Rnaset2b	Rnaset2b
D3YZG8	0.006880411	0.031293434	-1.029340412	KO_vs_WT	Other	Mthfd2l	Mthfd2l
D3Z3K2	0.132172016	0.256749243	-0.463605347	KO_vs_WT	Other	Ccnb1ip1 Gm288 Hei10 Mei4	Ccnb1ip1
D3Z4S3	0.014937632	0.056016121	0.899973691	KO_vs_WT	Other	Ptrhd1	Ptrhd1
D3Z6Q9	0.025025878	0.080026017	-0.587461085	KO_vs_WT	Other	Bin2	Bin2
D3Z7P3	0.007186109	0.032423378	1.083076739	KO_vs_WT	Other	Gls Gls1 Kiaa0838	Gls
E9PV24	0.029791648	0.091931992	-0.624150703	KO_vs_WT	Other	Fga	Fga
E9PWZ3	0.185355027	0.325196851	-0.457711207	KO_vs_WT	Other	Rpl3l	Rpl3l
E9Q0S6	0.652928856	0.768251355	0.529139025	KO_vs_WT	Other	Tns1	Tns1
E9Q3L2	0.908845057	0.937975447	0.090776712	KO_vs_WT	Other	Pi4ka Pik4 Pik4ca	Pi4ka
E9Q401	0.001991951	0.012964852	-1.095648569	KO_vs_WT	Other	Ryr2	Ryr2
E9Q4P1	0.757334643	0.845092649	0.1261672	KO_vs_WT	Other	Wdfy1 Kiaa1435	Wdfy1
E9Q4Z2	0.193127765	0.335971112	0.31714616	KO_vs_WT	OM	Acacb Acc2 Accb	Acacb
E9Q557	0.460385567	0.606616235	1.174760363	KO_vs_WT	Other	Dsp	Dsp
G5E829	0.127443415	0.249845654	0.763519399	KO_vs_WT	Other	Atp2b1	Atp2b1
G5E897	0.052477515	0.137253546	2.537960651	KO_vs_WT	Other	Poglut3 Kdelc2	Poglut3
O08528	0.144053294	0.272429502	-0.46106706	KO_vs_WT	Other	Hk2	Hk2
O08529	0.333262078	0.491111651	-0.227666053	KO_vs_WT	Other	Capn2	Capn2
O08532	0.011246427	0.04516517	-1.097066724	KO_vs_WT	Other	Cacna2d1 Cacna2	Cacna2d1
O08539	0.092787004	0.203741362	0.722995067	KO_vs_WT	Other	Bin1 Amphl Sh3p9	Bin1
O08553	0.88476692	0.924473518	-0.047462192	KO_vs_WT	Other	Dpysl2 Crmp2 Ulip2	Dpysl2
O08599	0.012064855	0.047774296	0.867080154	KO_vs_WT	Other	Stxbp1	Stxbp1
O08600	0.002073568	0.013192785	-1.127063647	KO_vs_WT	Other	Endog	Endog
O08638	0.14880745	0.279256138	0.420917	KO_vs_WT	Myosin	Myh11	Myh11
O08663	0.000472736	0.00463527	2.135442439	KO_vs_WT	Other	Metap2 Mnpep P67eif2	Metap2
O08677	0.064497829	0.158217106	1.505902335	KO_vs_WT	Other	Kng1 Kng	Kng1
O08709	0.713717367	0.816037272	-0.19832168	KO_vs_WT	Other	Prdx6 Aop2 Ltw4 Prdx5	Prdx6
O08734	0.002045933	0.013090503	1.087392198	KO_vs_WT	Other	Bak1 Bak	Bak1
O08739	0.024356653	0.078586638	-0.898358372	KO_vs_WT	Other	Ampd3	Ampd3
O08749	0.318923979	0.477122069	-0.282774841	KO_vs_WT	TCA Cycle	Dld	Dld
O08756	0.824025997	0.887081218	-0.06155926	KO_vs_WT	OM	Hsd17b10 Erab Hadh2	Hsd17b10
O08788	0.926774893	0.948551799	0.023618687	KO_vs_WT	Other	Dctn1	Dctn1
O08795	0.151013008	0.282214904	1.289014722	KO_vs_WT	Other	Prkcsh	Prkcsh
O08807	0.220691433	0.369723443	0.556314445	KO_vs_WT	Other	Prdx4	Prdx4
O08808	0.733955095	0.830788751	0.512605455	KO_vs_WT	Other	Diaph1 Diap1	Diaph1
O08915	0.156965908	0.289458791	-0.401979831	KO_vs_WT	Other	Aip	Aip
O08917	0.020469656	0.07067648	0.921798535	KO_vs_WT	Other	Flot1	Flot1
O09044	0.672561237	0.782409452	0.216082955	KO_vs_WT	Other	Snap23 Sndt	Snap23
O09061	0.060748237	0.152406637	0.624829129	KO_vs_WT	Other	Psmb1	Psmb1
O09111	0.038109014	0.108986005	1.265602254	KO_vs_WT	Complex I	Ndufb11 Np15	Ndufb11
O09117	0.277216037	0.431293719	-0.553696253	KO_vs_WT	Other	Sypl1 Pphn Sypl	Sypl1
O09118	3.13E-06	0.000419593	-3.218691116	KO_vs_WT	Other	Ntn1	Ntn1
O09131	0.003089787	0.017583839	1.755883904	KO_vs_WT	Other	Gsto1 Gstx Gtsttl	Gsto1
O09159	0.462104526	0.607164607	0.424447195	KO_vs_WT	Other	Man2b1 Laman Man2b Manb	Man2b1
O09161	0.418468965	0.572708281	-0.291555137	KO_vs_WT	Other	Casq2	Casq2
O09164	0.248017131	0.398976421	-0.305533328	KO_vs_WT	Other	Sod3	Sod3
O09167	0.130939752	0.254792558	0.951402588	KO_vs_WT	Other	Rpl21	Rpl21
O09174	0.254801044	0.405640784	-0.300996395	KO_vs_WT	OM	Amacr Macr1	Amacr
O35074	0.389818543	0.547431207	0.76989268	KO_vs_WT	Other	Ptgis Cyp8	Ptgis
O35114	0.894977398	0.929063363	-0.05562807	KO_vs_WT	Other	Scarb2	Scarb2
O35129	0.537174527	0.675194397	0.159166513	KO_vs_WT	Other	Phb2 Bap Bcap37 Rea	Phb2
O35143	0.053388643	0.139314835	0.639722219	KO_vs_WT	Other	Atp5if1 Atpi Atpif1 If1	Atp5if1
O35206	0.061750292	0.154035696	-0.875157679	KO_vs_WT	Other	Col15a1	Col15a1
O35215	0.556792534	0.69156289	-0.256578941	KO_vs_WT	Other	Ddt	Ddt
O35226	0.420859539	0.573863964	0.794569054	KO_vs_WT	Other	Psmd4 Mcb1	Psmd4
O35231	0.03973955	0.112653416	1.883530658	KO_vs_WT	Other	Kifc3	Kifc3
O35239	0.01127104	0.045183903	0.822365888	KO_vs_WT	Other	Ptpn9	Ptpn9
O35309	7.19E-06	0.00050592	3.569999269	KO_vs_WT	Other	Nmi	Nmi
O35344	0.367751835	0.524313164	-0.393259611	KO_vs_WT	Other	Kpna3 Qip2	Kpna3
O35345	0.859137532	0.912732884	-0.076301743	KO_vs_WT	Other	Kpna6 Kpna5	Kpna6
O35350	0.149623783	0.280276329	1.437663719	KO_vs_WT	Other	Capn1 Canp1 Capa1	Capn1
O35379	0.902476402	0.934236312	0.120165463	KO_vs_WT	Other	Abcc1 Abcc1a Abcc1b Mdrap Mrp	Abcc1
O35382	0.864218505	0.91626523	0.044218191	KO_vs_WT	Other	Exoc4 Sec8 Sec8l1	Exoc4
O35386	0.002027339	0.013074221	-1.49799007	KO_vs_WT	OM	Phyh Ln1 Lnap1 Pahx	Phyh
O35387	0.000586429	0.005399441	1.447862869	KO_vs_WT	Other	Hax1 Hs1bp1	Hax1
O35435	0.355884866	0.513471719	-0.226030406	KO_vs_WT	Other	Dhodh	Dhodh
O35448	0.396703619	0.555679467	0.37721151	KO_vs_WT	Other	Ppt2	Ppt2
O35459	0.028928575	0.089880964	-0.597579153	KO_vs_WT	OM	Ech1	Ech1
O35566	0.770601384	0.853502267	-0.102627957	KO_vs_WT	Other	Cd151 Peta3	Cd151
O35593	0.29083306	0.446601275	0.330981807	KO_vs_WT	Other	Psmd14 Pad1	Psmd14
O35601	0.86439503	0.91626523	0.106947707	KO_vs_WT	Other	Fyb1 Fyb	Fyb1
O35609	0.050641034	0.133997597	-1.024002711	KO_vs_WT	Other	Scamp3	Scamp3
O35639	0.364605745	0.522017707	0.302653341	KO_vs_WT	Other	Anxa3 Anx3	Anxa3
O35643	0.08012034	0.184824548	0.745398954	KO_vs_WT	Other	Ap1b1 Adtb1	Ap1b1
O35657	3.14E-05	0.000992949	3.617332494	KO_vs_WT	Other	Neu1 Neu	Neu1
O35658	0.008600747	0.03696526	1.606486084	KO_vs_WT	Other	C1qbp Gc1qbp	C1qbp
O35678	0.423451644	0.575247664	-0.176909832	KO_vs_WT	Other	Mgll	Mgll
O35680	9.22E-05	0.001697619	2.056365306	KO_vs_WT	Other	Mrps12 Rpms12	Mrps12
O35682	0.569994364	0.700128652	-0.269694889	KO_vs_WT	Other	Myadm Mug	Myadm
O35683	0.110239845	0.22761463	-1.47212519	KO_vs_WT	Complex I	Ndufa1	Ndufa1
O35685	0.04093536	0.114732587	-0.817625287	KO_vs_WT	Other	Nudc	Nudc
O35855	0.341895626	0.49765028	-0.215949013	KO_vs_WT	Other	Bcat2 Bcatm Eca40	Bcat2
O35857	0.002669306	0.015622681	1.216004263	KO_vs_WT	Other	Timm44 Mimt44 Tim44	Timm44
O35864	0.407377295	0.565385768	-0.299060828	KO_vs_WT	Other	Cops5 Csn5 Jab1 Kic2	Cops5
O35887	0.000947392	0.007774791	1.280112142	KO_vs_WT	Other	Calu	Calu
O35943	0.907347805	0.93713761	-0.067589303	KO_vs_WT	Other	Fxn Frda	Fxn
O35955	0.450193976	0.59735756	-0.206467603	KO_vs_WT	Other	Psmb10 Lmp10 Mecl1	Psmb10
O35972	0.061915864	0.154109267	0.838094133	KO_vs_WT	Other	Mrpl23 L23mrp	Mrpl23
O54724	0.005986071	0.028188047	-0.928045411	KO_vs_WT	Other	Cavin1 Ptrf	Cavin1
O54734	0.556914222	0.69156289	0.529277124	KO_vs_WT	Other	Ddost	Ddost
O54774	0.159837705	0.292718262	0.98612817	KO_vs_WT	Other	Ap3d1 Ap3d	Ap3d1
O54782	0.048227771	0.129465955	0.88994175	KO_vs_WT	Other	Man2b2 Kiaa0935	Man2b2
O54931	0.87760427	0.921972946	0.065966559	KO_vs_WT	Other	Pakap Akap2 Palm2 Palm2akap2	Pakap
O54950	0.438555692	0.585689058	0.321552855	KO_vs_WT	Other	Prkag1 Prkaac	Prkag1
O54962	0.039174904	0.111471303	2.375714632	KO_vs_WT	Other	Banf1 Baf L2bp1	Banf1
O54984	0.02098456	0.072015195	1.169005413	KO_vs_WT	Other	Get3 Arsa Asna1	Get3
O54988	0.023541673	0.077278099	0.666669529	KO_vs_WT	Other	Slk Kiaa0204 Stk2	Slk
O55013	4.21E-06	0.000419593	-3.233138054	KO_vs_WT	Other	Trappc3 Bet3	Trappc3
O55028	0.110020107	0.227444772	-0.371927626	KO_vs_WT	Other	Bckdk	Bckdk
O55029	0.827783321	0.889857248	0.271157648	KO_vs_WT	Other	Copb2	Copb2
O55042	0.005256183	0.025937372	-2.130314401	KO_vs_WT	Other	Snca Syn	Snca
O55098	0.006411149	0.029756663	-2.306774742	KO_vs_WT	Other	Stk10 Lok	Stk10
O55106	2.05E-05	0.000800235	3.900164454	KO_vs_WT	Other	Strn	Strn
O55111	0.140668625	0.267069937	-1.19693344	KO_vs_WT	Other	Dsg2	Dsg2
O55126	0.423626095	0.575247664	-0.223924657	KO_vs_WT	Other	Nipsnap2 Gbas	Nipsnap2
O55131	0.943985302	0.961387909	0.014260851	KO_vs_WT	Other	Septin7 Cdc10 Sept7	Septin7
O55135	0.08996797	0.200174315	1.492941345	KO_vs_WT	Other	Eif6 Itgb4bp	Eif6
O55142	0.009898851	0.041063913	2.391626254	KO_vs_WT	Other	Rpl35a	Rpl35a
O55143	0.284898688	0.439874253	0.470953031	KO_vs_WT	Other	Atp2a2	Atp2a2
O55186	0.864228755	0.91626523	-0.082415358	KO_vs_WT	Other	Cd59a Cd59	Cd59a
O55222	0.237663636	0.386820009	-0.321506046	KO_vs_WT	Other	Ilk ILK1 ILK2	Ilk
O55234	0.213042219	0.360538067	0.320023261	KO_vs_WT	Other	Psmb5	Psmb5
O70194	0.325533193	0.484131768	-0.565957812	KO_vs_WT	Other	Eif3d Eif3s7	Eif3d
O70250	0.670858006	0.781632399	-0.097726821	KO_vs_WT	Other	Pgam2	Pgam2
O70251	0.001216434	0.009245718	2.441415628	KO_vs_WT	Other	Eef1b Eef1b2	Eef1b
O70309	0.124838679	0.24716749	0.954067412	KO_vs_WT	Other	Itgb5	Itgb5
O70310	0.042020668	0.116924833	1.753488112	KO_vs_WT	OM	Nmt1	Nmt1
O70318	0.206848884	0.352795725	-0.448049252	KO_vs_WT	Other	Epb41l2 Epb4.1l2	Epb41l2
O70325	0.803912392	0.874573279	0.052547497	KO_vs_WT	Other	Gpx4	Gpx4
O70373	0.004775767	0.024091566	2.222894092	KO_vs_WT	Other	Xirp1 Cmya1 Xin	Xirp1
O70400	0.716770938	0.818289403	-0.087660716	KO_vs_WT	Other	Pdlim1 Clim1	Pdlim1
O70404	0.429985193	0.57971218	0.59023171	KO_vs_WT	Other	Vamp8	Vamp8
O70423	0.022766963	0.075611688	-1.503888761	KO_vs_WT	Other	Aoc3 Vap1	Aoc3
O70433	0.000262007	0.003278704	-1.767584824	KO_vs_WT	Other	Fhl2	Fhl2
O70435	0.748039068	0.840747606	0.147396165	KO_vs_WT	Other	Psma3	Psma3
O70468	0.383103536	0.540641439	-0.218772342	KO_vs_WT	Other	Mybpc3	Mybpc3
O70555	0.414889593	0.571956742	1.856208866	KO_vs_WT	Other	Sprr2d	Sprr2d
O70571	0.56888822	0.699811527	0.287363917	KO_vs_WT	Other	Pdk4	Pdk4
O88342	0.047125402	0.127525728	0.606621673	KO_vs_WT	Other	Wdr1	Wdr1
O88396	0.0002384	0.003136052	4.674959665	KO_vs_WT	Other	Grpel2 Mt-grpel2	Grpel2
O88398	0.000461148	0.004600349	3.52043419	KO_vs_WT	Other	Avil Advil	Avil
O88425	0.01307892	0.050380534	0.76935956	KO_vs_WT	Other	Nme6	Nme6
O88441	0.780095339	0.861070147	-0.070577158	KO_vs_WT	Other	Mtx2 MNCb-0780	Mtx2
O88447	0.177711354	0.316194986	0.859936212	KO_vs_WT	Other	Klc1 Kns2	Klc1
O88456	0.013853002	0.052823315	-0.759255975	KO_vs_WT	Other	Capns1 Capn4	Capns1
O88487	0.854608955	0.911000536	-0.050843543	KO_vs_WT	Other	Dync1i2 Dnci2 Dncic2	Dync1i2
O88492	0.297840298	0.456124595	-1.051630973	KO_vs_WT	Other	Plin4 Kiaa1881	Plin4
O88531	0.776316849	0.858573078	-0.115393431	KO_vs_WT	Other	Ppt1 Cln1 Ppt	Ppt1
O88533	0.033191097	0.098143388	-1.161864998	KO_vs_WT	Other	Ddc	Ddc
O88543	0.417980357	0.572708281	0.471792708	KO_vs_WT	Other	Cops3 Csn3	Cops3
O88544	0.794254786	0.868234027	-0.08929211	KO_vs_WT	Other	Cops4 Csn4	Cops4
O88545	0.425416538	0.576641806	-0.599455429	KO_vs_WT	Other	Cops6 Csn6	Cops6
O88569	0.957144922	0.969992505	0.035223935	KO_vs_WT	Other	Hnrnpa2b1 Hnrpa2b1	Hnrnpa2b1
O88587	0.942854974	0.961101043	0.038469478	KO_vs_WT	Other	Comt Comt1	Comt
O88668	0.883118156	0.924473518	-0.107655096	KO_vs_WT	Other	Creg1 Creg	Creg1
O88685	0.497483498	0.636610239	-0.241142584	KO_vs_WT	Other	Psmc3 Tbp1	Psmc3
O88696	0.241796237	0.391751415	-0.269111303	KO_vs_WT	Other	Clpp	Clpp
O88783	0.307293705	0.465877003	-0.876094813	KO_vs_WT	Other	F5	F5
O88844	0.132720658	0.257134434	-0.525900793	KO_vs_WT	OM	Idh1	Idh1
O88848	0.943681224	0.961387909	0.033695294	KO_vs_WT	Other	Arl6 Bbs3	Arl6
O88851	0.886294262	0.925095163	0.188309067	KO_vs_WT	Other	Rbbp9 Bog	Rbbp9
O88942	0.891050169	0.927494776	0.050085157	KO_vs_WT	Other	Nfatc1 Nfat2 Nfatc	Nfatc1
O88947	0.005851089	0.027783473	-1.393765984	KO_vs_WT	Other	F10	F10
O88952	0.254846285	0.405640784	-0.274541428	KO_vs_WT	Other	Lin7c Mals3 Veli3	Lin7c
O88967	3.93E-05	0.001086653	4.653591729	KO_vs_WT	Other	Yme1l1	Yme1l1
O88986	0.014248728	0.053878747	-0.9201217	KO_vs_WT	Other	Gcat Kbl	Gcat
O89017	0.421744024	0.573863964	-0.378916184	KO_vs_WT	Other	Lgmn Prsc1	Lgmn
O89023	0.012133559	0.047962499	-0.831653918	KO_vs_WT	Other	Tpp1 Cln2	Tpp1
O89053	0.694189779	0.80303363	-0.137533409	KO_vs_WT	Other	Coro1a Coro1	Coro1a
O89106	0.074504927	0.177262248	0.522282665	KO_vs_WT	Other	Fhit	Fhit
O89112	0.43974862	0.586590474	0.510486098	KO_vs_WT	Other	Lancl1 Gpr69a	Lancl1
P00158	0.887231554	0.925320934	0.14216544	KO_vs_WT	Complex III	Mt-Cyb Cob Cytb mt-Cytb Mtcyb	Mt-Cyb
P00329	0.03245048	0.09671097	-1.206978735	KO_vs_WT	Other	Adh1 Adh-1	Adh1
P00397	0.000119661	0.002068947	-4.652490015	KO_vs_WT	Complex IV	Mtco1 COI mt-Co1	Mtco1
P00405	0.000696215	0.006065101	-2.629396379	KO_vs_WT	Complex IV	Mtco2 COII COX2 mt-Co2	Mtco2
P00416	0.000239381	0.003136052	-2.276672912	KO_vs_WT	Complex IV	mt-Co3 COIII Mtco3	mt-Co3
P00493	0.809843986	0.878915491	0.090795231	KO_vs_WT	Other	Hprt1 Hprt	Hprt1
P00848	0.000380849	0.004103757	-4.060397214	KO_vs_WT	Complex V	Mtatp6 Atp6 Atpase6 mt-Atp6	Mtatp6
P00920	0.026995659	0.085041957	-1.239011849	KO_vs_WT	Other	Ca2 Car2	Ca2
P01027	0.855620195	0.911194594	0.077863988	KO_vs_WT	Other	C3	C3
P01029	6.52E-05	0.0014196	-3.640932857	KO_vs_WT	Other	C4b C4	C4b
P01872	0.416047707	0.572708281	-0.316699958	KO_vs_WT	Other	Ighm Igh-6	Ighm
P01898	0.090691882	0.200798741	-0.958715174	KO_vs_WT	Other	H2-Q10	H2-Q10
P01899	0.504958777	0.645446744	0.440567058	KO_vs_WT	Other	H2-D1	H2-D1
P01942	0.001000921	0.007982694	-1.283579377	KO_vs_WT	Other	Hba Hba-a1	Hba
P02088	0.002333366	0.014245485	-1.016098954	KO_vs_WT	Other	Hbb-b1	Hbb-b1
P02463	0.024135578	0.078095836	0.948452133	KO_vs_WT	Other	Col4a1	Col4a1
P02468	0.786985431	0.86660918	-0.078426546	KO_vs_WT	Other	Lamc1 Lamb-2 Lamc-1	Lamc1
P02469	0.129559507	0.253194377	0.519010384	KO_vs_WT	Other	Lamb1 Lamb-1 Lamb1-1	Lamb1
P03888	0.221585726	0.370673316	1.231913768	KO_vs_WT	Complex I	Mtnd1 mt-Nd1 Nd1	Mtnd1
P03903	0.307038841	0.465802395	0.452811059	KO_vs_WT	Other	Mtnd4l mt-Nd4l Nd4l	Mtnd4l
P03911	0.802813584	0.873797582	-0.180666293	KO_vs_WT	Complex I	Mtnd4 mt-Nd4 Nd4	Mtnd4
P03921	0.126631072	0.249691083	0.576697232	KO_vs_WT	Complex I	Mtnd5 mt-Nd5 Nd5	Mtnd5
P03930	0.119798834	0.239491933	1.160183995	KO_vs_WT	Complex V	Mtatp8 Atp8 mt-Atp8	Mtatp8
P03953	0.466696921	0.60961276	0.690347782	KO_vs_WT	Other	Cfd Adn Df	Cfd
P04117	0.015777801	0.058393332	-0.723497961	KO_vs_WT	Other	Fabp4 Ap2	Fabp4
P04186	0.659110886	0.771940688	0.15014167	KO_vs_WT	Other	Cfb Bf H2-Bf	Cfb
P04202	0.044483559	0.121979734	-0.74122678	KO_vs_WT	Other	Tgfb1	Tgfb1
P04247	0.023588001	0.077318123	-0.909374421	KO_vs_WT	Other	Mb	Mb
P04919	0.083733529	0.190418115	-0.943164242	KO_vs_WT	Other	Slc4a1 Ae1	Slc4a1
P05064	0.064165962	0.157942956	-0.496827376	KO_vs_WT	Other	Aldoa Aldo1	Aldoa
P05125	0.003107192	0.017638572	-2.48699168	KO_vs_WT	Other	Nppa Pnd	Nppa
P05132	0.11343299	0.231228431	-0.865673855	KO_vs_WT	Other	Prkaca Pkaca	Prkaca
P05201	0.744524775	0.83897941	0.088542154	KO_vs_WT	Other	Got1	Got1
P05202	0.658092751	0.771921327	0.102241615	KO_vs_WT	Other	Got2 Got-2	Got2
P05213	0.180847865	0.319267665	0.363314508	KO_vs_WT	Other	Tuba1b Tuba2	Tuba1b
P05622	0.139295449	0.265575919	-2.908644562	KO_vs_WT	Other	Pdgfrb Pdgfr Pdgfr1	Pdgfrb
P05977	0.607534675	0.731505562	-0.239860519	KO_vs_WT	Myosin	Myl1 Mylf	Myl1
P06151	0.016667267	0.060596082	-1.398168767	KO_vs_WT	Other	Ldha Ldh-1 Ldh1	Ldha
P06728	0.243537359	0.394008655	-0.389119271	KO_vs_WT	Other	Apoa4	Apoa4
P06745	0.668629917	0.780240475	-0.113416032	KO_vs_WT	Other	Gpi Gpi1	Gpi
P06797	0.20234291	0.345891843	0.776112148	KO_vs_WT	Other	Ctsl Ctsl1	Ctsl
P06909	0.090241429	0.200524197	-0.504152847	KO_vs_WT	Other	Cfh Hf1	Cfh
P07214	0.074318409	0.177004412	1.155185293	KO_vs_WT	Other	Sparc	Sparc
P07309	0.134772256	0.25979503	0.42153627	KO_vs_WT	Other	Ttr	Ttr
P07310	0.004133767	0.021774377	-1.275851722	KO_vs_WT	Other	Ckm Ckmm	Ckm
P07356	0.884458461	0.924473518	-0.056735984	KO_vs_WT	Other	Anxa2 Anx2 Cal1h	Anxa2
P07724	0.190239304	0.332478413	0.425324871	KO_vs_WT	Other	Alb Alb-1 Alb1	Alb
P07759	0.14972668	0.280276329	-0.5175123	KO_vs_WT	Other	Serpina3k Mcm2 Spi2	Serpina3k
P07901	0.024637629	0.07926737	0.772527801	KO_vs_WT	Other	Hsp90aa1 Hsp86 Hsp86-1 Hspca	Hsp90aa1
P08003	0.034929185	0.10208336	0.665040719	KO_vs_WT	Other	Pdia4 Cai Erp72	Pdia4
P08032	0.058136271	0.14845395	-0.885077246	KO_vs_WT	Other	Spta1 Spna1 Spta	Spta1
P08074	0.550144911	0.685788786	-0.338582942	KO_vs_WT	Other	Cbr2	Cbr2
P08113	0.613660903	0.736198065	0.126282953	KO_vs_WT	Other	Hsp90b1 Grp94 Tra-1 Tra1	Hsp90b1
P08122	0.181626858	0.32013416	0.791766946	KO_vs_WT	Other	Col4a2	Col4a2
P08207	0.409830375	0.567053023	0.378940104	KO_vs_WT	Other	S100a10 Cal1l	S100a10
P08226	0.968668936	0.976428633	-0.012113664	KO_vs_WT	Other	Apoe	Apoe
P08228	0.022558775	0.075473598	0.862750115	KO_vs_WT	Other	Sod1	Sod1
P08249	0.80486185	0.874765878	-0.06410688	KO_vs_WT	TCA Cycle	Mdh2 Mor1	Mdh2
P08752	0.960230786	0.970947648	-0.018838503	KO_vs_WT	Other	Gnai2 Gnai-2	Gnai2
P08883	0.215435615	0.362527243	-0.890924685	KO_vs_WT	Other	Gzmf Ccp4 Ctla-7 Ctla7	Gzmf
P08905	0.231930293	0.381220692	1.391614351	KO_vs_WT	Other	Lyz2 Lyz Lyzs	Lyz2
P09055	0.444607126	0.59164748	0.204663092	KO_vs_WT	Other	Itgb1	Itgb1
P09103	0.069047756	0.167405079	0.670818874	KO_vs_WT	Other	P4hb Pdia1	P4hb
P09405	3.00E-05	0.000986247	-3.253135382	KO_vs_WT	Other	Ncl Nuc	Ncl
P09411	0.108122981	0.225505112	-0.43121175	KO_vs_WT	Other	Pgk1 Pgk-1	Pgk1
P09470	0.051084442	0.134542164	1.773586791	KO_vs_WT	Other	Ace Dcp1	Ace
P09528	0.732269413	0.830540922	0.112533642	KO_vs_WT	Other	Fth1 Fth	Fth1
P09541	0.86448512	0.91626523	0.061104704	KO_vs_WT	Myosin	Myl4 Mlc1a Myla	Myl4
P09542	0.199484651	0.343599038	0.32512048	KO_vs_WT	Myosin	Myl3 Mlc1v Mylc	Myl3
P09671	0.119465046	0.239246976	-0.76663807	KO_vs_WT	Other	Sod2 Sod-2	Sod2
P09813	0.444845766	0.59164748	0.38921311	KO_vs_WT	Other	Apoa2	Apoa2
P09925	0.005402828	0.026373942	1.097929087	KO_vs_WT	Other	Surf1 Surf-1	Surf1
P0CB42	0.004697057	0.023860906	2.038445933	KO_vs_WT	Other	Alkbh1 Abh Alkbh	Alkbh1
P0DJE0	0.028614785	0.089028143	-1.505947177	KO_vs_WT	Other	Pet100	Pet100
P0DN34	0.262042964	0.414474382	0.660881686	KO_vs_WT	Other	Ndufb1	Ndufb1
P0DP28	0.104081496	0.220116329	2.066751908	KO_vs_WT	Other	Calm3 Cam3 Camc	Calm3
P10126	0.191633132	0.334140912	0.381235572	KO_vs_WT	Other	Eef1a1 Eef1a	Eef1a1
P10404	0.000201894	0.002840312	4.448447804	KO_vs_WT	Other	NA	NA
P10493	0.75626104	0.844640659	-0.099740483	KO_vs_WT	Other	Nid1 Ent	Nid1
P10518	0.044716055	0.122469002	-1.278647564	KO_vs_WT	Other	Alad Lv	Alad
P10605	0.312081342	0.470302222	0.284242812	KO_vs_WT	Other	Ctsb	Ctsb
P10630	0.139854048	0.266192789	-0.675302651	KO_vs_WT	Other	Eif4a2 Ddx2b	Eif4a2
P10637	0.099946042	0.213871523	0.754281276	KO_vs_WT	Other	Mapt Mtapt Tau	Mapt
P10639	0.457670467	0.604445252	0.241678493	KO_vs_WT	Other	Txn Txn1	Txn
P10649	0.328104288	0.48731555	-0.385381133	KO_vs_WT	Other	Gstm1	Gstm1
P10833	0.022437553	0.075473598	1.325373966	KO_vs_WT	Other	Rras	Rras
P10852	0.00529743	0.026027502	2.92620076	KO_vs_WT	Other	Slc3a2 Mdu1	Slc3a2
P10922	0.306884885	0.465802395	-1.040538547	KO_vs_WT	Other	H1-0 H1f0 H1fv	H1-0
P11031	0.000897448	0.007418683	4.645551049	KO_vs_WT	Other	Sub1 Pc4 Rpo2tc1	Sub1
P11152	0.3799908	0.536583019	-0.605752514	KO_vs_WT	Other	Lpl	Lpl
P11276	0.854691453	0.911000536	-0.057090453	KO_vs_WT	Other	Fn1	Fn1
P11352	0.391924532	0.550005616	0.19569352	KO_vs_WT	Other	Gpx1	Gpx1
P11404	0.030829941	0.093983602	-1.066541951	KO_vs_WT	Other	Fabp3 Fabph1	Fabp3
P11438	0.40674663	0.565203139	-0.33354336	KO_vs_WT	Other	Lamp1 Lamp-1	Lamp1
P11499	0.889761551	0.927174679	0.041713469	KO_vs_WT	Other	Hsp90ab1 Hsp84 Hsp84-1 Hspcb	Hsp90ab1
P11531	0.407010536	0.565223093	-0.303758402	KO_vs_WT	Other	Dmd	Dmd
P11930	0.00612262	0.028771233	0.97668672	KO_vs_WT	OM	Nudt19 D7Rp2e	Nudt19
P11983	0.001308016	0.009723524	1.808855663	KO_vs_WT	Other	Tcp1 Cct1 Ccta	Tcp1
P12023	0.612395004	0.735068725	-0.523480492	KO_vs_WT	Other	App A4 AD1	App
P12265	0.603214337	0.727518889	-0.255254813	KO_vs_WT	Other	Gusb Gus Gus-s	Gusb
P12367	0.420289357	0.573863964	-0.262223751	KO_vs_WT	Other	Prkar2a	Prkar2a
P12382	0.109110957	0.226315308	0.579918236	KO_vs_WT	Other	Pfkl Pfk-l Pfkb	Pfkl
P12787	0.087986938	0.197708745	0.641692094	KO_vs_WT	Complex IV	Cox5a	Cox5a
P12815	0.687542425	0.797380231	-0.289625136	KO_vs_WT	Other	Pdcd6 Alg2	Pdcd6
P12970	0.002015216	0.013041326	1.062579175	KO_vs_WT	Other	Rpl7a Surf-3 Surf3	Rpl7a
P13020	0.704737848	0.809037621	0.119911547	KO_vs_WT	Other	Gsn Gsb	Gsn
P13541	0.022751523	0.075611688	2.310240873	KO_vs_WT	Myosin	Myh3 Myhse	Myh3
P13595	0.157189542	0.289458791	2.284002992	KO_vs_WT	Other	Ncam1 Ncam	Ncam1
P13634	0.12160445	0.242673197	0.616193026	KO_vs_WT	Other	Ca1 Car1	Ca1
P13707	0.124186125	0.246574163	-0.587148968	KO_vs_WT	Other	Gpd1 Gdc-1 Gdc1 Kiaa4010	Gpd1
P14094	0.769063905	0.852216118	-0.103634309	KO_vs_WT	Other	Atp1b1 Atp4b	Atp1b1
P14106	0.379521205	0.536583019	-0.439173816	KO_vs_WT	Other	C1qb	C1qb
P14115	0.645852098	0.761903647	0.260553252	KO_vs_WT	Other	Rpl27a	Rpl27a
P14131	0.009651192	0.040406562	1.593820873	KO_vs_WT	Other	Rps16	Rps16
P14142	0.334790841	0.492083877	-0.553772008	KO_vs_WT	Other	Slc2a4 Glut4	Slc2a4
P14148	0.005734662	0.027519088	1.204476308	KO_vs_WT	Other	Rpl7	Rpl7
P14152	0.097449981	0.210413925	-0.691543163	KO_vs_WT	OM	Mdh1 Mor2	Mdh1
P14206	0.031299196	0.094793635	0.996085411	KO_vs_WT	Other	Rpsa Lamr1 P40-8	Rpsa
P14211	0.003247655	0.018237085	0.961998362	KO_vs_WT	Other	Calr	Calr
P14231	0.525343829	0.66435876	0.237319359	KO_vs_WT	Other	Atp1b2	Atp1b2
P14483	0.152493401	0.283577629	0.887000338	KO_vs_WT	Other	H2-Ab1 H2-iabeta	H2-Ab1
P14602	0.021479123	0.073489748	1.241445793	KO_vs_WT	Other	Hspb1 Hsp25 Hsp27	Hspb1
P14685	0.179129626	0.317969124	0.561531897	KO_vs_WT	Other	Psmd3 P91a Tstap91a	Psmd3
P14733	0.000144334	0.002286127	4.028046454	KO_vs_WT	Other	Lmnb1	Lmnb1
P14824	0.000244537	0.003165005	-1.650354786	KO_vs_WT	Other	Anxa6 Anx6	Anxa6
P14869	0.06250781	0.155241437	0.790744051	KO_vs_WT	Other	Rplp0 Arbp	Rplp0
P14873	0.001187374	0.009085817	4.580815775	KO_vs_WT	Other	Map1b Mtap1b Mtap5	Map1b
P15105	5.74E-05	0.001321751	3.589285851	KO_vs_WT	Other	Glul Glns	Glul
P15116	0.262774015	0.415340644	0.285421053	KO_vs_WT	Other	Cdh2	Cdh2
P15327	2.94E-05	0.000986247	-3.883344608	KO_vs_WT	Other	Bpgm	Bpgm
P15508	0.033082654	0.097969752	-0.945245077	KO_vs_WT	Other	Sptb Spnb-1 Spnb1 Sptb1	Sptb
P15626	0.092785485	0.203741362	-1.058129818	KO_vs_WT	Other	Gstm2	Gstm2
P16045	0.31540223	0.474045156	-0.263591731	KO_vs_WT	Other	Lgals1 Gbp	Lgals1
P16110	0.067682468	0.164839558	4.2680491	KO_vs_WT	Other	Lgals3	Lgals3
P16125	0.046625396	0.126840859	-0.611236639	KO_vs_WT	Other	Ldhb Ldh-2 Ldh2	Ldhb
P16332	0.001050579	0.008262365	-1.315827519	KO_vs_WT	OM	Mmut Mut	Mmut
P16381	0.077733059	0.181436527	1.331633148	KO_vs_WT	Other	D1Pas1 Pl10	D1Pas1
P16406	0.355088536	0.512930825	-0.670514933	KO_vs_WT	Other	Enpep	Enpep
P16546	0.766193103	0.850471265	-0.072999242	KO_vs_WT	Other	Sptan1 Spna2 Spta2	Sptan1
P16675	0.298658282	0.456451423	0.323621085	KO_vs_WT	Other	Ctsa Ppgb	Ctsa
P16858	0.58268123	0.710701662	0.135402078	KO_vs_WT	Other	Gapdh Gapd	Gapdh
P17047	0.832424211	0.894149764	0.274387603	KO_vs_WT	Other	Lamp2 Lamp-2	Lamp2
P17182	0.948613132	0.964799615	-0.035985093	KO_vs_WT	Other	Eno1 Eno-1	Eno1
P17426	0.020428215	0.070641079	-2.521786176	KO_vs_WT	Other	Ap2a1 Adtaa Clapa1	Ap2a1
P17427	0.379968844	0.536583019	0.463119668	KO_vs_WT	Other	Ap2a2 Adtab	Ap2a2
P17439	0.465497723	0.608748466	-0.512289398	KO_vs_WT	Other	Gba1 Gba	Gba1
P17665	0.40600083	0.564859878	-0.822102131	KO_vs_WT	Complex IV	Cox7c Cox7c1	Cox7c
P17710	0.922863016	0.945830195	-0.022660232	KO_vs_WT	Other	Hk1	Hk1
P17742	0.991364174	0.992240325	0.003341013	KO_vs_WT	Other	Ppia	Ppia
P17751	0.726273514	0.826637945	-0.081915273	KO_vs_WT	Other	Tpi1 Tpi	Tpi1
P18155	4.26E-06	0.000419593	3.003799314	KO_vs_WT	Other	Mthfd2 Nmdmc	Mthfd2
P18242	0.126960056	0.249691083	0.55098502	KO_vs_WT	Other	Ctsd	Ctsd
P18572	0.755208073	0.844508075	-0.09069409	KO_vs_WT	Other	Bsg	Bsg
P18608	0.000133744	0.002155251	-3.773043442	KO_vs_WT	Other	Hmgn1 Hmg-14 Hmg14	Hmgn1
P18760	0.076529532	0.180186476	0.857551455	KO_vs_WT	Other	Cfl1	Cfl1
P18872	0.144537711	0.273042465	-0.941439681	KO_vs_WT	Other	Gnao1 Gna0 Gnao	Gnao1
P19096	0.046821512	0.126854934	-3.38620352	KO_vs_WT	Other	Fasn	Fasn
P19123	0.526556089	0.664799075	-0.547398821	KO_vs_WT	Other	Tnnc1 Tncc	Tnnc1
P19157	0.000602067	0.005437292	-1.706662443	KO_vs_WT	Other	Gstp1 Gstpib	Gstp1
P19221	0.912541586	0.940785932	-0.045788754	KO_vs_WT	Other	F2 Cf2	F2
P19253	0.958033338	0.970277631	-0.029729876	KO_vs_WT	Other	Rpl13a P198 Tstap198-7	Rpl13a
P19258	0.060286919	0.151557177	0.779281006	KO_vs_WT	Other	Mpv17	Mpv17
P19324	0.094472117	0.20574937	0.68890474	KO_vs_WT	Other	Serpinh1 Cbp1 Hsp47	Serpinh1
P19536	3.47E-05	0.001047787	-2.719393284	KO_vs_WT	Complex IV	Cox5b	Cox5b
P19783	0.404913857	0.563815611	-0.228164251	KO_vs_WT	Complex IV	Cox4i1 Cox4 Cox4a	Cox4i1
P19973	0.640728256	0.757453169	-0.368139056	KO_vs_WT	Other	Lsp1 Pp52 S37 Wp34	Lsp1
P20029	0.313828197	0.472275656	0.240713129	KO_vs_WT	Other	Hspa5 Grp78	Hspa5
P20060	0.782881721	0.863304332	0.116441273	KO_vs_WT	Other	Hexb	Hexb
P20108	0.947481542	0.964217153	-0.018177283	KO_vs_WT	Other	Prdx3 Aop1 Mer5	Prdx3
P20152	0.155328282	0.287198824	0.399146921	KO_vs_WT	Other	Vim	Vim
P20918	0.000532021	0.005063145	1.746797838	KO_vs_WT	Other	Plg	Plg
P21107	0.430594851	0.579843839	0.658066831	KO_vs_WT	Other	Tpm3 Tpm-5 Tpm5	Tpm3
P21278	0.655806127	0.77043614	0.488232701	KO_vs_WT	Other	Gna11 Gna-11	Gna11
P21279	0.104550924	0.220491474	1.667553399	KO_vs_WT	Other	Gnaq	Gnaq
P21300	0.001911375	0.012548589	-1.390254933	KO_vs_WT	Other	Akr1b7 Avdp	Akr1b7
P21460	0.028081094	0.087729211	-0.690569519	KO_vs_WT	Other	Cst3	Cst3
P21550	0.011108614	0.044850286	-0.823160195	KO_vs_WT	Other	Eno3 Eno-3	Eno3
P21614	0.061029729	0.152742914	0.929894576	KO_vs_WT	Other	Gc	Gc
P21845	0.099894323	0.213871523	0.684457598	KO_vs_WT	Other	Tpsb2 Mcpt6	Tpsb2
P21956	0.007004881	0.031668771	2.589853076	KO_vs_WT	Other	Mfge8	Mfge8
P21981	0.832785871	0.894149764	0.044925723	KO_vs_WT	Other	Tgm2	Tgm2
P22315	0.232677742	0.381598744	-0.280694456	KO_vs_WT	Other	Fech	Fech
P22599	0.633615891	0.752760091	-0.283346391	KO_vs_WT	Other	Serpina1b Aat2 Dom2 Spi1-2	Serpina1b
P22892	0.811353841	0.879711082	0.141249255	KO_vs_WT	Other	Ap1g1 Adtg Clapg1	Ap1g1
P23116	0.114047668	0.231675307	0.488222552	KO_vs_WT	Other	Eif3a Csma Eif3 Eif3s10	Eif3a
P23242	0.70102141	0.806692508	-0.225419993	KO_vs_WT	Other	Gja1 Cxn-43	Gja1
P23492	0.793203872	0.867925976	-0.082890534	KO_vs_WT	Other	Pnp Np Pnp1	Pnp
P23506	0.853958581	0.911000536	0.045128016	KO_vs_WT	Other	Pcmt1	Pcmt1
P23927	0.590726831	0.718194456	0.143995597	KO_vs_WT	Other	Cryab Crya2	Cryab
P24270	0.603126346	0.727518889	0.133738336	KO_vs_WT	Other	Cat Cas-1 Cas1	Cat
P24369	0.301874695	0.460125293	0.410511381	KO_vs_WT	Other	Ppib	Ppib
P24472	0.727344512	0.827379342	-0.345567603	KO_vs_WT	Other	Gsta4 Gsta	Gsta4
P24527	0.843430988	0.90313067	0.046895535	KO_vs_WT	Other	Lta4h	Lta4h
P24547	0.000301231	0.003590986	-1.592342731	KO_vs_WT	Other	Impdh2	Impdh2
P24549	0.65858952	0.771940688	-0.156517411	KO_vs_WT	Other	Aldh1a1 Ahd-2 Ahd2 Aldh1	Aldh1a1
P24638	0.000331997	0.003741163	3.808433974	KO_vs_WT	Other	Acp2	Acp2
P25444	0.259466205	0.411213455	0.446126289	KO_vs_WT	Other	Rps2 Llrep3 Rps4	Rps2
P25976	0.088243302	0.197892158	1.101701073	KO_vs_WT	Other	Ubtf Tcfubf Ubf-1 Ubf1	Ubtf
P26039	0.265355356	0.417092215	-0.318479939	KO_vs_WT	Other	Tln1 Tln	Tln1
P26040	0.817906382	0.883432501	0.239302039	KO_vs_WT	Other	Ezr Vil2	Ezr
P26041	0.290176354	0.445895144	0.295569726	KO_vs_WT	Other	Msn	Msn
P26043	0.712526143	0.815673142	-0.137627791	KO_vs_WT	Other	Rdx	Rdx
P26231	0.081669694	0.187608375	0.515372762	KO_vs_WT	Other	Ctnna1 Catna1	Ctnna1
P26350	0.000385916	0.004103757	1.822585187	KO_vs_WT	Other	Ptma	Ptma
P26443	0.071933165	0.172100723	0.466070931	KO_vs_WT	Other	Glud1 Glud	Glud1
P26516	0.000244449	0.003165005	2.534488001	KO_vs_WT	Other	Psmd7 Mov-34 Mov34	Psmd7
P26638	0.001586121	0.011135354	1.571598171	KO_vs_WT	Other	Sars1 Sars Sers	Sars1
P26645	0.342093371	0.49765028	-0.234946697	KO_vs_WT	Other	Marcks Macs	Marcks
P26883	0.051200641	0.134691582	0.889756199	KO_vs_WT	Other	Fkbp1a Fkbp1	Fkbp1a
P27546	0.357483116	0.515075864	0.210658089	KO_vs_WT	Other	Map4 Mtap4	Map4
P27601	0.000167223	0.002491842	3.580467183	KO_vs_WT	Other	Gna13 Gna-13	Gna13
P27612	0.656611638	0.770982561	0.142410376	KO_vs_WT	Other	Plaa Plap	Plaa
P27659	0.000683794	0.006003076	4.20313918	KO_vs_WT	Other	Rpl3	Rpl3
P27773	0.020077848	0.069642154	0.931786807	KO_vs_WT	Other	Pdia3 Erp Erp60 Grp58	Pdia3
P28063	0.546575417	0.683219271	-0.309736121	KO_vs_WT	Other	Psmb8 Lmp7 Mc13	Psmb8
P28271	0.250497513	0.402037118	-1.588755531	KO_vs_WT	OM	Aco1 Ireb1 Irebp	Aco1
P28352	1.99E-05	0.000800235	3.627190179	KO_vs_WT	Other	Apex1 Ape Apex Ref1	Apex1
P28474	1.81E-05	0.000789436	-3.470898431	KO_vs_WT	Other	Adh5 Adh-2 Adh2	Adh5
P28650	0.978009296	0.984091984	-0.018318673	KO_vs_WT	Other	Adss1 Adssl1	Adss1
P28653	0.154740421	0.286579766	0.590306445	KO_vs_WT	Other	Bgn	Bgn
P28654	0.001049193	0.008262365	-1.896531413	KO_vs_WT	Other	Dcn	Dcn
P28660	0.147464588	0.277414694	1.041672568	KO_vs_WT	Other	Nckap1 Hem2 Kiaa0587 Nap1	Nckap1
P28665	0.634053291	0.752760091	-0.456028824	KO_vs_WT	Other	Mug1 Mug-1	Mug1
P29268	0.000585684	0.005399441	-1.982284725	KO_vs_WT	Other	Ccn2 betaIG-M2 Ctgf Fisp-12 Fisp12 Hcs24	Ccn2
P29341	0.170377759	0.305305082	1.784985666	KO_vs_WT	Other	Pabpc1 Pabp1	Pabpc1
P29391	0.012379857	0.048345476	1.237798491	KO_vs_WT	Other	Ftl1 Ftl Ftl-1	Ftl1
P29416	0.524609659	0.663821719	-0.320941021	KO_vs_WT	Other	Hexa	Hexa
P29699	0.393264728	0.551203347	-0.230753486	KO_vs_WT	Other	Ahsg Fetua	Ahsg
P29758	0.483837994	0.625152913	0.15535913	KO_vs_WT	Other	Oat	Oat
P29788	0.023770105	0.07761939	1.010999437	KO_vs_WT	Other	Vtn	Vtn
P30275	0.002037616	0.013074221	3.478868436	KO_vs_WT	Other	Ckmt1	Ckmt1
P30285	0.894267569	0.929063363	0.040462853	KO_vs_WT	Other	Cdk4 Crk3	Cdk4
P30416	0.015199904	0.056624644	-0.981775449	KO_vs_WT	Other	Fkbp4 Fkpb52	Fkbp4
P30681	0.075284088	0.178459063	1.565170092	KO_vs_WT	Other	Hmgb2 Hmg2	Hmgb2
P30999	0.858625581	0.912617053	-0.118553374	KO_vs_WT	Other	Ctnnd1 Catns Kiaa0384	Ctnnd1
P31001	0.118271273	0.238119496	0.507460454	KO_vs_WT	Other	Des	Des
P31230	0.028584043	0.089028143	0.743960265	KO_vs_WT	Other	Aimp1 Emap2 Scye1	Aimp1
P31428	0.086498493	0.195333086	0.919812646	KO_vs_WT	Other	Dpep1 Mbd1 Rdp	Dpep1
P31786	0.481605624	0.623335279	-0.201988876	KO_vs_WT	OM	Dbi	Dbi
P32020	0.063644734	0.157031942	-0.898584138	KO_vs_WT	OM	Scp2 Scp-2	Scp2
P32261	0.328339435	0.487345229	0.379825527	KO_vs_WT	Other	Serpinc1 At3	Serpinc1
P32507	0.061822011	0.154044945	0.749113939	KO_vs_WT	Other	Nectin2 Mph Pvr Pvrl2 Pvs	Nectin2
P32883	0.037531987	0.107743918	0.710391048	KO_vs_WT	Other	Kras Kras2	Kras
P32921	0.246608916	0.396993031	-0.326478831	KO_vs_WT	Other	Wars1 Wars Wrs	Wars1
P33622	0.646671873	0.762076895	-0.180099828	KO_vs_WT	Other	Apoc3	Apoc3
P34884	0.002299333	0.014075644	2.185708737	KO_vs_WT	Other	Mif	Mif
P34914	0.664421487	0.776529757	0.117924822	KO_vs_WT	Other	Ephx2 Eph2	Ephx2
P34928	0.779871977	0.861070147	-0.215652681	KO_vs_WT	Other	Apoc1	Apoc1
P35235	0.007443546	0.033123047	-1.334587293	KO_vs_WT	Other	Ptpn11	Ptpn11
P35278	0.162317475	0.296031687	0.560888781	KO_vs_WT	Other	Rab5c	Rab5c
P35279	0.507388103	0.647455805	0.234835052	KO_vs_WT	Other	Rab6a Rab6 MNCb-1660	Rab6a
P35282	0.759962841	0.846271305	-0.308028334	KO_vs_WT	Other	Rab21	Rab21
P35385	0.000330472	0.003741163	2.706039099	KO_vs_WT	Other	Hspb7 Cvhsp Hsp25-2	Hspb7
P35441	0.019903797	0.069144326	-0.682195874	KO_vs_WT	Other	Thbs1 Tsp1	Thbs1
P35486	0.865762138	0.91647427	-0.04076134	KO_vs_WT	OM	Pdha1 Pdha-1	Pdha1
P35550	0.024941725	0.079905243	1.057229631	KO_vs_WT	Other	Fbl	Fbl
P35564	0.034418982	0.101114131	1.262429518	KO_vs_WT	Other	Canx	Canx
P35585	0.453727148	0.60134113	0.395989639	KO_vs_WT	Other	Ap1m1 Cltnm	Ap1m1
P35700	0.97868741	0.984337027	0.01146406	KO_vs_WT	Other	Prdx1 Msp23 Paga Tdpx2	Prdx1
P35762	0.906919639	0.937122711	-0.128727063	KO_vs_WT	Other	Cd81 Tapa1	Cd81
P35831	1.51E-05	0.000697244	3.245064806	KO_vs_WT	Other	Ptpn12	Ptpn12
P35979	0.001117565	0.008668784	1.876050854	KO_vs_WT	Other	Rpl12	Rpl12
P35980	0.071701314	0.17203758	1.352636335	KO_vs_WT	Other	Rpl18	Rpl18
P36536	0.600792642	0.725757511	0.488910217	KO_vs_WT	Other	Sar1a Sara Sara1	Sar1a
P36552	0.543304769	0.680331158	0.176909512	KO_vs_WT	Other	Cpox Cpo	Cpox
P37040	0.232905879	0.381598744	1.507308264	KO_vs_WT	Other	Por	Por
P38060	0.763979966	0.849074889	-0.06379697	KO_vs_WT	OM	Hmgcl	Hmgcl
P38647	0.003726076	0.020190341	0.97407562	KO_vs_WT	Other	Hspa9 Grp75 Hsp74 Hspa9a	Hspa9
P39054	0.56618155	0.697607469	0.314489728	KO_vs_WT	Other	Dnm2 Dyn2	Dnm2
P39447	0.742399415	0.83825258	-0.499224147	KO_vs_WT	Other	Tjp1 Zo1	Tjp1
P39876	0.845135233	0.903365409	0.07956721	KO_vs_WT	Other	Timp3 Sun Timp-3	Timp3
P40124	0.293635783	0.450599627	-0.231157387	KO_vs_WT	Other	Cap1 Cap	Cap1
P40142	0.314016397	0.472275656	-0.812468551	KO_vs_WT	Other	Tkt	Tkt
P40336	0.005599679	0.026985688	1.782608232	KO_vs_WT	Other	Vps26a Vps26	Vps26a
P40630	0.819291298	0.884085179	-0.150882698	KO_vs_WT	Other	Tfam Hmgts	Tfam
P40753	0.095849926	0.208149648	1.187571005	KO_vs_WT	Other	Nppb	Nppb
P41216	0.138484925	0.264537054	-0.376846667	KO_vs_WT	OM	Acsl1 Acsl2 Facl2	Acsl1
P41731	0.040704098	0.114243843	0.696076479	KO_vs_WT	Other	Cd63	Cd63
P42125	0.688694096	0.798307128	-0.086674953	KO_vs_WT	OM	Eci1 Dci	Eci1
P42208	0.86589622	0.91647427	0.063401566	KO_vs_WT	Other	Septin2 Nedd5 Sept2	Septin2
P42227	0.367415168	0.524313164	0.269702624	KO_vs_WT	Other	Stat3 Aprf	Stat3
P42669	0.792625488	0.867712291	-0.129057195	KO_vs_WT	Other	Pura	Pura
P42703	5.27E-05	0.001270124	-4.511009214	KO_vs_WT	Other	Lifr	Lifr
P42932	0.107708863	0.225055881	0.679661661	KO_vs_WT	Other	Cct8 Cctq	Cct8
P43023	0.077227407	0.181264328	-4.827970605	KO_vs_WT	Complex IV	Cox6a2	Cox6a2
P43024	0.384446095	0.54219826	-1.168992609	KO_vs_WT	Complex IV	Cox6a1 Cox6al	Cox6a1
P43274	0.697510425	0.806026421	-0.301564178	KO_vs_WT	Other	H1-4 H1f4 Hist1h1e	H1-4
P43275	0.19266274	0.335463058	0.462943266	KO_vs_WT	Other	H1-1 H1a H1f1 Hist1h1a	H1-1
P43406	5.78E-05	0.001321751	3.18513704	KO_vs_WT	Other	Itgav	Itgav
P43883	0.880277609	0.923924367	0.10363569	KO_vs_WT	Other	Plin2 Adfp Adrp	Plin2
P45376	0.004992732	0.02501889	-1.127693877	KO_vs_WT	Other	Akr1b1 Akr1b3 Aldor1 Aldr1 Alr2	Akr1b1
P45377	0.149728193	0.280276329	-0.396315997	KO_vs_WT	Other	Akr1b8 Fgfrp	Akr1b8
P45591	0.061645191	0.153943064	0.859989221	KO_vs_WT	Other	Cfl2	Cfl2
P45952	0.134088469	0.259359849	-0.384431943	KO_vs_WT	OM	Acadm	Acadm
P46412	0.426601375	0.577901982	-0.493535983	KO_vs_WT	Other	Gpx3	Gpx3
P46460	0.16809284	0.302647283	-0.52335395	KO_vs_WT	Other	Nsf Skd2	Nsf
P46471	0.234138852	0.38262951	0.68139022	KO_vs_WT	Other	Psmc2 Mss1	Psmc2
P46638	0.06099578	0.152742914	1.158425555	KO_vs_WT	Other	Rab11b	Rab11b
P46656	0.970275213	0.977236879	0.014323371	KO_vs_WT	Other	Fdx1	Fdx1
P46735	0.058743509	0.148996695	1.324433121	KO_vs_WT	Myosin	Myo1b	Myo1b
P46737	0.003300978	0.018370306	-2.527941561	KO_vs_WT	Other	Brcc3 Brcc36 C6.1a	Brcc3
P46935	0.986791292	0.990008656	0.015022973	KO_vs_WT	Other	Nedd4 Kiaa0093 Nedd-4 Nedd4-1 Nedd4a Rpf1	Nedd4
P47199	0.009732734	0.040597868	-0.754423689	KO_vs_WT	Other	Cryz	Cryz
P47738	0.273758009	0.427334177	-0.436636085	KO_vs_WT	Other	Aldh2 Ahd-1 Ahd1	Aldh2
P47753	0.060760792	0.152406637	0.678577051	KO_vs_WT	Other	Capza1 Cappa1	Capza1
P47754	0.434436666	0.583629329	0.283713907	KO_vs_WT	Other	Capza2 Cappa2	Capza2
P47757	0.706774641	0.810144009	0.08237303	KO_vs_WT	Other	Capzb Cappb1	Capzb
P47791	0.015894549	0.0586338	1.236144288	KO_vs_WT	Other	Gsr Gr1	Gsr
P47802	0.318823082	0.477122069	-0.416285659	KO_vs_WT	Other	Mtx1 Mtx Mtxn	Mtx1
P47811	0.005374436	0.026348694	-2.514273651	KO_vs_WT	Other	Mapk14 Crk1 Csbp1 Csbp2	Mapk14
P47857	0.030934373	0.094175209	-0.694383074	KO_vs_WT	Other	Pfkm Pfk-m Pfka	Pfkm
P47911	0.003714709	0.020177016	1.053620185	KO_vs_WT	Other	Rpl6	Rpl6
P47934	0.583586455	0.711422669	-0.134853661	KO_vs_WT	Other	Crat	Crat
P47955	0.056868449	0.146538154	0.942839188	KO_vs_WT	Other	Rplp1	Rplp1
P47962	0.014168692	0.053755592	0.721212167	KO_vs_WT	Other	Rpl5	Rpl5
P47963	0.462224053	0.607164607	-0.38505966	KO_vs_WT	Other	Rpl13	Rpl13
P47964	8.15E-06	0.00050592	3.464952219	KO_vs_WT	Other	Rpl36	Rpl36
P48024	0.026350843	0.083242202	0.870566587	KO_vs_WT	Other	Eif1 Sui1 Sui1-rs1	Eif1
P48036	0.874986998	0.92121637	0.072297558	KO_vs_WT	Other	Anxa5 Anx5	Anxa5
P48193	0.006717112	0.030735877	-1.040211646	KO_vs_WT	Other	Epb41 Epb4.1 Kiaa4056	Epb41
P48428	0.164602995	0.298196144	0.897505255	KO_vs_WT	Other	Tbca	Tbca
P48441	0.763938136	0.849074889	-0.077064106	KO_vs_WT	Other	Idua	Idua
P48678	0.427983249	0.579228768	1.250261965	KO_vs_WT	Other	Lmna Lmn1	Lmna
P48722	0.272779996	0.426395232	1.233731252	KO_vs_WT	Other	Hspa4l Apg1 Hsp4l Osp94	Hspa4l
P48758	0.018038038	0.064954142	-0.754863706	KO_vs_WT	Other	Cbr1 Cbr	Cbr1
P48771	3.77E-05	0.001080289	-2.344929812	KO_vs_WT	Complex IV	Cox7a2 Cox7a3 Cox7al	Cox7a2
P48787	0.062085689	0.154362333	-0.640276533	KO_vs_WT	Other	Tnni3	Tnni3
P48962	0.002967645	0.017060194	1.31746521	KO_vs_WT	Other	Slc25a4 Aac1 Anc1 Ant1	Slc25a4
P49222	0.000448071	0.004581788	-1.414151977	KO_vs_WT	Other	Epb42 Epb4.2	Epb42
P49443	0.350508562	0.507532694	-0.796168035	KO_vs_WT	Other	Ppm1a Pppm1a	Ppm1a
P49710	0.233002677	0.381598744	0.877820583	KO_vs_WT	Other	Hcls1 Hs1	Hcls1
P49722	0.265043612	0.417092215	-0.328828409	KO_vs_WT	Other	Psma2 Lmpc3	Psma2
P49813	0.558092824	0.69210842	-0.22585199	KO_vs_WT	Other	Tmod1 Tmod	Tmod1
P49817	0.725937704	0.826637945	0.531385191	KO_vs_WT	Other	Cav1 Cav	Cav1
P49935	0.075384492	0.178459063	0.859516655	KO_vs_WT	Other	Ctsh	Ctsh
P50136	0.081865588	0.187636544	-0.510468216	KO_vs_WT	Other	Bckdha	Bckdha
P50171	0.56308689	0.695147321	-0.15594205	KO_vs_WT	OM	Hsd17b8 H2-Ke6 Hke6	Hsd17b8
P50247	0.178930547	0.317969124	0.667938909	KO_vs_WT	Other	Ahcy	Ahcy
P50285	0.387081173	0.545235607	-0.587758395	KO_vs_WT	Other	Fmo1 Fmo-1	Fmo1
P50396	0.795274943	0.86851386	0.07360566	KO_vs_WT	Other	Gdi1 Rabgdia	Gdi1
P50428	0.487005035	0.62781241	0.159815486	KO_vs_WT	Other	Arsa As2	Arsa
P50429	0.161021815	0.294599686	0.793360647	KO_vs_WT	Other	Arsb As1 As1-s	Arsb
P50462	0.481140291	0.623089056	-0.208617473	KO_vs_WT	Other	Csrp3 Clp Mlp	Csrp3
P50516	0.002655366	0.015622681	1.195590308	KO_vs_WT	Other	Atp6v1a Atp6a1 Atp6a2 Atp6v1a1	Atp6v1a
P50518	0.355916379	0.513471719	0.401168154	KO_vs_WT	Other	Atp6v1e1 Atp6e Atp6e2	Atp6v1e1
P50544	0.169017309	0.303828733	-0.313316902	KO_vs_WT	OM	Acadvl Vlcad	Acadvl
P50580	0.123584826	0.245759114	0.964116907	KO_vs_WT	Other	Pa2g4 Ebp1 Plfap	Pa2g4
P50752	0.849769052	0.907890049	-0.060377028	KO_vs_WT	Other	Tnnt2	Tnnt2
P51125	0.867195417	0.916564452	0.063726233	KO_vs_WT	Other	Cast	Cast
P51150	0.329419425	0.48798888	0.578076443	KO_vs_WT	Other	Rab7a Rab7	Rab7a
P51174	0.199028431	0.343335413	0.316151231	KO_vs_WT	OM	Acadl	Acadl
P51175	0.799829086	0.871930338	0.060843031	KO_vs_WT	Other	Ppox	Ppox
P51410	0.012432196	0.048415269	1.460665813	KO_vs_WT	Other	Rpl9	Rpl9
P51655	0.417993596	0.572708281	-0.386042058	KO_vs_WT	Other	Gpc4	Gpc4
P51660	0.965102584	0.973774644	-0.020742113	KO_vs_WT	OM	Hsd17b4 Edh17b4	Hsd17b4
P51667	0.369121479	0.525823993	0.236753627	KO_vs_WT	Myosin	Myl2 Mylpc	Myl2
P51807	0.562440566	0.695147321	0.184165147	KO_vs_WT	Other	Dynlt1 Tctel1 Tctex-1 Tctex1	Dynlt1
P51863	0.009640849	0.040406562	2.654416428	KO_vs_WT	Other	Atp6v0d1 Atp6d	Atp6v0d1
P51881	0.00100448	0.007982972	3.122293456	KO_vs_WT	Other	Slc25a5 Aac2 Ant2	Slc25a5
P51885	0.64663279	0.762076895	-0.167027346	KO_vs_WT	Other	Lum Lcn Ldc	Lum
P52196	0.048821346	0.130709632	-0.490182957	KO_vs_WT	Other	Tst	Tst
P52480	0.919503225	0.943870314	-0.020962435	KO_vs_WT	Other	Pkm Pk3 Pkm2 Pykm	Pkm
P52503	0.256446653	0.407615207	-0.379538561	KO_vs_WT	Complex I	Ndufs6 Ip13	Ndufs6
P52760	0.000101907	0.001803276	3.173155552	KO_vs_WT	Other	Rida Hrp12	Rida
P52825	0.967510906	0.975695548	-0.00912514	KO_vs_WT	Other	Cpt2 Cpt-2	Cpt2
P52840	0.138832939	0.264917107	-0.408827534	KO_vs_WT	Other	Sult1a1 St1a1 Stp Stp1	Sult1a1
P53026	0.034885173	0.10208336	1.169177132	KO_vs_WT	Other	Rpl10a Nedd-6 Nedd6	Rpl10a
P53395	0.144092955	0.272429502	-0.470538736	KO_vs_WT	Other	Dbt	Dbt
P53702	0.162184114	0.296031687	0.404389562	KO_vs_WT	Other	Hccs Cchl	Hccs
P53810	0.008433755	0.036385628	1.259039422	KO_vs_WT	Other	Pitpna Pitpn	Pitpna
P53811	0.482338383	0.623927149	0.264349687	KO_vs_WT	Other	Pitpnb	Pitpnb
P53986	0.541685913	0.679356918	0.189476278	KO_vs_WT	Other	Slc16a1 Mct1	Slc16a1
P53994	0.434327098	0.583629329	0.348522317	KO_vs_WT	Other	Rab2a Rab2	Rab2a
P54071	0.402136076	0.561552535	-0.202136713	KO_vs_WT	OM	Idh2	Idh2
P54099	0.701270441	0.806692508	0.160880918	KO_vs_WT	Other	Polg Polg1	Polg
P54116	0.215081341	0.362200176	-1.233541956	KO_vs_WT	Other	Stom Epb7.2 Epb72	Stom
P54775	0.025896167	0.082264822	0.719588034	KO_vs_WT	Other	Psmc4 Tbp7	Psmc4
P54797	0.358444379	0.516132561	-0.300320683	KO_vs_WT	Other	Tango2 D16H22S680E T10	Tango2
P54822	0.226117907	0.376309374	0.469941193	KO_vs_WT	Other	Adsl Adl	Adsl
P55096	0.005869998	0.027814948	-1.398595286	KO_vs_WT	Other	Abcd3 Pmp70 Pxmp1	Abcd3
P55264	0.011016177	0.044556503	-1.135997587	KO_vs_WT	Other	Adk	Adk
P55302	0.598629747	0.724690741	0.202132845	KO_vs_WT	Other	Lrpap1	Lrpap1
P55772	0.112810975	0.230610884	-1.027755911	KO_vs_WT	Other	Entpd1 Cd39	Entpd1
P56135	5.74E-05	0.001321751	3.10387395	KO_vs_WT	Complex V	Atp5mf Atp5j2	Atp5mf
P56213	0.027416441	0.086127931	1.625325343	KO_vs_WT	Other	Gfer Alr MNCb-0663	Gfer
P56375	0.040979542	0.114732587	0.534087879	KO_vs_WT	Other	Acyp2 Acyp	Acyp2
P56379	0.245834501	0.396027842	-0.45340653	KO_vs_WT	Complex V	Atp5mpl Mp68	Atp5mpl
P56380	0.58043189	0.709869455	0.140543722	KO_vs_WT	Other	Nudt2 Apah1	Nudt2
P56382	0.338828282	0.495446132	1.012587409	KO_vs_WT	Complex V	Atp5f1e Atp5e	Atp5f1e
P56391	8.96E-05	0.001680181	-2.123045916	KO_vs_WT	Complex IV	Cox6b1 Cox6b	Cox6b1
P56392	0.001155684	0.008906934	-1.295040172	KO_vs_WT	Complex IV	Cox7a1 Cox7a Cox7ah	Cox7a1
P56394	0.764628996	0.849379439	-0.099650294	KO_vs_WT	Other	Cox17 Cox17a	Cox17
P56395	0.039855188	0.11284	-0.644327036	KO_vs_WT	Other	Cyb5a Cyb5	Cyb5a
P56399	0.239148779	0.388017182	0.735493674	KO_vs_WT	Other	Usp5 Isot	Usp5
P56480	0.644413961	0.760603243	-0.121909734	KO_vs_WT	Complex V	Atp5f1b Atp5b	Atp5f1b
P56501	0.001091832	0.008557091	2.709643421	KO_vs_WT	Other	Ucp3 Slc25a9	Ucp3
P56542	0.421280719	0.573863964	-0.212880227	KO_vs_WT	Other	Dnase2 Dnase2a Dnl2	Dnase2
P56565	0.002187315	0.013685824	4.998368416	KO_vs_WT	Other	S100a1	S100a1
P57746	0.153762825	0.285002291	0.585355428	KO_vs_WT	Other	Atp6v1d Atp6m Vatd	Atp6v1d
P57759	0.113521419	0.231228431	0.551751463	KO_vs_WT	Other	Erp29	Erp29
P57776	0.819080248	0.884085179	0.074016364	KO_vs_WT	Other	Eef1d	Eef1d
P57780	0.071955578	0.172100723	0.750461463	KO_vs_WT	Other	Actn4	Actn4
P58021	0.001802325	0.012113549	1.575204476	KO_vs_WT	Other	Tm9sf2	Tm9sf2
P58059	0.004874621	0.024535592	2.501481715	KO_vs_WT	Other	Mrps21 Rpms21	Mrps21
P58064	0.002032818	0.013074221	0.977385239	KO_vs_WT	Other	Mrps6 Rpms6	Mrps6
P58252	0.259589783	0.411213455	0.627604956	KO_vs_WT	Other	Eef2	Eef2
P58281	0.006256828	0.029220032	-0.855583085	KO_vs_WT	Other	Opa1	Opa1
P58771	0.749030117	0.840747606	-0.099289215	KO_vs_WT	Other	Tpm1 Tpm-1 Tpma	Tpm1
P58871	0.903087902	0.934442256	-0.043029997	KO_vs_WT	Other	Tnks1bp1 Kiaa1741 Tab182	Tnks1bp1
P59016	0.000552337	0.005212683	3.446512179	KO_vs_WT	Other	Vps33b	Vps33b
P59017	0.15132153	0.282454266	-0.666042434	KO_vs_WT	Other	Bcl2l13 Mil1	Bcl2l13
P59041	0.022346995	0.075321344	1.127421336	KO_vs_WT	Other	Dnajc30 Wbscr18	Dnajc30
P59999	0.334141685	0.491767976	0.409571309	KO_vs_WT	Other	Arpc4 Arc20	Arpc4
P60122	0.592654178	0.718609054	0.168458938	KO_vs_WT	Other	Ruvbl1 Tip49 Tip49a	Ruvbl1
P60229	0.502545745	0.642725078	0.547106978	KO_vs_WT	Other	Eif3e Eif3s6 Int6	Eif3e
P60335	0.183717623	0.322824218	0.437608705	KO_vs_WT	Other	Pcbp1	Pcbp1
P60603	0.119125325	0.238833127	0.492233393	KO_vs_WT	Other	Romo1	Romo1
P60766	0.020361128	0.07051675	1.361490464	KO_vs_WT	Other	Cdc42	Cdc42
P60843	0.048242502	0.129465955	1.869947286	KO_vs_WT	Other	Eif4a1 Ddx2a Eif4a	Eif4a1
P60867	0.235335516	0.383754459	0.33887585	KO_vs_WT	Other	Rps20	Rps20
P60904	0.822790633	0.88701608	0.095168239	KO_vs_WT	Other	Dnajc5 Cspalpha	Dnajc5
P61014	0.228675884	0.379441696	-1.322627692	KO_vs_WT	Other	Pln	Pln
P61027	0.110971509	0.228500424	0.516611468	KO_vs_WT	Other	Rab10	Rab10
P61089	0.528297027	0.666625497	0.433972766	KO_vs_WT	Other	Ube2n Blu	Ube2n
P61148	0.955512359	0.968771483	-0.041939057	KO_vs_WT	Other	Fgf1 Fgf-1 Fgfa	Fgf1
P61161	0.551381223	0.6865742	-0.577812068	KO_vs_WT	Other	Actr2 Arp2	Actr2
P61164	0.333624654	0.491326295	0.281584904	KO_vs_WT	Other	Actr1a Ctrn1	Actr1a
P61202	0.788436069	0.866756557	-0.090585238	KO_vs_WT	Other	Cops2 Csn2 Trip15	Cops2
P61226	0.599419226	0.724871621	0.13456286	KO_vs_WT	Other	Rap2b	Rap2b
P61255	0.043599268	0.120283	1.795898132	KO_vs_WT	Other	Rpl26	Rpl26
P61358	0.011720238	0.046736511	1.237147934	KO_vs_WT	Other	Rpl27	Rpl27
P61620	0.40051901	0.559639455	0.829065274	KO_vs_WT	Other	Sec61a1 Sec61a	Sec61a1
P61922	8.68E-05	0.001680181	-1.975387257	KO_vs_WT	Other	Abat Gabat	Abat
P61924	0.438142795	0.585482849	0.289220225	KO_vs_WT	Other	Copz1 Copz	Copz1
P61971	0.000247675	0.003173941	4.579189613	KO_vs_WT	Other	Nutf2 Ntf2	Nutf2
P61979	0.111459398	0.228880813	1.461624437	KO_vs_WT	Other	Hnrnpk Hnrpk	Hnrnpk
P61982	0.666339916	0.777969026	0.120796748	KO_vs_WT	Other	Ywhag	Ywhag
P62071	0.883521139	0.924473518	-0.070928308	KO_vs_WT	Other	Rras2	Rras2
P62073	0.310975096	0.469398837	-0.535454272	KO_vs_WT	Other	Timm10 Tim10	Timm10
P62075	0.336824535	0.493954625	0.478195464	KO_vs_WT	Other	Timm13 Tim13a Timm13a	Timm13
P62077	1.91E-05	0.000800235	3.825629851	KO_vs_WT	Other	Timm8b Ddp2 Tim8b	Timm8b
P62137	0.066088653	0.161478749	0.727226366	KO_vs_WT	Other	Ppp1ca Ppp1a	Ppp1ca
P62141	0.060218968	0.151557177	0.574962414	KO_vs_WT	Other	Ppp1cb	Ppp1cb
P62192	0.018339856	0.06574628	1.050444895	KO_vs_WT	Other	Psmc1	Psmc1
P62196	0.023872749	0.077767964	0.823868094	KO_vs_WT	Other	Psmc5 Sug1	Psmc5
P62242	0.883786021	0.924473518	0.077797911	KO_vs_WT	Other	Rps8	Rps8
P62245	0.010814277	0.043941431	1.255110368	KO_vs_WT	Other	Rps15a	Rps15a
P62259	0.640741842	0.757453169	-0.131656047	KO_vs_WT	Other	Ywhae	Ywhae
P62264	0.029618924	0.091620972	1.556531794	KO_vs_WT	Other	Rps14	Rps14
P62270	0.118261241	0.238119496	0.646393244	KO_vs_WT	Other	Rps18	Rps18
P62281	0.671460865	0.781800045	0.120723561	KO_vs_WT	Other	Rps11	Rps11
P62301	0.164110681	0.29760664	0.960707466	KO_vs_WT	Other	Rps13	Rps13
P62331	8.86E-05	0.001680181	4.061365118	KO_vs_WT	Other	Arf6	Arf6
P62334	0.213139281	0.360538067	0.363944312	KO_vs_WT	Other	Psmc6 Sug2	Psmc6
P62631	0.659131695	0.771940688	0.178363478	KO_vs_WT	Other	Eef1a2 Eef1al Stn	Eef1a2
P62702	0.005213024	0.025893638	0.943097811	KO_vs_WT	Other	Rps4x Rps4	Rps4x
P62715	0.091821216	0.202310363	0.731281515	KO_vs_WT	Other	Ppp2cb	Ppp2cb
P62717	0.007803173	0.034451967	0.9159675	KO_vs_WT	Other	Rpl18a	Rpl18a
P62737	0.559797487	0.692929061	0.189270267	KO_vs_WT	Other	Acta2 Actsa Actvs	Acta2
P62743	0.469524902	0.612600174	0.726095312	KO_vs_WT	Other	Ap2s1 Ap17 Claps2	Ap2s1
P62751	0.212882646	0.360538067	0.770172814	KO_vs_WT	Other	Rpl23a	Rpl23a
P62806	0.733281512	0.83073637	-0.120953345	KO_vs_WT	Other	H4c1 Hist1h4a; H4c2 H4-53 Hist1h4b; H4c3 H4-12 Hist1h4c; H4c4 Hist1h4d; H4c6 Hist1h4f; H4c8 Hist1h4h; H4c9 Hist1h4i; H4c11 Hist1h4j; H4c12 Hist1h4k; Hist1h4m; H4c14 Hist2h4 Hist2h4a; H4c16 H4f16 Hist4h4	H4c1
P62814	0.017461566	0.063179626	1.409097986	KO_vs_WT	Other	Atp6v1b2 Atp6b2 Vat2	Atp6v1b2
P62821	0.424462844	0.575693617	0.49246522	KO_vs_WT	Other	Rab1A Rab1	Rab1A
P62830	0.001515518	0.010727026	1.112253076	KO_vs_WT	Other	Rpl23	Rpl23
P62835	0.037091083	0.107020767	-0.940748186	KO_vs_WT	Other	Rap1a Krev-1	Rap1a
P62843	0.039993085	0.112975974	0.91224642	KO_vs_WT	Other	Rps15 Rig	Rps15
P62849	0.624954476	0.746189715	-0.274665515	KO_vs_WT	Other	Rps24	Rps24
P62855	0.000299751	0.003590986	3.30595041	KO_vs_WT	Other	Rps26	Rps26
P62858	0.059274566	0.1500077	0.970060906	KO_vs_WT	Other	Rps28	Rps28
P62869	1.56E-05	0.000707871	3.742747356	KO_vs_WT	Other	Elob Tceb2	Elob
P62874	0.699663036	0.80648182	0.105853928	KO_vs_WT	Other	Gnb1	Gnb1
P62880	0.044927566	0.122751431	-0.715378532	KO_vs_WT	Other	Gnb2	Gnb2
P62889	0.054086736	0.140974058	0.553949094	KO_vs_WT	Other	Rpl30	Rpl30
P62897	0.399207853	0.558151721	-0.319324847	KO_vs_WT	Cyt-c	Cycs	Cycs
P62908	0.097724934	0.210675884	1.411644174	KO_vs_WT	Other	Rps3	Rps3
P62911	0.00619079	0.029031346	1.182705696	KO_vs_WT	Other	Rpl32	Rpl32
P62918	0.006553975	0.030233713	1.257098078	KO_vs_WT	Other	Rpl8	Rpl8
P62960	0.023151329	0.076580525	0.774866182	KO_vs_WT	Other	Ybx1 Msy-1 Msy1 Nsep1 Yb1	Ybx1
P62984	0.306284633	0.465281485	0.711147118	KO_vs_WT	Other	Uba52 Ubcep2	Uba52
P63001	0.311224123	0.469398837	0.537024316	KO_vs_WT	Other	Rac1	Rac1
P63005	0.127515045	0.249845654	0.915249643	KO_vs_WT	Other	Pafah1b1 Lis-1 Lis1 Pafaha	Pafah1b1
P63011	0.000893968	0.007416986	-1.138886644	KO_vs_WT	Other	Rab3a	Rab3a
P63017	0.483205776	0.624692399	0.225255418	KO_vs_WT	Other	Hspa8 Hsc70 Hsc73	Hspa8
P63024	0.463388551	0.60773038	0.214238729	KO_vs_WT	Other	Vamp3 Syb3	Vamp3
P63028	0.476590631	0.618966617	0.233247772	KO_vs_WT	Other	Tpt1 Trt	Tpt1
P63030	0.000607887	0.005442147	3.180646913	KO_vs_WT	Other	Mpc1 Brp44l	Mpc1
P63037	0.980620219	0.985843229	-0.026025522	KO_vs_WT	Other	Dnaja1 Dnaj2 Hsj2 Hspf4	Dnaja1
P63038	0.030309471	0.093148451	0.561742104	KO_vs_WT	Other	Hspd1 Hsp60	Hspd1
P63073	0.024047119	0.077920922	1.02922859	KO_vs_WT	Other	Eif4e	Eif4e
P63085	0.329969096	0.488483661	-0.862428137	KO_vs_WT	Other	Mapk1 Erk2 Mapk Prkm1	Mapk1
P63101	0.304875739	0.463763297	0.52829615	KO_vs_WT	Other	Ywhaz	Ywhaz
P63158	0.603647403	0.727653734	0.236350855	KO_vs_WT	Other	Hmgb1 Hmg-1 Hmg1	Hmgb1
P63168	0.986210926	0.990008656	-0.015246536	KO_vs_WT	Other	Dynll1 Dlc1 Dncl1 Dnclc1	Dynll1
P63242	0.413810428	0.571164302	0.198571053	KO_vs_WT	Other	Eif5a	Eif5a
P63260	0.210437341	0.358376374	0.38307094	KO_vs_WT	Other	Actg1 Actg	Actg1
P63276	0.033957295	0.099887366	1.443585063	KO_vs_WT	Other	Rps17	Rps17
P63321	0.006968872	0.03156899	0.98485028	KO_vs_WT	Other	Rala Ral Ral-a	Rala
P63323	2.93E-06	0.000419593	3.113249285	KO_vs_WT	Other	Rps12	Rps12
P67778	0.238703477	0.38785034	0.354367973	KO_vs_WT	Other	Phb1 Phb	Phb1
P67871	0.420760518	0.573863964	0.472992615	KO_vs_WT	Other	Csnk2b Ck2n	Csnk2b
P68033	0.581579953	0.710123231	1.545757459	KO_vs_WT	Other	Actc1 Actc	Actc1
P68037	0.26742871	0.419477859	-0.240679359	KO_vs_WT	Other	Ube2l3 Ubce7	Ube2l3
P68040	0.021697509	0.073791079	1.221240137	KO_vs_WT	Other	Rack1 Gnb2-rs1 Gnb2l1	Rack1
P68134	0.002597112	0.015439522	2.347280965	KO_vs_WT	Other	Acta1 Acta	Acta1
P68254	0.221189025	0.37028318	0.302950896	KO_vs_WT	Other	Ywhaq	Ywhaq
P68368	0.233172812	0.381601459	0.462130267	KO_vs_WT	Other	Tuba4a Tuba4	Tuba4a
P68369	0.018510887	0.066027024	0.886970282	KO_vs_WT	Other	Tuba1a Tuba1	Tuba1a
P68372	0.741242122	0.837781141	0.12349535	KO_vs_WT	Other	Tubb4b Tubb2c	Tubb4b
P68373	5.36E-05	0.001278454	3.802026329	KO_vs_WT	Other	Tuba1c Tuba6	Tuba1c
P68510	0.584095714	0.711660458	-0.163167042	KO_vs_WT	Other	Ywhah	Ywhah
P70122	3.67E-05	0.00106496	3.194783227	KO_vs_WT	Other	Sbds	Sbds
P70158	0.023972634	0.077790853	-1.512309034	KO_vs_WT	Other	Smpdl3a Asml3a	Smpdl3a
P70168	0.568724939	0.699811527	0.17024905	KO_vs_WT	Other	Kpnb1 Impnb	Kpnb1
P70170	0.002646335	0.015622681	-4.170277209	KO_vs_WT	Other	Abcc9 Sur2	Abcc9
P70181	0.424131537	0.575588934	2.48537129	KO_vs_WT	Other	Pip5k1b	Pip5k1b
P70195	0.264369493	0.416699306	0.460257826	KO_vs_WT	Other	Psmb7 Mmc14	Psmb7
P70290	0.15765437	0.289644058	-1.300082573	KO_vs_WT	Other	Mpp1	Mpp1
P70296	0.08445675	0.191486025	-0.422953948	KO_vs_WT	Other	Pebp1 Pbp Pebp	Pebp1
P70302	0.000222432	0.003047342	3.827780777	KO_vs_WT	Other	Stim1 Sim	Stim1
P70335	0.003473148	0.019187025	-2.691437229	KO_vs_WT	Other	Rock1	Rock1
P70336	0.699618577	0.80648182	-0.181421252	KO_vs_WT	Other	Rock2	Rock2
P70349	0.466047869	0.609116228	-0.929856636	KO_vs_WT	Other	Hint1 Hint Pkci Pkci1 Prkcnh1	Hint1
P70362	1.97E-05	0.000800235	3.495832442	KO_vs_WT	Other	Ufd1 Ufd1l	Ufd1
P70398	0.4644509	0.60773038	0.575152809	KO_vs_WT	Other	Usp9x Fafl Fam	Usp9x
P70404	0.824801235	0.887264312	-0.05766747	KO_vs_WT	TCA Cycle	Idh3g	Idh3g
P70414	0.019104185	0.067657147	0.750827872	KO_vs_WT	Other	Slc8a1 Ncx	Slc8a1
P70460	0.069831834	0.168623779	0.662392388	KO_vs_WT	Other	Vasp	Vasp
P70663	0.99337979	0.993664975	0.007817381	KO_vs_WT	Other	Sparcl1 Ecm2 Sc1	Sparcl1
P70665	0.678351217	0.787931029	-0.170453756	KO_vs_WT	Other	Siae Ysg2	Siae
P70670	0.078378202	0.182640563	0.89026676	KO_vs_WT	Other	Naca Gm1878	Naca
P70699	0.021640222	0.073706921	1.056681837	KO_vs_WT	Other	Gaa	Gaa
P80313	0.073843774	0.176059104	0.79355061	KO_vs_WT	Other	Cct7 Ccth	Cct7
P80314	0.07773917	0.181436527	0.517024724	KO_vs_WT	Other	Cct2 Cctb	Cct2
P80315	0.009054589	0.038436978	0.784438639	KO_vs_WT	Other	Cct4 Cctd	Cct4
P80316	0.044042437	0.121063252	0.827816615	KO_vs_WT	Other	Cct5 Ccte Kiaa0098	Cct5
P80317	0.08955595	0.199453518	1.13615817	KO_vs_WT	Other	Cct6a Cct6 Cctz Cctz1	Cct6a
P80318	0.207383877	0.353442048	0.365023169	KO_vs_WT	Other	Cct3 Cctg	Cct3
P81117	0.028068972	0.087729211	3.503960304	KO_vs_WT	Other	Nucb2 Nefa	Nucb2
P82347	0.07772416	0.181436527	-0.91232252	KO_vs_WT	Other	Sgcd	Sgcd
P82348	0.513228156	0.653803022	-0.182300609	KO_vs_WT	Other	Sgcg	Sgcg
P82349	0.47435435	0.617123838	-0.200499096	KO_vs_WT	Other	Sgcb	Sgcb
P82350	0.248455123	0.399397341	-0.428707965	KO_vs_WT	Other	Sgca	Sgca
P83940	0.019280208	0.067810048	-1.05462187	KO_vs_WT	Other	Eloc Tceb1	Eloc
P84078	0.080282687	0.184985032	0.90678547	KO_vs_WT	Other	Arf1	Arf1
P84091	0.45686847	0.604090534	-0.505870177	KO_vs_WT	Other	Ap2m1 Clapm1	Ap2m1
P84099	0.113029247	0.230848733	0.398924229	KO_vs_WT	Other	Rpl19	Rpl19
P84104	0.000250275	0.003184675	4.182737162	KO_vs_WT	Other	Srsf3 Sfrs3 Srp20 X16	Srsf3
P84244	0.041836096	0.116639778	1.938698705	KO_vs_WT	Other	H3-3a H3.3a H3f3a; H3-3b H3.3b H3f3b	H3-3a
P85094	0.871933798	0.918999559	0.08536882	KO_vs_WT	Other	Isoc2a Isoc2	Isoc2a
P97287	0.013980541	0.053220043	2.132089748	KO_vs_WT	Other	Mcl1	Mcl1
P97290	0.180575196	0.31903496	-0.529528586	KO_vs_WT	Other	Serping1 C1nh	Serping1
P97298	0.815694466	0.881884471	-0.138623983	KO_vs_WT	Other	Serpinf1 Pedf Sdf3	Serpinf1
P97300	0.130223548	0.254272703	-0.551701276	KO_vs_WT	Other	Nptn Sdfr1 Sdr1	Nptn
P97314	0.933135995	0.95290939	-0.06881058	KO_vs_WT	Other	Csrp2 Dlp1	Csrp2
P97315	0.911664315	0.940309506	-0.025515663	KO_vs_WT	Other	Csrp1 Crp1 Csrp	Csrp1
P97333	0.000575934	0.005368276	-3.293826967	KO_vs_WT	Other	Nrp1 Nrp	Nrp1
P97351	0.563113479	0.695147321	0.378184427	KO_vs_WT	Other	Rps3a Rps3a1	Rps3a
P97352	0.495562831	0.635354119	0.202933743	KO_vs_WT	Other	S100a13	S100a13
P97370	0.388083651	0.545968615	-0.420805626	KO_vs_WT	Other	Atp1b3	Atp1b3
P97371	0.318884006	0.477122069	-0.379087555	KO_vs_WT	Other	Psme1	Psme1
P97372	0.338377669	0.495106861	-0.242671747	KO_vs_WT	Other	Psme2 Pa28b1	Psme2
P97384	0.001717174	0.011821881	-1.615602711	KO_vs_WT	Other	Anxa11 Anx11	Anxa11
P97429	0.808866672	0.878275653	-0.088565294	KO_vs_WT	Other	Anxa4 Anx4	Anxa4
P97443	0.987500127	0.99012297	-0.008665715	KO_vs_WT	Other	Smyd1 Bop	Smyd1
P97447	0.017689825	0.063903434	1.31424096	KO_vs_WT	Other	Fhl1	Fhl1
P97449	0.22283095	0.372291474	-0.801207497	KO_vs_WT	Other	Anpep Lap-1 Lap1	Anpep
P97450	0.31005581	0.469398837	-0.257253355	KO_vs_WT	Complex V	Atp5pf Atp5j	Atp5pf
P97461	0.014345434	0.054154012	1.635483628	KO_vs_WT	Other	Rps5	Rps5
P97467	0.001741641	0.011914646	-2.313817513	KO_vs_WT	Other	Pam	Pam
P97478	0.001156132	0.008906934	-1.522253801	KO_vs_WT	Other	Coq7	Coq7
P97493	0.00221829	0.013727945	1.164695537	KO_vs_WT	Other	Txn2	Txn2
P97742	0.304560003	0.463594359	0.713235463	KO_vs_WT	Other	Cpt1a Cpt-1 Cpt1	Cpt1a
P97792	0.458872934	0.605327428	0.218908767	KO_vs_WT	Other	Cxadr Car	Cxadr
P97807	0.811969695	0.879957588	-0.098663553	KO_vs_WT	TCA Cycle	Fh Fh1	Fh
P97821	0.607235383	0.731505562	0.428236179	KO_vs_WT	Other	Ctsc	Ctsc
P97823	0.962843413	0.973154989	-0.0169963	KO_vs_WT	Other	Lypla1 Apt1 Pla1a	Lypla1
P97855	0.69941152	0.80648182	0.120055943	KO_vs_WT	Other	G3bp1 G3bp	G3bp1
P97929	0.789295584	0.866756557	-0.121883708	KO_vs_WT	Other	Brca2 Fancd1	Brca2
P97930	0.457474679	0.604445252	0.160417015	KO_vs_WT	Other	Dtymk Tmk	Dtymk
P97931	3.83E-05	0.001083069	3.172624545	KO_vs_WT	Other	Ung Ung1	Ung
P98078	0.478897185	0.620893151	-0.808829218	KO_vs_WT	Other	Dab2 Doc2	Dab2
P99024	0.201804945	0.345474951	0.529348542	KO_vs_WT	Other	Tubb5	Tubb5
P99026	0.043522868	0.120218654	1.205123015	KO_vs_WT	Other	Psmb4 Lmp3	Psmb4
P99027	0.018345099	0.06574628	1.314450418	KO_vs_WT	Other	Rplp2	Rplp2
P99028	0.156467209	0.288833112	0.403911653	KO_vs_WT	Complex III	Uqcrh	Uqcrh
P99029	0.473669075	0.616692499	-0.149511605	KO_vs_WT	Other	Prdx5 Prdx6	Prdx5
Q00493	0.566401826	0.697607469	-0.159147791	KO_vs_WT	Other	Cpe	Cpe
Q00519	0.064292894	0.157942956	-1.560091553	KO_vs_WT	Other	Xdh	Xdh
Q00623	0.094103084	0.205340545	-0.439330753	KO_vs_WT	Other	Apoa1	Apoa1
Q00896	0.79155621	0.866960743	-0.092594972	KO_vs_WT	Other	Serpina1c Dom3 Dom6 Spi1-3 Spi1-6	Serpina1c
Q00897	0.693169508	0.802263125	-0.132566675	KO_vs_WT	Other	Serpina1d Dom4 Spi1-4	Serpina1d
Q00898	0.287099571	0.442066981	-1.534909055	KO_vs_WT	Other	Serpina1e Dom5 Spi1-5	Serpina1e
Q01339	0.165641032	0.299662091	-0.477317851	KO_vs_WT	Other	Apoh B2gp1	Apoh
Q01405	0.009347974	0.039428604	1.821993336	KO_vs_WT	Other	Sec23a Sec23 Sec23r	Sec23a
Q01730	0.37071455	0.526768165	0.334203343	KO_vs_WT	Other	Rsu1 Rsp1	Rsu1
Q01768	0.856151423	0.911270195	0.039276824	KO_vs_WT	Other	Nme2	Nme2
Q01853	0.003780992	0.020341915	1.157871719	KO_vs_WT	Other	Vcp	Vcp
Q02013	0.373452782	0.529330757	0.326262469	KO_vs_WT	Other	Aqp1	Aqp1
Q02053	0.599184808	0.724871621	-0.17038325	KO_vs_WT	Other	Uba1 Sbx Ube1 Ube1ax Ube1x	Uba1
Q02105	0.895018216	0.929063363	0.047582742	KO_vs_WT	Other	C1qc C1qg	C1qc
Q02248	0.648370992	0.763284978	0.181964358	KO_vs_WT	Other	Ctnnb1 Catnb	Ctnnb1
Q02257	0.350679323	0.507532694	1.083401268	KO_vs_WT	Other	Jup	Jup
Q02357	0.004223453	0.022041756	-1.40665533	KO_vs_WT	Other	Ank1 Ank-1	Ank1
Q02566	0.804558689	0.874765878	-0.075756018	KO_vs_WT	Myosin	Myh6 Myhca	Myh6
Q02788	0.637901673	0.756464549	0.375035713	KO_vs_WT	Other	Col6a2	Col6a2
Q02819	0.199888942	0.344033779	1.095359317	KO_vs_WT	Other	Nucb1 Nuc Nucb	Nucb1
Q03265	0.549658564	0.685559828	-0.158471962	KO_vs_WT	Complex V	Atp5f1a Atp5a1	Atp5f1a
Q04447	0.201139048	0.345367043	-0.425631969	KO_vs_WT	Other	Ckb Ckbb	Ckb
Q04519	0.752398069	0.843236826	0.088874546	KO_vs_WT	Other	Smpd1 Asm	Smpd1
Q04750	0.213721395	0.361033678	0.37929722	KO_vs_WT	Other	Top1 Top-1	Top1
Q04857	0.17954465	0.318207067	1.297704359	KO_vs_WT	OM	Col6a1	Col6a1
Q05512	0.515117649	0.654737078	0.569585039	KO_vs_WT	Other	Mark2 Emk	Mark2
Q05793	0.031336515	0.094793635	-0.651931211	KO_vs_WT	Other	Hspg2	Hspg2
Q05816	0.857753609	0.912118274	-0.085568677	KO_vs_WT	Other	Fabp5 Fabpe Klbp Mal1	Fabp5
Q05920	0.096877397	0.209377199	-0.78427641	KO_vs_WT	Other	Pc Pcx	Pc
Q05BC3	0.569427216	0.699811527	-0.485748178	KO_vs_WT	Other	Eml1	Eml1
Q05D44	0.254639526	0.405640784	0.515024543	KO_vs_WT	Other	Eif5b If2	Eif5b
Q06138	0.339760845	0.495586115	-0.463594918	KO_vs_WT	Other	Cab39 Mo25	Cab39
Q06185	0.011179698	0.045041623	1.819266499	KO_vs_WT	Complex V	Atp5me Atp5i Atp5k Lfm-1 Lfm1	Atp5me
Q06890	0.001778355	0.011988016	-1.280559826	KO_vs_WT	Other	Clu Apoj Msgp-2	Clu
Q07076	0.16306598	0.296662205	-0.43766007	KO_vs_WT	Other	Anxa7 Anx7	Anxa7
Q07113	0.706545957	0.810144009	0.219238777	KO_vs_WT	Other	Igf2r	Igf2r
Q07235	0.088197307	0.197892158	0.983509511	KO_vs_WT	Other	Serpine2 Pi7 Pn1 Spi4	Serpine2
Q07417	0.336078473	0.493656123	-0.2766414	KO_vs_WT	OM	Acads	Acads
Q07797	0.694824873	0.803358008	-0.14052688	KO_vs_WT	Other	Lgals3bp Cycap Mama	Lgals3bp
Q07813	0.001401959	0.010172005	2.725474041	KO_vs_WT	Other	Bax	Bax
Q08857	0.908987244	0.937975447	0.032408735	KO_vs_WT	Other	Cd36	Cd36
Q0II04	0.126938732	0.249691083	-0.435683834	KO_vs_WT	Other	Nebl Lnebl	Nebl
Q11011	0.32333292	0.482125783	0.23849466	KO_vs_WT	Other	Npepps Psa	Npepps
Q149B8	0.435455631	0.584651454	0.255563574	KO_vs_WT	Other	Perm1	Perm1
Q14AI6	0.460903213	0.60694522	0.330034601	KO_vs_WT	Other	Rpusd3	Rpusd3
Q14C51	0.000261547	0.003278704	1.637835665	KO_vs_WT	Other	Ptcd3 Mrps39	Ptcd3
Q14CH7	0.03292778	0.097747602	0.790518692	KO_vs_WT	Other	Aars2 Aarsl Gm89 Kiaa1270	Aars2
Q14DH7	0.161526769	0.295285014	-1.605747218	KO_vs_WT	OM	Acss3	Acss3
Q1HFZ0	0.000523418	0.005002282	3.671631162	KO_vs_WT	Other	Nsun2 D13Wsu123e Misu	Nsun2
Q1XH17	0.224340422	0.373755318	-0.342102212	KO_vs_WT	Other	Trim72 Mg53	Trim72
Q2TPA8	0.377792855	0.534478961	0.205681503	KO_vs_WT	Other	Hsdl2	Hsdl2
Q33DR2	0.000319497	0.003692144	3.346912559	KO_vs_WT	Other	Pdss1 Dps1 Sps1 Tprt	Pdss1
Q33DR3	0.000147946	0.002321589	3.328128911	KO_vs_WT	Other	Pdss2 Dlp1	Pdss2
Q3B7Z2	0.007218244	0.032503626	1.114604856	KO_vs_WT	Other	Osbp Kiaa4220	Osbp
Q3SXD3	0.010245762	0.041990637	1.234046009	KO_vs_WT	Other	Hddc2	Hddc2
Q3TBW2	0.000330841	0.003741163	1.842518028	KO_vs_WT	Other	Mrpl10	Mrpl10
Q3TC33	0.030007257	0.092345702	2.946850981	KO_vs_WT	Other	Ccdc127	Ccdc127
Q3TC72	0.303392545	0.462127851	-0.266078082	KO_vs_WT	Other	Fahd2 Fahd2a	Fahd2
Q3TCH7	0.071650077	0.17203758	1.039894311	KO_vs_WT	Other	Cul4a	Cul4a
Q3TCN2	0.12466136	0.247032353	-1.757994992	KO_vs_WT	Other	Plbd2	Plbd2
Q3THE2	0.294402417	0.451470193	0.354979329	KO_vs_WT	Myosin	Myl12b Mrlc2 Mylc2b	Myl12b
Q3THF9	0.743790728	0.838569437	-0.277826449	KO_vs_WT	Other	Coq10b	Coq10b
Q3THS6	0.364982799	0.522227441	-0.472918779	KO_vs_WT	Other	Mat2a	Mat2a
Q3THW5	0.226403502	0.376394574	1.387091506	KO_vs_WT	Other	H2az2 H2afv H2av	H2az2
Q3TIU4	1.35E-05	0.00067676	3.109025287	KO_vs_WT	Other	Pde12	Pde12
Q3TL26	0.012250569	0.04817281	0.839278355	KO_vs_WT	Other	Tfb2m	Tfb2m
Q3TL44	0.102118556	0.217590337	0.700948606	KO_vs_WT	Other	Nlrx1	Nlrx1
Q3TLP5	0.023457291	0.077112866	-0.723938277	KO_vs_WT	OM	Echdc2 D4Ertd765e	Echdc2
Q3TQB2	0.610189568	0.733977361	0.158968337	KO_vs_WT	Other	Foxred1	Foxred1
Q3TUH1	0.023101545	0.076580525	0.649169409	KO_vs_WT	Other	Tamm41	Tamm41
Q3TXS7	0.110057161	0.227444772	0.519417597	KO_vs_WT	Other	Psmd1	Psmd1
Q3U0B3	0.003067758	0.017540634	-2.987014712	KO_vs_WT	Other	Dhrs11 Sdr24c1	Dhrs11
Q3U0S6	0.162327309	0.296031687	0.410158309	KO_vs_WT	Other	Rasip1	Rasip1
Q3U186	0.01917726	0.067658089	1.034365291	KO_vs_WT	Other	Rars2 Rarsl	Rars2
Q3U1J4	0.067881089	0.165145721	0.52996913	KO_vs_WT	Other	Ddb1	Ddb1
Q3U213	0.13282441	0.257134434	-0.724014878	KO_vs_WT	Other	Serac1 D17Ertd141e	Serac1
Q3U276	0.083269105	0.189552283	0.957879216	KO_vs_WT	Other	Sdhaf1 Lyrm8	Sdhaf1
Q3U2A8	0.032378805	0.09671097	0.59199742	KO_vs_WT	Other	Vars2 Kiaa1885 Vars2l	Vars2
Q3U2U7	0.000122036	0.002094029	1.645070196	KO_vs_WT	Other	Mettl17 D14Ertd209e	Mettl17
Q3U5F4	0.005801381	0.027660074	1.810690934	KO_vs_WT	Other	Yrdc Irip	Yrdc
Q3U5Q7	0.316744907	0.475432216	-0.679750348	KO_vs_WT	Other	Cmpk2 Tyki	Cmpk2
Q3U6U5	2.03E-05	0.000800235	3.68830741	KO_vs_WT	Other	Gtpbp6	Gtpbp6
Q3U7R1	0.164699062	0.298196144	0.482083798	KO_vs_WT	Other	Esyt1 Fam62a Mbc2	Esyt1
Q3UDE2	0.000463082	0.004600349	4.710977409	KO_vs_WT	Other	Ttll12	Ttll12
Q3UFF7	0.092844357	0.203741362	0.609799486	KO_vs_WT	Other	Lyplal1	Lyplal1
Q3UFY7	0.001275493	0.009566195	4.63587828	KO_vs_WT	Other	Nt5c3b Nt5c3l	Nt5c3b
Q3UFY8	0.001513495	0.010727026	1.172661286	KO_vs_WT	Other	Trmt10c Mrpp1 Rg9mtd1	Trmt10c
Q3UGC7	0.1269952	0.249691083	1.101746311	KO_vs_WT	Other	Eif3j1 Eif3s1-1	Eif3j1
Q3UGR5	0.727655475	0.827379342	-0.07496154	KO_vs_WT	Other	Hdhd2	Hdhd2
Q3UHB1	0.234515648	0.382968956	0.317635774	KO_vs_WT	Other	Nt5dc3 Gnn	Nt5dc3
Q3UHX2	0.000375164	0.004103757	3.426144197	KO_vs_WT	Other	Pdap1	Pdap1
Q3UHZ5	0.032429804	0.09671097	1.823033609	KO_vs_WT	Other	Lmod2	Lmod2
Q3UIA2	4.74E-05	0.001159791	2.957452639	KO_vs_WT	Other	Arhgap17	Arhgap17
Q3UIJ9	0.462410131	0.607164607	0.19702881	KO_vs_WT	Other	Myzap Myozap	Myzap
Q3UIU2	0.592432893	0.718609054	0.518434822	KO_vs_WT	Complex I	Ndufb6 Gm137	Ndufb6
Q3UJB9	0.838538059	0.898433634	0.663643289	KO_vs_WT	Other	Edc4	Edc4
Q3ULD5	0.082013324	0.187636544	-0.404459364	KO_vs_WT	OM	Mccc2	Mccc2
Q3ULF4	0.000314242	0.003668853	1.520780295	KO_vs_WT	Other	Spg7	Spg7
Q3ULJ0	0.523559767	0.66286354	0.175033477	KO_vs_WT	Other	Gpd1l Kiaa0089	Gpd1l
Q3UM45	0.367829412	0.524313164	0.613481622	KO_vs_WT	Other	Ppp1r7 Sds22	Ppp1r7
Q3UMF0	0.443804376	0.590956445	0.511094985	KO_vs_WT	Other	Cobll1 Coblr1 Kiaa0977	Cobll1
Q3UMR5	0.000456322	0.004593646	3.255952019	KO_vs_WT	Other	Mcu	Mcu
Q3UN90	0.047837104	0.128835959	0.553436444	KO_vs_WT	Other	Lyrm9	Lyrm9
Q3UNZ8	0.174552199	0.31155298	0.385806762	KO_vs_WT	Other	Cryzl2	Cryzl2
Q3UPL0	0.153499866	0.28474791	0.903854799	KO_vs_WT	Other	Sec31a Sec31l1	Sec31a
Q3UQ84	0.000978863	0.007862144	1.183009154	KO_vs_WT	Other	Tars2 Tarsl1	Tars2
Q3URD3	0.107501835	0.224830707	1.153154415	KO_vs_WT	Other	Slmap Kiaa1601 Slap	Slmap
Q3URE1	0.105328208	0.221483163	0.389728616	KO_vs_WT	OM	Acsf3	Acsf3
Q3URS9	0.138516974	0.264537054	0.360446664	KO_vs_WT	Other	Ccdc51 Mitok	Ccdc51
Q3UTJ2	0.000681523	0.006003076	1.420003964	KO_vs_WT	Other	Sorbs2 Argbp2 Kiaa0777	Sorbs2
Q3UUI3	0.001832558	0.012208073	1.485125034	KO_vs_WT	OM	Them4 Ctmp	Them4
Q3UV70	0.581156254	0.710123231	0.113647424	KO_vs_WT	Other	Pdp1 Ppm2c	Pdp1
Q3UW53	7.86E-06	0.00050592	3.398614568	KO_vs_WT	Other	Niban1 Fam129a Niban	Niban1
Q3UZA1	0.027642913	0.086599168	3.997379186	KO_vs_WT	Other	Rcsd1 Capzip	Rcsd1
Q3V132	0.001775521	0.011988016	1.562324256	KO_vs_WT	Other	Slc25a31 Aac4 Ant4 Sfec	Slc25a31
Q3V384	0.581495629	0.710123231	0.134459474	KO_vs_WT	Other	Afg1l Lace1	Afg1l
Q3V3A7	0.461513499	0.607164607	-0.883727167	KO_vs_WT	Other	Rnf207 Gm143	Rnf207
Q3V3R1	3.57E-07	0.000269514	7.345024872	KO_vs_WT	Other	Mthfd1l Fthfsdc1	Mthfd1l
Q45VK7	0.015466258	0.05742799	-1.565643993	KO_vs_WT	Other	Dync2h1 Dhc1b Dnchc2 Kiaa1997	Dync2h1
Q499X9	0.28950945	0.445172372	0.246026544	KO_vs_WT	Other	Mars2	Mars2
Q4ACU6	0.540114975	0.677762005	-0.331760294	KO_vs_WT	Other	Shank3 Kiaa1650 Prosap2	Shank3
Q4KML4	0.558575802	0.69210842	0.2769003	KO_vs_WT	Other	Abracl	Abracl
Q4PZA2	0.058292058	0.148516885	-0.580178142	KO_vs_WT	Other	Ece1	Ece1
Q4VAA2	0.959298123	0.97068784	-0.041827417	KO_vs_WT	Other	Cdv3	Cdv3
Q4VAE3	0.155499426	0.28728075	0.379553974	KO_vs_WT	Other	Tmem65	Tmem65
Q501J2	0.010825306	0.043941431	4.646004174	KO_vs_WT	Other	Antkmt Fam173a	Antkmt
Q52KR3	2.92E-06	0.000419593	3.164305498	KO_vs_WT	Other	Prune2 Bmcc1 Kiaa0367	Prune2
Q566J8	0.015356849	0.057115374	1.049090358	KO_vs_WT	Other	Coq8b Adck4	Coq8b
Q571E4	0.25278106	0.404057235	0.328079522	KO_vs_WT	Other	Galns	Galns
Q58A65	0.525620706	0.66435876	0.461717899	KO_vs_WT	Other	Spag9 Jip4 Jsap2 Kiaa0516 Mapk8ip4	Spag9
Q59J78	0.332481255	0.490742779	0.328427741	KO_vs_WT	Other	Ndufaf2 Ndufa12l	Ndufaf2
Q5DU05	0.592224601	0.718609054	-0.518050414	KO_vs_WT	Other	Cep164 Kiaa1052	Cep164
Q5EBG6	0.033089122	0.097969752	0.716838003	KO_vs_WT	Other	Hspb6 Gm479	Hspb6
Q5F285	0.922673673	0.945830195	0.075708387	KO_vs_WT	Other	Tmem256	Tmem256
Q5FWK3	0.007671013	0.034068324	1.287026686	KO_vs_WT	Other	Arhgap1	Arhgap1
Q5H8C4	0.052807867	0.137958269	-1.342229599	KO_vs_WT	Other	Vps13a Chac Kiaa0986	Vps13a
Q5M8N4	0.913962712	0.941337071	-0.046379438	KO_vs_WT	Other	Sdr39u1	Sdr39u1
Q5ND52	0.000612571	0.00546249	1.734836946	KO_vs_WT	Other	Mrm3 Rnmtl1	Mrm3
Q5RKZ7	0.310342316	0.469398837	0.370376459	KO_vs_WT	Other	Mocs1	Mocs1
Q5SSK3	0.003950151	0.021151518	0.966161284	KO_vs_WT	Other	Tefm	Tefm
Q5SUC9	0.455339376	0.602420378	-0.167363479	KO_vs_WT	Other	Sco1	Sco1
Q5SUV1	0.019695556	0.068737186	1.287082177	KO_vs_WT	Other	Rsad1	Rsad1
Q5SW19	0.339425085	0.495586115	-0.535301034	KO_vs_WT	Other	Cluh Kiaa0664	Cluh
Q5SWT3	0.116169199	0.235351731	1.010730745	KO_vs_WT	Other	Slc25a35	Slc25a35
Q5SWU9	7.33E-05	0.001470048	3.721764544	KO_vs_WT	OM	Acaca Acac Gm738	Acaca
Q5SX39	0.325142787	0.483991675	0.546261515	KO_vs_WT	Myosin	Myh4	Myh4
Q5SYD0	0.494728278	0.63523784	0.353533277	KO_vs_WT	Myosin	Myo1d	Myo1d
Q5U458	0.150852761	0.282148227	0.735835901	KO_vs_WT	MICOS	Dnajc11	Dnajc11
Q5XJE5	3.93E-05	0.001086653	4.074915101	KO_vs_WT	Other	Leo1 Gm185	Leo1
Q5XJY4	0.011849854	0.047087579	3.593772558	KO_vs_WT	Other	Parl Psarl	Parl
Q60597	0.166680178	0.301061087	0.325540169	KO_vs_WT	TCA Cycle	Ogdh Kiaa4192	Ogdh
Q60598	0.925891807	0.948076376	0.023271994	KO_vs_WT	Other	Cttn Ems1	Cttn
Q60605	0.253046302	0.404195962	0.622803148	KO_vs_WT	Myosin	Myl6 Myln	Myl6
Q60631	0.108839546	0.226293897	-0.711735704	KO_vs_WT	Other	Grb2	Grb2
Q60634	0.012807667	0.049588658	1.674469023	KO_vs_WT	Other	Flot2 Esa1 M17s1	Flot2
Q60648	3.17E-05	0.000992949	3.739915521	KO_vs_WT	Other	Gm2a	Gm2a
Q60649	0.021940504	0.074282873	0.609988861	KO_vs_WT	Other	Clpb Skd3	Clpb
Q60675	0.090326087	0.200524197	-0.407150143	KO_vs_WT	Other	Lama2	Lama2
Q60676	0.113927919	0.231639799	-0.796213847	KO_vs_WT	Other	Ppp5c	Ppp5c
Q60692	0.505305992	0.645526267	0.255899466	KO_vs_WT	Other	Psmb6 Lmp19	Psmb6
Q60710	0.173360581	0.309914535	0.633997678	KO_vs_WT	Other	Samhd1 Mg21	Samhd1
Q60715	0.251344267	0.402897573	0.679941463	KO_vs_WT	Other	P4ha1	P4ha1
Q60716	2.86E-05	0.000986247	3.435081962	KO_vs_WT	Other	P4ha2	P4ha2
Q60737	0.364453936	0.522017707	0.429393458	KO_vs_WT	Other	Csnk2a1 Ckiia	Csnk2a1
Q60759	0.002339787	0.014246286	-1.274076736	KO_vs_WT	OM	Gcdh	Gcdh
Q60766	0.387718157	0.545793428	-0.538516981	KO_vs_WT	Other	Irgm1 Ifi1 Iigp3 Irgm	Irgm1
Q60770	0.618674392	0.739861403	-0.19881034	KO_vs_WT	Other	Stxbp3 Stxbp3a Unc18c	Stxbp3
Q60790	1.13E-05	0.000626427	3.23241751	KO_vs_WT	Other	Rasa3	Rasa3
Q60854	0.004566226	0.023399328	1.02772012	KO_vs_WT	Other	Serpinb6 Serpinb6a Spi3	Serpinb6
Q60864	0.370558252	0.526768165	0.263753195	KO_vs_WT	Other	Stip1	Stip1
Q60870	0.789940771	0.866756557	0.144859752	KO_vs_WT	Other	Reep5 Dp1	Reep5
Q60875	0.092920454	0.203741362	1.183517662	KO_vs_WT	Other	Arhgef2 Kiaa0651 Lbcl1 Lfc	Arhgef2
Q60876	7.15E-05	0.001470048	3.256438061	KO_vs_WT	Other	Eif4ebp1	Eif4ebp1
Q60930	0.096749476	0.209377199	0.459168965	KO_vs_WT	Other	Vdac2 Vdac6	Vdac2
Q60931	0.180064782	0.318630258	0.456047185	KO_vs_WT	Other	Vdac3	Vdac3
Q60932	0.344259786	0.499838728	-0.222691806	KO_vs_WT	Other	Vdac1 Vdac5	Vdac1
Q60935	0.159864234	0.292718262	-0.598301154	KO_vs_WT	Other	Art1 Art2	Art1
Q60936	0.011820805	0.047054697	-1.288746507	KO_vs_WT	Other	Coq8a Adck3 Cabc1	Coq8a
Q60994	0.002619	0.015528886	-1.568601654	KO_vs_WT	Other	Adipoq Acdc Acrp30 Apm1	Adipoq
Q61001	0.083263863	0.189552283	-2.885275382	KO_vs_WT	Other	Lama5	Lama5
Q61011	2.11E-05	0.000810647	3.836699159	KO_vs_WT	Other	Gnb3	Gnb3
Q61024	5.69E-06	0.000495858	3.404403256	KO_vs_WT	Other	Asns	Asns
Q61035	0.057339564	0.147148007	0.866266675	KO_vs_WT	Other	Hars1 Hars	Hars1
Q61081	0.632222512	0.751697633	-0.234918483	KO_vs_WT	Other	Cdc37	Cdc37
Q61102	0.002445203	0.014769027	2.110839202	KO_vs_WT	Other	Abcb7 Abc7	Abcb7
Q61107	0.495743303	0.635354119	-0.251174038	KO_vs_WT	Other	Gbp3	Gbp3
Q61147	0.030805066	0.093983602	-0.553332896	KO_vs_WT	Other	Cp	Cp
Q61166	0.278262613	0.432328804	-0.476326248	KO_vs_WT	Other	Mapre1	Mapre1
Q61171	0.192687611	0.335463058	-0.60499189	KO_vs_WT	Other	Prdx2 Tdpx1 Tpx	Prdx2
Q61207	0.031372412	0.094793635	-1.13460056	KO_vs_WT	Other	Psap Sgp1	Psap
Q61210	0.414554601	0.571842979	0.239883611	KO_vs_WT	Other	Arhgef1 Lbcl2 Lsc	Arhgef1
Q61233	0.080131437	0.184824548	1.603407004	KO_vs_WT	Other	Lcp1 Pls2	Lcp1
Q61234	0.746834516	0.840508231	0.089333637	KO_vs_WT	Other	Snta1 Snt1	Snta1
Q61235	2.86E-06	0.000419593	3.244547234	KO_vs_WT	Other	Sntb2 Snt2b2	Sntb2
Q61249	0.713183429	0.81583862	0.11870978	KO_vs_WT	Other	Igbp1 Pc52	Igbp1
Q61292	0.287020453	0.442066981	0.36829785	KO_vs_WT	Other	Lamb2 Lams	Lamb2
Q61316	0.046774751	0.126854934	0.524321755	KO_vs_WT	Other	Hspa4 Apg2 Hsp110	Hspa4
Q61335	0.231552183	0.381220692	0.900377883	KO_vs_WT	Other	Bcap31 Bap31	Bcap31
Q61387	0.126182509	0.249392131	0.784295542	KO_vs_WT	Other	Cox7a2l Cox7rp Scaf1 Silg81	Cox7a2l
Q61411	0.563176748	0.695147321	-0.341361278	KO_vs_WT	Other	Hras Hras1	Hras
Q61425	0.796824632	0.869786887	0.082283959	KO_vs_WT	OM	Hadh Hadhsc Mschad Schad	Hadh
Q61510	0.366012032	0.522709491	0.486297274	KO_vs_WT	Other	Trim25 Efp Zfp147 Znf147	Trim25
Q61543	0.095025392	0.206755536	0.823205603	KO_vs_WT	Other	Glg1 Esl1 Mg160 Selel	Glg1
Q61553	0.055282033	0.143242305	0.829305678	KO_vs_WT	Other	Fscn1 Fan1 Snl	Fscn1
Q61554	0.040253525	0.113427532	2.13965488	KO_vs_WT	Other	Fbn1 Fbn-1	Fbn1
Q61578	0.008664064	0.037096605	1.083768104	KO_vs_WT	Other	Fdxr	Fdxr
Q61581	0.097933746	0.210855452	0.93706109	KO_vs_WT	Other	Igfbp7 Mac25	Igfbp7
Q61586	9.05E-05	0.001680181	-2.191547451	KO_vs_WT	Other	Gpam Gpat1	Gpam
Q61595	0.686600066	0.79669526	-0.179760172	KO_vs_WT	Other	Ktn1	Ktn1
Q61598	0.331935046	0.490432407	0.29308328	KO_vs_WT	Other	Gdi2 Gdi3	Gdi2
Q61599	0.473750529	0.616692499	-0.827554559	KO_vs_WT	Other	Arhgdib Gdid4	Arhgdib
Q61656	0.41802813	0.572708281	0.371235717	KO_vs_WT	Other	Ddx5 Tnz2	Ddx5
Q61696	0.703306107	0.808213258	0.561373765	KO_vs_WT	Other	Hspa1a Hsp70-3 Hsp70A1	Hspa1a
Q61699	0.639216872	0.757231284	-0.484186409	KO_vs_WT	Other	Hsph1 Hsp105 Hsp110 Kiaa0201	Hsph1
Q61703	0.628383409	0.748705114	0.507167589	KO_vs_WT	Other	Itih2	Itih2
Q61733	0.000203342	0.002843019	1.537974313	KO_vs_WT	Other	Mrps31 Imogn38	Mrps31
Q61738	0.428347985	0.579228768	-0.250224304	KO_vs_WT	Other	Itga7	Itga7
Q61753	3.28E-06	0.000419593	3.717873636	KO_vs_WT	Other	Phgdh	Phgdh
Q61768	0.01509852	0.056432587	0.972532635	KO_vs_WT	Other	Kif5b Khcs Kns1	Kif5b
Q61792	0.045892433	0.125085874	-0.717126591	KO_vs_WT	Other	Lasp1 Mln50	Lasp1
Q61830	0.058875038	0.149163267	-0.486218467	KO_vs_WT	Other	Mrc1	Mrc1
Q61838	0.201273508	0.345367043	-0.470651225	KO_vs_WT	Other	Pzp A2m	Pzp
Q61879	0.230899973	0.380909277	0.715628009	KO_vs_WT	Myosin	Myh10	Myh10
Q61908	3.43E-06	0.000419593	-3.163095434	KO_vs_WT	Other	Cmc4 C6.1b Mtcp1	Cmc4
Q61937	0.009575506	0.040239678	1.068410937	KO_vs_WT	Other	Npm1	Npm1
Q61941	0.001221621	0.009254085	1.376973809	KO_vs_WT	Other	Nnt	Nnt
Q61990	0.212498835	0.360261873	0.339045983	KO_vs_WT	Other	Pcbp2 Cbp Hnrnpx Hnrpx	Pcbp2
Q62151	0.086585029	0.195333756	1.706316686	KO_vs_WT	Other	Ager Rage	Ager
Q62165	0.409191449	0.566851985	0.338019644	KO_vs_WT	Other	Dag1	Dag1
Q62186	0.050893712	0.134352282	1.486650355	KO_vs_WT	Other	Ssr4	Ssr4
Q62188	0.093692038	0.204838287	2.234241834	KO_vs_WT	Other	Dpysl3 Drp3 Ulip	Dpysl3
Q62234	0.551084202	0.6865742	0.18030376	KO_vs_WT	Other	Myom1	Myom1
Q62261	0.415765822	0.572708281	-0.211586664	KO_vs_WT	Other	Sptbn1 Elf Spnb-2 Spnb2 Sptb2	Sptbn1
Q62348	0.000452149	0.004581788	3.867040628	KO_vs_WT	Other	Tsn	Tsn
Q62351	0.075794662	0.179014504	-0.632947787	KO_vs_WT	Other	Tfrc Trfr	Tfrc
Q62356	0.409434811	0.566851985	0.704922732	KO_vs_WT	Other	Fstl1 Frp Fstl Tsc36	Fstl1
Q62417	0.03575124	0.103683173	-2.00875012	KO_vs_WT	Other	Sorbs1 Kiaa1296 Sh3d5	Sorbs1
Q62422	0.566178742	0.697607469	0.275186591	KO_vs_WT	Other	Ostf1 Sh3d3 Sh3p2	Ostf1
Q62425	0.000152051	0.002351841	-2.147592619	KO_vs_WT	Complex I	Ndufa4	Ndufa4
Q62426	0.002537296	0.015123617	2.123177284	KO_vs_WT	Other	Cstb Cst6 Stfb	Cstb
Q62433	0.474760646	0.617297855	-0.301762816	KO_vs_WT	Other	Ndrg1 Ndr1 Ndrl Tdd5	Ndrg1
Q62446	0.014085888	0.053531101	-0.726100277	KO_vs_WT	Other	Fkbp3 Fkbp25	Fkbp3
Q62448	8.26E-06	0.00050592	3.630141017	KO_vs_WT	Other	Eif4g2 Nat1	Eif4g2
Q62465	0.004374007	0.022710962	1.30906644	KO_vs_WT	Other	Vat1 Vat-1	Vat1
Q62523	0.071811922	0.172100723	-0.619220703	KO_vs_WT	Other	Zyx	Zyx
Q63836	0.000968435	0.007833943	-2.212919254	KO_vs_WT	Other	Selenbp2 Lpsb2	Selenbp2
Q63844	0.549360951	0.685559828	-0.284279671	KO_vs_WT	Other	Mapk3 Erk1 Prkm3	Mapk3
Q63918	0.198657374	0.342974652	-0.335914567	KO_vs_WT	Other	Cavin2 Sdpr Sdr	Cavin2
Q63961	0.787026527	0.86660918	-0.200798538	KO_vs_WT	Other	Eng Edg	Eng
Q64010	0.012855241	0.049687921	-0.873644408	KO_vs_WT	Other	Crk Crko	Crk
Q64096	0.126661751	0.249691083	-0.650552441	KO_vs_WT	Other	Mcf2l Dbs	Mcf2l
Q64105	0.000813257	0.006825357	-1.300141417	KO_vs_WT	Other	Spr	Spr
Q64133	3.07E-05	0.000992485	4.088560008	KO_vs_WT	Other	Maoa	Maoa
Q64152	0.054350957	0.141337449	1.471476122	KO_vs_WT	Other	Btf3	Btf3
Q64191	0.817707505	0.883432501	-0.090373187	KO_vs_WT	Other	Aga	Aga
Q64237	4.67E-05	0.001159791	-4.423517608	KO_vs_WT	Other	Dbh	Dbh
Q64249	0.000239531	0.003136052	5.545684507	KO_vs_WT	Other	Nr6a1 Gcnf	Nr6a1
Q64314	0.895815551	0.929303364	0.052273467	KO_vs_WT	Other	Cd34	Cd34
Q64331	0.420115436	0.573863964	1.159355215	KO_vs_WT	Myosin	Myo6 Sv	Myo6
Q64332	0.191228504	0.333692266	0.583538164	KO_vs_WT	Other	Syn2	Syn2
Q64337	1.87E-05	0.000798467	3.68731227	KO_vs_WT	Other	Sqstm1 A170 STAP	Sqstm1
Q64339	0.000274885	0.003347388	3.464950028	KO_vs_WT	Other	Isg15 G1p2 Ucrp	Isg15
Q64345	6.91E-05	0.001450147	-3.036215676	KO_vs_WT	Other	Ifit3 Garg49 Ifi49 Isg49	Ifit3
Q64433	0.494551506	0.63523784	0.327685004	KO_vs_WT	Other	Hspe1	Hspe1
Q64442	0.092531003	0.203676115	1.117543711	KO_vs_WT	Other	Sord Sdh1	Sord
Q64449	0.113476555	0.231228431	0.863500351	KO_vs_WT	Other	Mrc2 Kiaa0709	Mrc2
Q64462	0.516415845	0.655362613	0.689925036	KO_vs_WT	Other	Cyp4b1	Cyp4b1
Q64471	0.403016391	0.562435074	-0.213746349	KO_vs_WT	Other	Gstt1	Gstt1
Q64511	0.890338067	0.927179643	0.076078736	KO_vs_WT	Other	Top2b	Top2b
Q64514	0.012239333	0.04817281	1.168610327	KO_vs_WT	Other	Tpp2	Tpp2
Q64516	0.004749825	0.024014184	1.031623473	KO_vs_WT	Other	Gk Gyk	Gk
Q64520	0.506221198	0.646330899	0.286896766	KO_vs_WT	Other	Guk1 Gmk	Guk1
Q64521	0.031333836	0.094793635	-0.795999546	KO_vs_WT	Other	Gpd2 Gdm1	Gpd2
Q64669	0.492151984	0.633006384	0.241364801	KO_vs_WT	Other	Nqo1 Dia4 Nmo1 Nmor1	Nqo1
Q64727	0.526258213	0.664793559	-0.204990154	KO_vs_WT	Other	Vcl	Vcl
Q64737	0.986949027	0.990008656	0.008185629	KO_vs_WT	Other	Gart	Gart
Q65CL1	0.509349234	0.649226796	-2.540504524	KO_vs_WT	Other	Ctnna3 Catna3	Ctnna3
Q66GT5	0.00196903	0.012889746	1.120587045	KO_vs_WT	Other	Ptpmt1 Plip	Ptpmt1
Q66JZ4	0.02720666	0.085587617	-0.72775702	KO_vs_WT	Other	TCAIM D9Ertd402e Toag1	TCAIM
Q68FD5	0.195583405	0.338682272	0.422305345	KO_vs_WT	Other	Cltc	Cltc
Q68FL6	0.222881783	0.372291474	0.617807135	KO_vs_WT	Other	Mars1 Mars	Mars1
Q69ZN7	0.06279965	0.15545487	1.640212675	KO_vs_WT	Other	Myof Fer1l3 Kiaa1207	Myof
Q69ZP3	0.245754566	0.396027842	0.302369996	KO_vs_WT	Other	Pnkd Brp17 Kiaa1184 Mr1 Tahccp2 Fksg19 MNCb-5687	Pnkd
Q6A028	0.000132482	0.002155251	-2.15220116	KO_vs_WT	Other	Swap70 Kiaa0640	Swap70
Q6A0A9	0.634113136	0.752760091	0.357273376	KO_vs_WT	Other	FAM120A Kiaa0183 Ossa	FAM120A
Q6GQT9	0.007373209	0.03300458	1.411914807	KO_vs_WT	Other	Nomo1	Nomo1
Q6IRU2	0.1370173	0.262336589	-0.478053709	KO_vs_WT	Other	Tpm4	Tpm4
Q6IRU5	0.011599906	0.046338249	-0.814152154	KO_vs_WT	Other	Cltb	Cltb
Q6KAR6	0.000100584	0.001793871	3.312937316	KO_vs_WT	Other	Exoc3 Sec6l1	Exoc3
Q6NSR8	0.015937359	0.058696129	-0.908081746	KO_vs_WT	Other	Npepl1	Npepl1
Q6NT99	0.001096465	0.008563769	1.238669792	KO_vs_WT	Other	Dusp23 Ldp3	Dusp23
Q6NVE9	0.036685413	0.106120639	0.656243644	KO_vs_WT	Other	Pptc7 Tapp2c	Pptc7
Q6NZJ6	0.311274637	0.469398837	0.497427682	KO_vs_WT	Other	Eif4g1	Eif4g1
Q6P069	0.116607588	0.235818023	-0.420441515	KO_vs_WT	Other	Sri	Sri
Q6P1B1	0.072373936	0.172918739	1.292520731	KO_vs_WT	Other	Xpnpep1	Xpnpep1
Q6P3A8	0.041866728	0.116639778	-0.767813437	KO_vs_WT	Other	Bckdhb	Bckdhb
Q6P3B9	5.37E-06	0.000486088	3.876146834	KO_vs_WT	Other	Rbfa	Rbfa
Q6P549	4.34E-05	0.001159791	3.378283964	KO_vs_WT	Other	Inppl1 Ship2	Inppl1
Q6P5E4	0.041607781	0.116204221	1.022072736	KO_vs_WT	Other	Uggt1 Gt Ugcgl1 Uggt Ugt1 Ugtr	Uggt1
Q6P5F9	0.814134377	0.881460021	-0.083978263	KO_vs_WT	Other	Xpo1 Crm1	Xpo1
Q6P8I6	0.068666351	0.166698055	0.493195757	KO_vs_WT	Other	Cox11	Cox11
Q6P8J7	0.625742168	0.74673657	-0.168736454	KO_vs_WT	Other	Ckmt2	Ckmt2
Q6P8M1	0.64722035	0.762326621	-0.179651846	KO_vs_WT	Other	Tatdn1	Tatdn1
Q6P8X1	0.019844701	0.069044929	2.024240854	KO_vs_WT	Other	Snx6	Snx6
Q6PB66	2.44E-06	0.000419593	-9.746101423	KO_vs_WT	Other	Lrpprc Lrp130	Lrpprc
Q6PD03	0.282452565	0.437319845	0.252148204	KO_vs_WT	Other	Ppp2r5a	Ppp2r5a
Q6PD28	0.430248311	0.579721847	-0.260642193	KO_vs_WT	Other	Ppp2r5b	Ppp2r5b
Q6PD31	0.000106773	0.001874741	-3.12697581	KO_vs_WT	Other	Trak1	Trak1
Q6PDY2	0.319355604	0.477452437	-0.350878816	KO_vs_WT	Other	Ado Gm237	Ado
Q6PE15	0.832960707	0.894149764	0.090123057	KO_vs_WT	Other	Abhd10	Abhd10
Q6PEB4	0.024773767	0.079488264	0.957197592	KO_vs_WT	Other	Osgepl1	Osgepl1
Q6PER3	0.40779772	0.565622679	0.318148728	KO_vs_WT	Other	Mapre3	Mapre3
Q6PGB6	0.089188538	0.198830747	0.480401508	KO_vs_WT	Other	Naa50 Mak3 Nat13	Naa50
Q6PGF7	0.538836245	0.676623352	-0.35744598	KO_vs_WT	Other	Exoc8	Exoc8
Q6PIE5	0.870227472	0.918483329	0.054865204	KO_vs_WT	Other	Atp1a2	Atp1a2
Q6R0H7	0.477517611	0.619460131	0.161368705	KO_vs_WT	Other	Gnas Gnas1	Gnas
Q6RUT7	0.33257844	0.490742779	-0.235972346	KO_vs_WT	Other	Uqcc4 Ccsmst1	Uqcc4
Q6URW6	0.157673785	0.289644058	0.905365833	KO_vs_WT	Myosin	Myh14	Myh14
Q6WVG3	0.066023935	0.161478749	0.580515865	KO_vs_WT	Other	Kctd12 Pfet1	Kctd12
Q6X893	0.879174169	0.923194017	-0.053306129	KO_vs_WT	Other	Slc44a1 Cd92 Cdw92 Ctl1	Slc44a1
Q6ZPJ3	0.025547949	0.08127262	-0.807941353	KO_vs_WT	Other	Ube2o Kiaa1734	Ube2o
Q6ZQ38	0.413293374	0.570798471	0.568073638	KO_vs_WT	Other	Cand1 D10Ertd516e Kiaa0829	Cand1
Q6ZQ58	0.000124089	0.002113249	7.418117791	KO_vs_WT	Other	Larp1 Kiaa0731 Larp	Larp1
Q6ZQ73	0.917283112	0.943098615	-0.038315419	KO_vs_WT	Other	Cand2 Kiaa0667 Tip120b	Cand2
Q6ZWN5	4.40E-05	0.001159791	3.313719133	KO_vs_WT	Other	Rps9	Rps9
Q6ZWQ0	0.111084395	0.228504818	-0.908802847	KO_vs_WT	Other	Syne2	Syne2
Q6ZWR6	0.08425841	0.191227754	0.584694071	KO_vs_WT	Other	Syne1	Syne1
Q6ZWU9	0.473096341	0.616549604	-0.200149464	KO_vs_WT	Other	Rps27	Rps27
Q6ZWV3	9.76E-05	0.00175502	3.816661897	KO_vs_WT	Other	Rpl10 Qm	Rpl10
Q6ZWX6	0.06312524	0.156069825	1.186636164	KO_vs_WT	Other	Eif2s1 Eif2a	Eif2s1
Q6ZWY3	0.004969157	0.024955966	1.034549474	KO_vs_WT	Other	Rps27l	Rps27l
Q70KF4	0.421539868	0.573863964	0.272979523	KO_vs_WT	Other	Cmya5 Sr553 Srfsd Tims	Cmya5
Q71LX4	0.090795345	0.20082442	1.148053562	KO_vs_WT	Other	Tln2	Tln2
Q71RI9	0.365224483	0.522243342	-0.319101515	KO_vs_WT	Other	Kyat3 Ccbl2 Kat3	Kyat3
Q76I79	0.001637253	0.011410392	-4.363825204	KO_vs_WT	Other	Ssh1 Kiaa1298 Ssh1l	Ssh1
Q76MZ3	0.42900527	0.579690442	-0.225461744	KO_vs_WT	Other	Ppp2r1a	Ppp2r1a
Q78IK4	0.019426397	0.068160068	-0.751545551	KO_vs_WT	MICOS	Apool Fam121a Mic27	Apool
Q78J03	0.134458474	0.25979503	-0.372944589	KO_vs_WT	Other	Msrb2	Msrb2
Q78PY7	0.416856788	0.572708281	-0.584504262	KO_vs_WT	Other	Snd1	Snd1
Q78RX3	0.033800255	0.099554716	2.318009976	KO_vs_WT	Other	Smim12	Smim12
Q78ZA7	0.835292934	0.896228562	0.080153544	KO_vs_WT	Other	Nap1l4	Nap1l4
Q791T5	0.050705699	0.134012146	-0.734734193	KO_vs_WT	Other	Mtch1	Mtch1
Q791V5	0.776841919	0.858734478	0.081506831	KO_vs_WT	Other	Mtch2 Mimp	Mtch2
Q7M6Y3	0.582004583	0.710258825	-0.168880873	KO_vs_WT	Other	Picalm Calm Fit1	Picalm
Q7TMB8	0.124367131	0.246665106	1.32339111	KO_vs_WT	Other	Cyfip1 Kiaa0068 Shyc Sra1	Cyfip1
Q7TMF3	0.130562043	0.254494859	-0.576267405	KO_vs_WT	Complex I	Ndufa12	Ndufa12
Q7TMK9	0.002198066	0.013696558	1.75305291	KO_vs_WT	Other	Syncrip Hnrpq Nsap1 Nsap1l	Syncrip
Q7TMR0	0.789050522	0.866756557	0.077653444	KO_vs_WT	Other	Prcp	Prcp
Q7TMV3	4.51E-05	0.001159791	3.244373943	KO_vs_WT	Other	Fastkd5 Kiaa1792	Fastkd5
Q7TMY8	0.718800162	0.819890291	-0.321032406	KO_vs_WT	Other	Huwe1 Kiaa0312 Ureb1	Huwe1
Q7TN79	0.037913199	0.108563081	1.029707968	KO_vs_WT	Other	Akap7 Akap18	Akap7
Q7TNC9	0.090518694	0.200611391	1.591116312	KO_vs_WT	Other	Inpp5a	Inpp5a
Q7TNG5	0.035401241	0.103196669	-0.666724763	KO_vs_WT	Other	Eml2	Eml2
Q7TNG8	0.326277705	0.484920605	-0.280352055	KO_vs_WT	Other	Ldhd	Ldhd
Q7TPD2	0.654578724	0.769792736	0.133232737	KO_vs_WT	Other	Fam185a	Fam185a
Q7TPR4	0.787564666	0.866756557	-0.069414953	KO_vs_WT	Other	Actn1	Actn1
Q7TPW1	0.892071841	0.928131704	0.073459371	KO_vs_WT	Other	Nexn	Nexn
Q7TQ48	0.089074915	0.198773087	-0.518050776	KO_vs_WT	Other	Srl Sar	Srl
Q7TQI3	0.138073692	0.264135906	0.83540229	KO_vs_WT	Other	Otub1	Otub1
Q7TSI3	0.180521856	0.31903496	0.53887517	KO_vs_WT	Other	Ppp6r1 Kiaa1115 Pp6r1 Saps1	Ppp6r1
Q7TSQ8	0.024558173	0.079124129	0.613332568	KO_vs_WT	Other	Pdpr Kiaa1990	Pdpr
Q7TSV4	0.230209242	0.380323802	1.005812438	KO_vs_WT	Other	Pgm2 Pgm1	Pgm2
Q7TT50	0.231660993	0.381220692	1.963634171	KO_vs_WT	Other	Cdc42bpb Kiaa1124	Cdc42bpb
Q80SW1	0.201783438	0.345474951	0.541750008	KO_vs_WT	Other	Ahcyl1 Irbit	Ahcyl1
Q80U63	0.061420072	0.15355018	-0.655238928	KO_vs_WT	Other	Mfn2 Kiaa0214 Marf	Mfn2
Q80UG5	0.363372844	0.520911071	-0.265732263	KO_vs_WT	Other	Septin9 Kiaa0991 Sept9 Sint1	Septin9
Q80UL9	6.10E-05	0.001352401	3.622315308	KO_vs_WT	Other	Jaml Amica1 Gm638	Jaml
Q80UY2	0.701739181	0.806821952	-0.100076785	KO_vs_WT	Other	Kcmf1 Debt91	Kcmf1
Q80VP5	0.403855328	0.562912195	0.422480722	KO_vs_WT	Other	Mtrfr	Mtrfr
Q80X71	3.56E-06	0.000419593	-3.166549325	KO_vs_WT	Other	Tmem106b	Tmem106b
Q80X85	0.00033874	0.003756606	1.530993157	KO_vs_WT	Other	Mrps7	Mrps7
Q80X90	0.078950938	0.18343561	0.805483644	KO_vs_WT	Other	Flnb	Flnb
Q80XB4	1.42E-06	0.000419593	7.325557061	KO_vs_WT	Other	Nrap	Nrap
Q80XL6	0.000134593	0.002155251	-2.918055345	KO_vs_WT	OM	Acad11	Acad11
Q80XN0	0.002461178	0.014786653	1.342431151	KO_vs_WT	Other	Bdh1 Bdh	Bdh1
Q80Y14	0.533932347	0.671491819	0.520973012	KO_vs_WT	Other	Glrx5	Glrx5
Q80Y81	0.00034166	0.003756606	1.953895022	KO_vs_WT	Other	Elac2	Elac2
Q80YD1	0.186257987	0.326528128	0.324342	KO_vs_WT	Other	Supv3l1 Suv3l1	Supv3l1
Q80ZK0	0.034906797	0.10208336	1.037761467	KO_vs_WT	Other	Mrps10	Mrps10
Q80ZM3	0.03706634	0.107020767	-3.182867635	KO_vs_WT	Other	Mettl20	Mettl20
Q80ZS3	0.78852373	0.866756557	0.391068246	KO_vs_WT	Other	Mrps26	Mrps26
Q810B6	0.915538417	0.942160161	0.051759026	KO_vs_WT	Other	Ankfy1 Ankhzn Kiaa1255	Ankfy1
Q811I0	0.001405668	0.010172005	1.14235741	KO_vs_WT	Other	Atpaf1	Atpaf1
Q811U4	0.001771166	0.011988016	-1.695214386	KO_vs_WT	Other	Mfn1	Mfn1
Q8BFP9	0.464224409	0.60773038	0.181996563	KO_vs_WT	OM	Pdk1	Pdk1
Q8BFR4	0.392469376	0.550429186	1.139391821	KO_vs_WT	Other	Gns	Gns
Q8BFR5	0.930154639	0.950293306	0.020222661	KO_vs_WT	Other	Tufm	Tufm
Q8BFZ3	0.422100381	0.573863964	0.538860741	KO_vs_WT	Other	Actbl2	Actbl2
Q8BG05	0.010374985	0.042417583	2.133825932	KO_vs_WT	Other	Hnrnpa3 Hnrpa3	Hnrnpa3
Q8BG32	0.157905042	0.289833808	0.43565895	KO_vs_WT	Other	Psmd11	Psmd11
Q8BG51	0.855678102	0.911194594	0.06373683	KO_vs_WT	Other	Rhot1 Arht1	Rhot1
Q8BGA3	7.52E-06	0.00050592	3.377579228	KO_vs_WT	Other	Lrrtm2 Kiaa0416	Lrrtm2
Q8BGA8	0.136532247	0.261850585	-1.512785862	KO_vs_WT	Other	Acsm5 Macs3	Acsm5
Q8BGB8	0.007339077	0.032916852	-1.230992468	KO_vs_WT	Other	Coq4	Coq4
Q8BGC4	0.898514698	0.931412261	-0.028603606	KO_vs_WT	Other	Ptgr3 Zadh2	Ptgr3
Q8BGH2	0.018488129	0.066027024	0.707023674	KO_vs_WT	Other	Samm50	Samm50
Q8BGI7	0.019117251	0.067657147	-0.805089217	KO_vs_WT	Other	Lrrc39	Lrrc39
Q8BGK2	0.037168499	0.107107699	-0.888127888	KO_vs_WT	Other	Adprhl1 Arh2	Adprhl1
Q8BGN3	0.003497823	0.019276321	-3.503862331	KO_vs_WT	Other	Enpp6	Enpp6
Q8BGS2	0.050246238	0.133368813	0.792593652	KO_vs_WT	Other	Bola2	Bola2
Q8BGT5	0.023364703	0.077032099	1.040494905	KO_vs_WT	Other	Gpt2 Aat2	Gpt2
Q8BGV0	0.009202086	0.038958363	0.771913889	KO_vs_WT	Other	Nars2	Nars2
Q8BGX2	0.103458779	0.219413984	0.706100371	KO_vs_WT	Other	Timm29	Timm29
Q8BGY7	0.167684076	0.302392064	0.402540332	KO_vs_WT	Other	Fam210a	Fam210a
Q8BH04	1.34E-06	0.000419593	6.271427472	KO_vs_WT	Other	Pck2	Pck2
Q8BH55	0.094302483	0.205577597	-0.454500231	KO_vs_WT	Other	Thnsl1	Thnsl1
Q8BH59	0.040460381	0.113700698	0.884343046	KO_vs_WT	Other	Slc25a12	Slc25a12
Q8BH61	0.755769478	0.844508075	-0.221764405	KO_vs_WT	Other	F13a1 F13a	F13a1
Q8BH64	0.105840647	0.222177076	-0.559343024	KO_vs_WT	Other	Ehd2	Ehd2
Q8BH86	0.001291009	0.009650615	-1.358747348	KO_vs_WT	Other	Dglucy	Dglucy
Q8BH95	0.80821331	0.877987121	0.063702541	KO_vs_WT	OM	Echs1	Echs1
Q8BH97	0.106638115	0.223436939	0.905824304	KO_vs_WT	Other	Rcn3 D7Ertd671e	Rcn3
Q8BHC4	0.229005209	0.379441696	0.314967451	KO_vs_WT	OM	Dcakd	Dcakd
Q8BHE8	0.194076082	0.336844695	0.605904697	KO_vs_WT	Other	Maip1	Maip1
Q8BHF7	0.531940807	0.669480377	0.232039624	KO_vs_WT	Other	Pgs1 Saf	Pgs1
Q8BHN3	0.118536169	0.238440873	0.550509054	KO_vs_WT	Other	Ganab G2an Kiaa0088	Ganab
Q8BI84	0.051310466	0.134823905	2.483081017	KO_vs_WT	Other	Mia3 Kiaa0268 Tango	Mia3
Q8BIG7	1.20E-05	0.000646977	3.328988871	KO_vs_WT	Other	Comtd1	Comtd1
Q8BIJ6	0.031773968	0.095829609	0.573001172	KO_vs_WT	Other	Iars2	Iars2
Q8BIK4	0.572127282	0.701987158	-0.205131738	KO_vs_WT	Other	Dock9 D14Wsu89e Kiaa1058 Ziz1	Dock9
Q8BIP0	0.007284658	0.032737599	0.955990275	KO_vs_WT	Other	Dars2	Dars2
Q8BJ03	0.000435708	0.004486417	3.701263352	KO_vs_WT	Other	Cox15	Cox15
Q8BJS4	0.530107971	0.668166141	0.468675401	KO_vs_WT	Other	Sun2 Unc84b	Sun2
Q8BJU0	0.919615258	0.943870314	0.042422311	KO_vs_WT	Other	Sgta Sgt	Sgta
Q8BJU9	0.14404817	0.272429502	0.46990109	KO_vs_WT	Other	Mtrf1l	Mtrf1l
Q8BJW6	6.65E-05	0.001421866	-3.701747248	KO_vs_WT	Other	Eif2a D3Ertd194e	Eif2a
Q8BJY1	0.747409374	0.840557215	-0.15324171	KO_vs_WT	Other	Psmd5 Kiaa0072	Psmd5
Q8BJZ4	0.001452126	0.010441476	1.075325358	KO_vs_WT	Other	Mrps35	Mrps35
Q8BK08	0.42084877	0.573863964	0.383365156	KO_vs_WT	Other	Tmem11	Tmem11
Q8BK30	0.003514908	0.019323461	-1.906121684	KO_vs_WT	Complex I	Ndufv3	Ndufv3
Q8BK63	0.197835052	0.342319628	0.829425887	KO_vs_WT	Other	Csnk1a1	Csnk1a1
Q8BK64	0.015856223	0.05858784	0.835966167	KO_vs_WT	Other	Ahsa1	Ahsa1
Q8BK72	0.000486396	0.004748654	1.444197793	KO_vs_WT	Other	Mrps27	Mrps27
Q8BKC5	0.261220504	0.413462223	0.740749088	KO_vs_WT	Other	Ipo5 Kpnb3 Ranbp5	Ipo5
Q8BKF1	0.003074451	0.017540634	2.875109188	KO_vs_WT	Other	Polrmt	Polrmt
Q8BKY8	0.016119042	0.059077071	-0.661324529	KO_vs_WT	Other	Mterf2 Mterfd3	Mterf2
Q8BKZ9	0.896069998	0.929303364	0.032738821	KO_vs_WT	OM	Pdhx	Pdhx
Q8BL66	0.731589723	0.83040574	0.300588992	KO_vs_WT	Other	Eea1	Eea1
Q8BL86	0.082109474	0.187666961	0.547905996	KO_vs_WT	OM	Mblac2	Mblac2
Q8BLF1	0.006574253	0.030265617	2.031559005	KO_vs_WT	Other	Nceh1 Aadacl1 Kiaa1363	Nceh1
Q8BLY2	0.607811685	0.731505562	0.283737726	KO_vs_WT	Other	Tars3 Tarsl2	Tars3
Q8BMF3	0.67774904	0.787931029	0.086032071	KO_vs_WT	Other	Me3	Me3
Q8BMF4	0.195493182	0.338682272	0.339379485	KO_vs_WT	OM	Dlat	Dlat
Q8BMG8	9.35E-06	0.000542941	3.610215132	KO_vs_WT	Other	Slc25a32 Mftc	Slc25a32
Q8BMJ2	1.44E-05	0.000677875	3.468601688	KO_vs_WT	Other	Lars1 Lars	Lars1
Q8BMJ3	0.000267199	0.003307136	-3.302515637	KO_vs_WT	Other	Eif1ax Eif1ay	Eif1ax
Q8BMK4	0.009230392	0.039005296	1.34720768	KO_vs_WT	Other	Ckap4	Ckap4
Q8BML9	0.988003914	0.990125872	0.005410584	KO_vs_WT	Other	Qars1 Qars	Qars1
Q8BMP6	0.002663398	0.015622681	3.103979761	KO_vs_WT	OM	Acbd3 Gcp60 Pap7	Acbd3
Q8BMS1	0.741880595	0.838084562	0.075878083	KO_vs_WT	OM	Hadha	Hadha
Q8BMS4	2.88E-05	0.000986247	-2.187704823	KO_vs_WT	Other	Coq3	Coq3
Q8BP40	0.0095758	0.040239678	1.055267938	KO_vs_WT	Other	Acp6 Acpl1 Lpap	Acp6
Q8BP47	3.05E-06	0.000419593	3.323560567	KO_vs_WT	Other	Nars1 Nars	Nars1
Q8BP92	0.017227408	0.062532179	1.320374663	KO_vs_WT	Other	Rcn2	Rcn2
Q8BPM0	0.299155744	0.456903412	-0.30674372	KO_vs_WT	Other	Daam1	Daam1
Q8BPU7	0.31731039	0.47575483	0.593570654	KO_vs_WT	Other	Elmo1	Elmo1
Q8BQ47	0.096170596	0.208645977	0.851068184	KO_vs_WT	Other	Cnpy4 Prat4b	Cnpy4
Q8BQU3	0.266369764	0.418396335	0.828696369	KO_vs_WT	Other	Sdhaf3 Acn9	Sdhaf3
Q8BQZ4	0.091418128	0.201618365	1.704441443	KO_vs_WT	Other	Ralgapb Kiaa1219	Ralgapb
Q8BSF4	0.000223337	0.003047342	1.745709583	KO_vs_WT	Other	Pisd	Pisd
Q8BSY0	0.016613621	0.060498152	2.372192464	KO_vs_WT	Other	Asph Bah	Asph
Q8BT07	0.004041812	0.021591286	-3.311641795	KO_vs_WT	Other	Cep55	Cep55
Q8BT51	0.198506757	0.342974652	0.589020081	KO_vs_WT	Other	COA4 Chchd8	COA4
Q8BT60	0.277246647	0.431293719	0.855826537	KO_vs_WT	Other	Cpne3 Kiaa0636	Cpne3
Q8BTE0	0.900858699	0.932988091	0.032929968	KO_vs_WT	Other	Sdhaf4	Sdhaf4
Q8BTE5	0.853011123	0.910922869	0.056958693	KO_vs_WT	Other	Cebpzos	Cebpzos
Q8BTG7	0.021554843	0.073526687	3.17619306	KO_vs_WT	Other	Ndrg4 Kiaa1180 Ndr4	Ndrg4
Q8BTJ4	0.572486746	0.702047905	-0.187560804	KO_vs_WT	Other	Enpp4 Kiaa0879	Enpp4
Q8BTM8	0.751294673	0.842417047	-0.095024058	KO_vs_WT	Other	Flna Fln Fln1	Flna
Q8BTW8	0.011900381	0.04720554	2.026982941	KO_vs_WT	Other	Cdk5rap1	Cdk5rap1
Q8BTX9	0.542373248	0.679842505	0.25341496	KO_vs_WT	Other	Hsdl1	Hsdl1
Q8BTZ7	0.589291471	0.716834146	0.24428828	KO_vs_WT	Other	Gmppb	Gmppb
Q8BU30	0.000813619	0.006825357	1.894969855	KO_vs_WT	Other	Iars1 Iars	Iars1
Q8BU31	0.799877858	0.871930338	0.072959806	KO_vs_WT	Other	Rap2c	Rap2c
Q8BU85	0.080872892	0.186155589	0.446450965	KO_vs_WT	Other	Msrb3	Msrb3
Q8BU88	0.000316793	0.003679672	1.67487619	KO_vs_WT	Other	Mrpl22	Mrpl22
Q8BUE4	0.336699707	0.493954625	-0.284453306	KO_vs_WT	Other	Aifm2 Amid	Aifm2
Q8BUK6	0.064544197	0.158217106	0.600618136	KO_vs_WT	Other	Hook3	Hook3
Q8BUR4	0.375903488	0.532227949	-0.488147466	KO_vs_WT	Other	Dock1	Dock1
Q8BUY5	0.115475507	0.234365613	2.915839753	KO_vs_WT	Other	Timmdc1	Timmdc1
Q8BVA5	0.102727593	0.218272043	-0.43118382	KO_vs_WT	Other	Ldah	Ldah
Q8BVE3	0.000627696	0.005575415	4.001027766	KO_vs_WT	Other	Atp6v1h	Atp6v1h
Q8BVI4	0.232123499	0.381261585	0.291693264	KO_vs_WT	Other	Qdpr Dhpr	Qdpr
Q8BVN4	0.027577237	0.086513078	1.66640047	KO_vs_WT	Other	Mterf4 Mterfd2 HSPC096	Mterf4
Q8BVU5	0.33785108	0.494655912	0.517094118	KO_vs_WT	Other	Nudt9	Nudt9
Q8BW00	6.91E-05	0.001450147	3.630342444	KO_vs_WT	Other	Ptrh1	Ptrh1
Q8BW75	0.000429837	0.004465971	-1.386557112	KO_vs_WT	Other	Maob	Maob
Q8BWF0	0.069825251	0.168623779	-0.474257477	KO_vs_WT	Other	Aldh5a1	Aldh5a1
Q8BWM0	0.952368731	0.966449451	0.013546634	KO_vs_WT	Other	Ptges2 Gbf1 Pges2	Ptges2
Q8BWT1	0.970333661	0.977236879	0.008323917	KO_vs_WT	OM	Acaa2	Acaa2
Q8BWY3	0.881910405	0.924473518	-0.074817537	KO_vs_WT	Other	Etf1	Etf1
Q8BX10	0.001663858	0.011560239	1.119332472	KO_vs_WT	Other	Pgam5	Pgam5
Q8BXK9	0.136420373	0.261850585	-0.613998117	KO_vs_WT	Other	Clic5	Clic5
Q8BXN7	0.021937288	0.074282873	-3.468360104	KO_vs_WT	Other	Ppm1k Pp2cm	Ppm1k
Q8BY87	0.80071307	0.871930338	-0.060227086	KO_vs_WT	Other	Usp47	Usp47
Q8BYC6	0.461707524	0.607164607	0.379456473	KO_vs_WT	Other	Taok3	Taok3
Q8BYL4	0.000435767	0.004486417	1.417308041	KO_vs_WT	Other	Yars2	Yars2
Q8BYM8	0.168051873	0.302647283	-0.35912901	KO_vs_WT	Other	Cars2	Cars2
Q8BYU6	0.000589154	0.005402565	3.658127728	KO_vs_WT	Other	Tor1aip2 Ifrg15 Lull1	Tor1aip2
Q8BZ03	0.186464248	0.326636907	-2.030595114	KO_vs_WT	Other	Prkd2	Prkd2
Q8BZA9	0.229697178	0.379787374	0.998600103	KO_vs_WT	Other	Tigar	Tigar
Q8BZF8	0.922327063	0.945830195	-0.100684444	KO_vs_WT	Other	Pgm5	Pgm5
Q8BZI0	0.00040869	0.004302935	3.918672838	KO_vs_WT	Other	Afap1l1	Afap1l1
Q8BZW8	0.436646545	0.585482849	-0.585459117	KO_vs_WT	Other	Nhlrc2	Nhlrc2
Q8C052	0.229002805	0.379441696	0.515062925	KO_vs_WT	Other	Map1s Bpy2ip1 Map8 Mtap1s	Map1s
Q8C0C7	0.048982864	0.130987234	0.995121627	KO_vs_WT	Other	Farsa Farsla	Farsa
Q8C0E2	0.181762706	0.32013416	-1.256533827	KO_vs_WT	Other	Vps26b	Vps26b
Q8C0I1	0.495008811	0.635237936	-0.681805034	KO_vs_WT	Other	Agps	Agps
Q8C0M9	0.046704316	0.126840859	0.82083528	KO_vs_WT	Other	Asrgl1	Asrgl1
Q8C0S4	0.000331453	0.003741163	3.041758564	KO_vs_WT	Other	Ttc21a Thm2	Ttc21a
Q8C0Z1	0.006303074	0.029375438	-2.643693466	KO_vs_WT	Other	Fam234a Itfg3	Fam234a
Q8C129	0.211628182	0.359054556	-0.594296478	KO_vs_WT	Other	Lnpep	Lnpep
Q8C163	0.167318117	0.301972538	-0.421058857	KO_vs_WT	Other	Exog Endogl1	Exog
Q8C167	0.140501867	0.266977121	-0.665822013	KO_vs_WT	Other	Prepl Kiaa0436	Prepl
Q8C1A9	0.005041454	0.025151747	-2.160597961	KO_vs_WT	Other	Abhd18	Abhd18
Q8C1B7	0.136504066	0.261850585	0.605093118	KO_vs_WT	Other	Septin11 D5Ertd606e Sept11	Septin11
Q8C2Q3	0.085289124	0.192794276	0.794482091	KO_vs_WT	Other	Rbm14	Rbm14
Q8C3X2	0.035974433	0.104197047	0.753659192	KO_vs_WT	Other	Ccdc90b	Ccdc90b
Q8C3X4	0.127391433	0.249845654	0.588566925	KO_vs_WT	Other	Guf1	Guf1
Q8C460	0.019819914	0.069044929	-1.074675379	KO_vs_WT	Other	Eri3 Pint1 Prnpip Prnpip1	Eri3
Q8C4X7	0.000176258	0.002592363	-3.391089951	KO_vs_WT	Other	Minar2	Minar2
Q8C5H8	0.265255715	0.417092215	-0.284139715	KO_vs_WT	Other	Nadk2 Mnadk Nadkd1	Nadk2
Q8C5Q4	0.000957293	0.00779953	1.420539429	KO_vs_WT	Other	Grsf1	Grsf1
Q8C6I2	0.010609537	0.043220508	0.761526606	KO_vs_WT	Other	Sdhaf2 Pgl2 Sdh5	Sdhaf2
Q8C7H1	0.001476665	0.010517757	-1.17277713	KO_vs_WT	Other	Mmaa	Mmaa
Q8C7X2	0.630073115	0.749929377	-0.533256569	KO_vs_WT	Other	Emc1 Kiaa0090	Emc1
Q8C8R3	0.09999556	0.213871523	0.45556064	KO_vs_WT	Other	Ank2 AnkB	Ank2
Q8CAK1	0.641596879	0.7580683	0.132284655	KO_vs_WT	Other	Iba57	Iba57
Q8CAQ8	0.665793947	0.777732486	0.092454665	KO_vs_WT	MICOS	Immt Mic60	Immt
Q8CBW3	0.865345184	0.91647427	0.218116331	KO_vs_WT	Other	Abi1 Ssh3bp1	Abi1
Q8CBY0	0.823320776	0.887081218	0.073126344	KO_vs_WT	Other	Gatc	Gatc
Q8CBY8	0.738923653	0.83557767	0.230694658	KO_vs_WT	Other	Dctn4	Dctn4
Q8CC21	0.774144522	0.856588833	-0.111988989	KO_vs_WT	Other	Ttc19	Ttc19
Q8CC35	0.428333313	0.579228768	-0.427047238	KO_vs_WT	Other	Synpo Kiaa1029	Synpo
Q8CC88	0.789844083	0.866756557	0.05804953	KO_vs_WT	Other	Vwa8 Kiaa0564	Vwa8
Q8CCH2	0.611971319	0.735068725	0.168757804	KO_vs_WT	Other	Nhlrc3	Nhlrc3
Q8CCK0	0.000314179	0.003668853	-4.775123065	KO_vs_WT	Other	Macroh2a2 H2afy2 H2afy3	Macroh2a2
Q8CCM6	0.022093758	0.07457878	0.833575306	KO_vs_WT	Other	Timm21 Tim21	Timm21
Q8CD10	0.02264133	0.075611688	-1.53395577	KO_vs_WT	Other	Micu2 Efha1	Micu2
Q8CD91	0.023327779	0.077022478	-1.555649526	KO_vs_WT	Other	Smoc2	Smoc2
Q8CDN6	0.492645674	0.633281755	0.285776342	KO_vs_WT	Other	Txnl1 Trp32 Txnl	Txnl1
Q8CEE7	0.004128271	0.021774377	-1.034736133	KO_vs_WT	Other	Rdh13	Rdh13
Q8CEI1	0.927591924	0.948959217	0.024559624	KO_vs_WT	Other	Bola3	Bola3
Q8CFE5	1.40E-05	0.00067676	-3.645648265	KO_vs_WT	Other	Btbd7 Fup1 Kiaa1525	Btbd7
Q8CFE6	9.11E-06	0.000542941	3.108185009	KO_vs_WT	Other	Slc38a2 Ata2 Kiaa1382 Sat2 Snat2	Slc38a2
Q8CFI5	0.023752743	0.07761939	0.652730988	KO_vs_WT	Other	Pars2	Pars2
Q8CFJ9	0.031388621	0.094793635	0.723295174	KO_vs_WT	Other	Wdr24	Wdr24
Q8CFV9	0.569382784	0.699811527	-0.160907667	KO_vs_WT	Other	Rfk	Rfk
Q8CFX1	0.103199577	0.219069393	1.040568508	KO_vs_WT	Other	H6pd	H6pd
Q8CG03	0.463315919	0.60773038	-0.351663868	KO_vs_WT	Other	Pde5a Pde5	Pde5a
Q8CG19	0.069105408	0.167405079	-1.210987593	KO_vs_WT	Other	Ltbp1	Ltbp1
Q8CG72	0.062653113	0.155420625	1.322929958	KO_vs_WT	Other	Adprs Adprhl2 Arh3	Adprs
Q8CG76	0.088989188	0.198773087	-0.459704832	KO_vs_WT	Other	Akr7a2 Afar Akr7a5	Akr7a2
Q8CGA0	0.152940246	0.283942341	-0.490221077	KO_vs_WT	Other	Ppm1f	Ppm1f
Q8CGC7	0.035644431	0.103505944	0.713878332	KO_vs_WT	Other	Eprs1 Eprs Qprs	Eprs1
Q8CGK3	4.73E-05	0.001159791	2.202442612	KO_vs_WT	Other	Lonp1 Prss15	Lonp1
Q8CGP2	0.337330035	0.494212503	0.352686697	KO_vs_WT	Other	Hist1h2bp	Hist1h2bp
Q8CGY6	0.555429537	0.690476346	0.346659578	KO_vs_WT	Other	Unc45b Cmya4	Unc45b
Q8CGY8	0.974106111	0.980600152	0.023386158	KO_vs_WT	Other	Ogt	Ogt
Q8CH40	0.958283029	0.970277631	-0.014934258	KO_vs_WT	Other	Nudt6 Asfgf2b	Nudt6
Q8CHB8	0.278293773	0.432328804	-0.79331646	KO_vs_WT	Other	Ttll5 Kiaa0998	Ttll5
Q8CHH9	0.459947626	0.606391951	-0.24032206	KO_vs_WT	Other	Septin8 Kiaa0202 Sept8	Septin8
Q8CHT0	0.079680947	0.184348667	-0.570243209	KO_vs_WT	Other	Aldh4a1	Aldh4a1
Q8CHV6	0.320055428	0.478183078	0.982523987	KO_vs_WT	Other	Tada2a Tada2l	Tada2a
Q8CI51	0.226501459	0.376394574	-0.629377224	KO_vs_WT	Other	Pdlim5 Enh	Pdlim5
Q8CI78	6.09E-06	0.00050592	3.315705709	KO_vs_WT	Other	Rmnd1	Rmnd1
Q8CI94	0.008629189	0.037017259	0.833204195	KO_vs_WT	Other	Pygb	Pygb
Q8CIB5	0.038540691	0.109804611	-0.650375865	KO_vs_WT	Other	Fermt2 Plekhc1	Fermt2
Q8CIE6	0.278767961	0.432768631	1.035251654	KO_vs_WT	Other	Copa	Copa
Q8CIG8	0.334369967	0.4917844	0.360357748	KO_vs_WT	Other	Prmt5 Jbp1 Skb1	Prmt5
Q8CIM3	0.538908842	0.676623352	0.205475033	KO_vs_WT	Other	D2hgdh	D2hgdh
Q8CIS0	0.000546116	0.005175537	5.027252109	KO_vs_WT	Other	Card11 Carma1	Card11
Q8CIW5	0.005477028	0.026564173	1.380804821	KO_vs_WT	Other	Twnk Peo1	Twnk
Q8CIZ8	0.071076155	0.170899672	-0.736519775	KO_vs_WT	Other	Vwf	Vwf
Q8CJ53	0.105015613	0.221265454	-0.833848012	KO_vs_WT	Other	Trip10 Cip4	Trip10
Q8CJG1	0.181904804	0.320135494	-0.788168792	KO_vs_WT	Other	Ago1 Eif2c1	Ago1
Q8JZM0	4.55E-05	0.001159791	2.246187652	KO_vs_WT	Other	Tfb1m	Tfb1m
Q8JZN5	0.044792807	0.122531049	0.595337212	KO_vs_WT	OM	Acad9	Acad9
Q8JZN7	0.070227151	0.169397761	-1.099422754	KO_vs_WT	Other	Rhot2 Arht2	Rhot2
Q8JZQ2	0.032358619	0.09671097	1.26609982	KO_vs_WT	Other	Afg3l2	Afg3l2
Q8JZQ9	0.022748788	0.075611688	1.484527152	KO_vs_WT	Other	Eif3b Eif3s9	Eif3b
Q8JZS9	0.117212516	0.236829928	0.517366227	KO_vs_WT	Other	Mrpl48	Mrpl48
Q8JZU0	0.019012014	0.067530127	1.306399549	KO_vs_WT	Other	Nudt13	Nudt13
Q8JZU2	0.009061963	0.038436978	-1.072211209	KO_vs_WT	Other	Slc25a1	Slc25a1
Q8JZY4	0.001359499	0.009980306	1.277974502	KO_vs_WT	Other	Prorp Kiaa0391 Mrpp3	Prorp
Q8K009	1.33E-05	0.00067676	3.242114609	KO_vs_WT	Other	Aldh1l2	Aldh1l2
Q8K013	0.017724556	0.063926942	0.837797014	KO_vs_WT	Other	Gtpbp10	Gtpbp10
Q8K0C8	0.145520166	0.274440613	0.747078145	KO_vs_WT	Other	Cox19	Cox19
Q8K0D5	0.109799419	0.227444772	0.36349863	KO_vs_WT	Other	Gfm1 Efg Efg1 Gfm	Gfm1
Q8K0E8	0.042350128	0.11769698	-0.637987899	KO_vs_WT	Other	Fgb	Fgb
Q8K0W9	3.16E-06	0.000419593	3.116725422	KO_vs_WT	Other	Dph3 Desr1 Zcsl2	Dph3
Q8K0Z7	0.866919666	0.916564452	0.042845053	KO_vs_WT	Other	Taco1 Ccdc44	Taco1
Q8K124	7.39E-06	0.00050592	3.247605895	KO_vs_WT	Other	Plekho2 Plekhq1	Plekho2
Q8K126	0.007818239	0.034451967	0.913009956	KO_vs_WT	Other	Mtrf1	Mtrf1
Q8K199	0.904594733	0.935574005	-0.031095091	KO_vs_WT	Other	Cmc2	Cmc2
Q8K1B8	0.000810694	0.006825357	-1.211691876	KO_vs_WT	Other	Fermt3 Kind3 Urp2	Fermt3
Q8K1C0	0.005457959	0.02652849	1.52691753	KO_vs_WT	Other	Angel2 D1Ertd396e D1Ertd654e MNCb-4273	Angel2
Q8K1J6	6.15E-05	0.001352401	1.986332273	KO_vs_WT	Other	Trnt1	Trnt1
Q8K1M6	0.213751065	0.361033678	-0.314877661	KO_vs_WT	Other	Dnm1l Drp1	Dnm1l
Q8K1N1	0.00581289	0.027660074	1.266093701	KO_vs_WT	Other	Pnpla8 Ipla22 Ipla2g	Pnpla8
Q8K1R3	0.081831257	0.187636544	0.421790732	KO_vs_WT	Other	Pnpt1 Pnpase	Pnpt1
Q8K1Z0	0.55419803	0.689323744	-0.247679876	KO_vs_WT	COQ	Coq9	Coq9
Q8K215	0.74354413	0.838569437	0.096378414	KO_vs_WT	Other	Lyrm4 Isd11	Lyrm4
Q8K248	0.464064542	0.60773038	0.170222485	KO_vs_WT	Other	Hpdl Gloxd1	Hpdl
Q8K2B3	0.255934108	0.407086204	-0.270978106	KO_vs_WT	Complex II	Sdha	Sdha
Q8K2C6	0.824979533	0.887264312	0.046677055	KO_vs_WT	Other	Sirt5 Sir2l5	Sirt5
Q8K2I3	0.245642256	0.396027842	0.443337354	KO_vs_WT	Other	Fmo2	Fmo2
Q8K2I4	0.721193931	0.82168222	0.133045803	KO_vs_WT	Other	Manba Bmn	Manba
Q8K2M0	0.002481492	0.014869259	1.193109986	KO_vs_WT	Other	Mrpl38	Mrpl38
Q8K2Q5	0.054689212	0.141891254	-0.502247737	KO_vs_WT	Other	Chchd7	Chchd7
Q8K2T4	0.700475585	0.806692508	0.186365928	KO_vs_WT	Other	Uqcc3	Uqcc3
Q8K2Y7	0.000819139	0.006846308	2.183409076	KO_vs_WT	Other	Mrpl47	Mrpl47
Q8K310	0.766362849	0.850471265	0.108964266	KO_vs_WT	Other	Matr3	Matr3
Q8K370	0.279166592	0.433090638	-0.318181179	KO_vs_WT	OM	Acad10	Acad10
Q8K3A0	0.237731473	0.386820009	0.253612026	KO_vs_WT	Other	Hscb Hsc20	Hscb
Q8K3H0	0.075989846	0.179288544	-1.718921712	KO_vs_WT	Other	Appl1 Dip13a Kiaa1428	Appl1
Q8K3J1	0.558336752	0.69210842	-0.248744883	KO_vs_WT	Complex I	Ndufs8	Ndufs8
Q8K3K8	3.94E-06	0.000419593	2.997843884	KO_vs_WT	Other	Optn	Optn
Q8K3X6	0.201946506	0.345474951	-0.762568844	KO_vs_WT	Other	Anks4b Harp	Anks4b
Q8K411	0.232935853	0.381598744	0.332627809	KO_vs_WT	Other	Pitrm1 Kiaa1104 Ntup1	Pitrm1
Q8K440	0.128700113	0.251732086	1.024442438	KO_vs_WT	Other	Abca8b Abca8 Kiaa0822	Abca8b
Q8K449	0.23074449	0.380909277	0.717756616	KO_vs_WT	Other	Abca9	Abca9
Q8K4F5	0.872998463	0.91969373	0.035149905	KO_vs_WT	Other	Abhd11 Wbscr21	Abhd11
Q8K4G1	0.00422306	0.022041756	4.696302898	KO_vs_WT	Other	Ltbp4	Ltbp4
Q8K4G5	0.02092953	0.071935336	-1.578355295	KO_vs_WT	Other	Ablim1 Ablim Kiaa0059	Ablim1
Q8K4I3	0.155319729	0.287198824	0.657342657	KO_vs_WT	Other	Arhgef6	Arhgef6
Q8K4Q8	0.140162296	0.266555501	-1.145245926	KO_vs_WT	Other	Colec12 Clp1 Srcl	Colec12
Q8K4Z3	0.067164672	0.163754555	0.609620941	KO_vs_WT	Other	Naxe Aibp Apoa1bp	Naxe
Q8QZS1	0.102596931	0.218199108	0.377588727	KO_vs_WT	OM	Hibch	Hibch
Q8QZT1	0.168890784	0.303828733	-0.381402101	KO_vs_WT	OM	Acat1	Acat1
Q8QZY2	0.006233872	0.029172977	4.171605741	KO_vs_WT	Other	Glyctk	Glyctk
Q8R010	0.147073638	0.276909219	1.264406334	KO_vs_WT	Other	Aimp2 Jtv1	Aimp2
Q8R016	0.906817977	0.937122711	0.035922352	KO_vs_WT	Other	Blmh	Blmh
Q8R033	0.012376659	0.048345476	1.544510131	KO_vs_WT	Other	Lyrm2	Lyrm2
Q8R035	0.002417074	0.014638161	1.267067999	KO_vs_WT	Other	Mrpl58 Ict1	Mrpl58
Q8R050	0.070657023	0.170253359	1.221822152	KO_vs_WT	Other	Gspt1 Erf3a	Gspt1
Q8R086	0.043851708	0.120832261	-0.611881777	KO_vs_WT	Other	Suox	Suox
Q8R0F8	0.202988459	0.346733681	0.379985208	KO_vs_WT	Other	Fahd1 MNCb-4134	Fahd1
Q8R0N6	0.914322983	0.941337071	0.034986011	KO_vs_WT	Other	Adhfe1	Adhfe1
Q8R0P4	0.010486183	0.042794961	-0.734923915	KO_vs_WT	Other	Aamdc	Aamdc
Q8R0W0	0.076900745	0.18087247	6.686423986	KO_vs_WT	Other	Eppk1 EPPK	Eppk1
Q8R0Y6	1.38E-05	0.00067676	-3.078762597	KO_vs_WT	Other	Aldh1l1 Fthfd	Aldh1l1
Q8R0Y8	0.762976277	0.849074889	0.145464202	KO_vs_WT	Other	Slc25a42	Slc25a42
Q8R104	0.919362231	0.943870314	-0.025252779	KO_vs_WT	Other	Sirt3 Sir2l3	Sirt3
Q8R123	0.013359948	0.051375692	0.840233212	KO_vs_WT	Other	Flad1	Flad1
Q8R127	0.096409593	0.208964334	1.293824532	KO_vs_WT	Other	Sccpdh	Sccpdh
Q8R146	0.886232817	0.925095163	0.092804044	KO_vs_WT	Other	Apeh	Apeh
Q8R164	0.091247795	0.201438845	-0.478885374	KO_vs_WT	Other	Bphl	Bphl
Q8R180	8.79E-05	0.001680181	3.417957489	KO_vs_WT	Other	Ero1a Ero1l	Ero1a
Q8R1B4	0.486983371	0.62781241	1.014108018	KO_vs_WT	Other	Eif3c Eif3s8	Eif3c
Q8R1F1	0.059589642	0.150636762	1.405142063	KO_vs_WT	Other	Niban2 Fam129b	Niban2
Q8R1G2	0.000755645	0.006458628	-1.891794981	KO_vs_WT	Other	Cmbl	Cmbl
Q8R1I1	0.514034477	0.654462109	-0.22759781	KO_vs_WT	Complex III	Uqcr10	Uqcr10
Q8R1Q8	0.126986254	0.249691083	0.582805551	KO_vs_WT	Other	Dync1li1 Dncli1 Dnclic1	Dync1li1
Q8R1R3	0.211082314	0.358396883	0.361440833	KO_vs_WT	Other	Stard7	Stard7
Q8R1S0	2.32E-05	0.000876458	-2.240707423	KO_vs_WT	Other	Coq6	Coq6
Q8R216	0.574344494	0.703944956	-0.238945084	KO_vs_WT	Other	Sirt4 Sir2l4	Sirt4
Q8R242	0.037428147	0.107582173	-0.625790311	KO_vs_WT	Other	Ctbs	Ctbs
Q8R2G4	0.231887374	0.381220692	-0.867895235	KO_vs_WT	Other	Art3	Art3
Q8R2L5	0.016004575	0.058847991	1.360111612	KO_vs_WT	Other	Mrps18c	Mrps18c
Q8R2Q4	0.008945616	0.038086127	1.096916702	KO_vs_WT	Other	Gfm2 Efg2	Gfm2
Q8R2R6	0.003449706	0.019104118	1.55712866	KO_vs_WT	Other	Mtg1 Gm169 Gtpbp7	Mtg1
Q8R2Y8	0.098817831	0.212355205	0.504905541	KO_vs_WT	Other	Ptrh2 Pth2	Ptrh2
Q8R2Z5	0.000307189	0.003623868	-3.394133442	KO_vs_WT	Other	Vwa1 Warp	Vwa1
Q8R3F5	0.580031458	0.709762967	0.114398187	KO_vs_WT	OM	Mcat Mt	Mcat
Q8R3J4	0.231494875	0.381220692	0.377139877	KO_vs_WT	Other	Mterf3 Mterfd1 CGI-12	Mterf3
Q8R3K3	0.060162703	0.151557177	-0.520310792	KO_vs_WT	Other	Ptcd2	Ptcd2
Q8R3Q6	0.875860146	0.921422773	0.034224947	KO_vs_WT	Other	Mix23 Ccdc58	Mix23
Q8R3S6	0.100993481	0.215802107	-0.525203109	KO_vs_WT	Other	Exoc1 Sec3 Sec3l1	Exoc1
Q8R3V5	0.11225894	0.229897378	-0.618562163	KO_vs_WT	Other	Sh3glb2 Kiaa1848	Sh3glb2
Q8R404	0.004401816	0.022710962	1.697589688	KO_vs_WT	MICOS	Micos13 Mic13 Qil1	Micos13
Q8R4H2	0.188070592	0.329196207	0.509820836	KO_vs_WT	Other	Arhgef12 Kiaa0382 Larg	Arhgef12
Q8R4N0	0.529154315	0.667335481	0.136677072	KO_vs_WT	OM	Clybl Clb	Clybl
Q8R4U6	0.166056755	0.300174421	1.235679509	KO_vs_WT	Other	Top1mt	Top1mt
Q8R4Y4	0.436407843	0.585482849	0.283457833	KO_vs_WT	Other	Stab1 Feel1	Stab1
Q8R5A3	0.252750426	0.404057235	0.304167171	KO_vs_WT	Other	Apbb1ip Prel1	Apbb1ip
Q8R5C5	0.032429899	0.09671097	0.756726169	KO_vs_WT	Other	Actr1b	Actr1b
Q8VBT1	0.05432272	0.141337449	0.640749943	KO_vs_WT	Other	Txlnb Mdp77	Txlnb
Q8VBV7	8.03E-06	0.00050592	3.345382203	KO_vs_WT	Other	Cops8 Csn8	Cops8
Q8VBW6	0.022512018	0.075473598	1.259695674	KO_vs_WT	Other	Nae1 Appbp1	Nae1
Q8VC19	0.023971582	0.077790853	-0.732351575	KO_vs_WT	Other	Alas1	Alas1
Q8VCE1	0.405001324	0.563815611	-0.296556918	KO_vs_WT	Other	Dnajc28 ORF28	Dnajc28
Q8VCE6	0.090390819	0.200524197	1.018511523	KO_vs_WT	Other	Nt5m Dnt2	Nt5m
Q8VCI0	0.000187755	0.002708695	-3.223134402	KO_vs_WT	Other	Plbd1	Plbd1
Q8VCI5	0.000964416	0.007829398	1.205524494	KO_vs_WT	Other	Pex19 Pxf	Pex19
Q8VCL2	0.031908371	0.096071098	0.733369922	KO_vs_WT	Other	Sco2	Sco2
Q8VCM4	0.083945147	0.190707883	0.9728342	KO_vs_WT	Other	Lipt1	Lipt1
Q8VCM7	0.049206615	0.131266385	-0.706218191	KO_vs_WT	Other	Fgg	Fgg
Q8VCR3	0.008289739	0.035947895	3.659487447	KO_vs_WT	Other	Tmem242	Tmem242
Q8VCT3	0.445809485	0.592233715	-0.879114282	KO_vs_WT	Other	Rnpep	Rnpep
Q8VCT4	0.079247065	0.183720165	-0.61609287	KO_vs_WT	Other	Ces1d Ces1 Ces3	Ces1d
Q8VCW8	0.007407108	0.033025787	0.896024123	KO_vs_WT	OM	Acsf2	Acsf2
Q8VCX5	0.000256756	0.003248893	2.502237383	KO_vs_WT	Other	Micu1 Cbara1	Micu1
Q8VD26	0.369528542	0.526073003	0.404673303	KO_vs_WT	Other	Tmem143	Tmem143
Q8VD66	0.047424547	0.128029318	1.036097515	KO_vs_WT	Other	Abhd4	Abhd4
Q8VDC0	0.003590323	0.019595378	0.903310083	KO_vs_WT	Other	Lars2	Lars2
Q8VDC1	8.87E-05	0.001680181	-3.103111604	KO_vs_WT	Other	Fyco1	Fyco1
Q8VDD5	0.125627164	0.248511377	0.5320399	KO_vs_WT	Myosin	Myh9	Myh9
Q8VDJ3	0.115745849	0.234703982	-0.880490733	KO_vs_WT	Other	Hdlbp	Hdlbp
Q8VDK1	0.669394221	0.780730128	-0.105172774	KO_vs_WT	Other	Nit1	Nit1
Q8VDM4	0.095696545	0.208016003	0.61862557	KO_vs_WT	Other	Psmd2	Psmd2
Q8VDN2	0.993664975	0.993664975	-0.002500719	KO_vs_WT	Other	Atp1a1	Atp1a1
Q8VDQ8	0.004698439	0.023860906	1.393182222	KO_vs_WT	Other	Sirt2 Sir2l2	Sirt2
Q8VDT9	0.000270566	0.003330608	1.494551014	KO_vs_WT	Other	Mrpl50	Mrpl50
Q8VE22	0.014741624	0.055372767	0.812889479	KO_vs_WT	Other	Mrps23	Mrps23
Q8VE37	0.008200017	0.035786203	-0.973752162	KO_vs_WT	Other	Rcc1 Chc1	Rcc1
Q8VE38	0.587244131	0.714727543	0.112282576	KO_vs_WT	Other	Oxnad1	Oxnad1
Q8VE95	0.947614738	0.964217153	0.017925164	KO_vs_WT	Other	NA	NA
Q8VEA4	0.339067829	0.495476537	0.2945892	KO_vs_WT	Other	Chchd4 Mia40	Chchd4
Q8VEB4	0.269760311	0.422549864	-0.32744076	KO_vs_WT	Other	Pla2g15 Lypla3	Pla2g15
Q8VEJ9	0.108942969	0.226293897	-1.286657139	KO_vs_WT	Other	Vps4a	Vps4a
Q8VEM8	0.001348939	0.009952273	1.884642745	KO_vs_WT	Other	Slc25a3	Slc25a3
Q8VH51	3.93E-06	0.000419593	3.072302206	KO_vs_WT	Other	Rbm39 Caper Rnpc2	Rbm39
Q8VHK1	0.315700443	0.474178716	0.426348232	KO_vs_WT	Other	Caskin2 Kiaa1139	Caskin2
Q8VHQ9	0.759316645	0.845967634	-0.131214726	KO_vs_WT	OM	Acot11 Bfit Thea	Acot11
Q8VHX6	3.58E-05	0.001053047	2.384405687	KO_vs_WT	Other	Flnc Abpl Fln2	Flnc
Q8VIJ6	0.36072966	0.518434441	0.483889801	KO_vs_WT	Other	Sfpq Psf	Sfpq
Q91V12	0.132308325	0.256793794	0.359053873	KO_vs_WT	OM	Acot7 Bach	Acot7
Q91V16	0.009799737	0.040802215	-1.757313917	KO_vs_WT	Other	Etfrf1 Lyrm5	Etfrf1
Q91V41	0.113635611	0.231253062	0.880764302	KO_vs_WT	Other	Rab14	Rab14
Q91V61	0.322618335	0.481377159	0.284039792	KO_vs_WT	Other	Sfxn3	Sfxn3
Q91V64	0.416222055	0.572708281	0.306156704	KO_vs_WT	Other	Isoc1	Isoc1
Q91V92	0.778860277	0.860545624	0.27536624	KO_vs_WT	OM	Acly	Acly
Q91VA6	0.062717197	0.155420625	0.477586569	KO_vs_WT	Other	Poldip2	Poldip2
Q91VC3	0.269690318	0.422549864	0.633631186	KO_vs_WT	Other	Eif4a3 Ddx48	Eif4a3
Q91VC4	0.013840907	0.052823315	-1.285940779	KO_vs_WT	Other	Plvap Pv1	Plvap
Q91VC9	0.346724839	0.502773214	1.434613662	KO_vs_WT	Other	Ghitm Mics1	Ghitm
Q91VD9	0.026198104	0.082875288	-0.742400402	KO_vs_WT	Complex I	Ndufs1	Ndufs1
Q91VI7	0.058493139	0.148611422	-0.691735895	KO_vs_WT	Other	Rnh1 Rnh	Rnh1
Q91VJ2	0.012272214	0.048174288	-4.601510682	KO_vs_WT	Other	Cavin3 Prkcdbp Srbc	Cavin3
Q91VM9	0.34533612	0.501080277	-0.217231459	KO_vs_WT	Other	Ppa2	Ppa2
Q91VN4	0.005249807	0.025937372	0.910631784	KO_vs_WT	MICOS	Chchd6 Mic25	Chchd6
Q91VR2	0.339799221	0.495586115	-0.259480402	KO_vs_WT	Complex V	Atp5f1c Atp5c1	Atp5f1c
Q91VR5	0.001315691	0.009738697	1.461684112	KO_vs_WT	Other	Ddx1	Ddx1
Q91VT4	0.078494714	0.182724077	0.420912515	KO_vs_WT	Other	Cbr4	Cbr4
Q91W90	0.008569335	0.036900274	1.106012576	KO_vs_WT	Other	Txndc5 Tlp46	Txndc5
Q91WC3	0.925006542	0.947598289	-0.05688122	KO_vs_WT	OM	Acsl6 Facl6	Acsl6
Q91WD5	0.013465489	0.051693785	-0.74562937	KO_vs_WT	Complex I	Ndufs2	Ndufs2
Q91WF0	0.087425557	0.197033718	-0.51541834	KO_vs_WT	Other	Tafazzin Taz	Tafazzin
Q91WG3	0.0773333	0.181324973	0.972041459	KO_vs_WT	Other	Trub2	Trub2
Q91WK1	0.000148623	0.002321589	1.870384456	KO_vs_WT	Other	Spryd4	Spryd4
Q91WK2	0.74923456	0.840747606	0.120037712	KO_vs_WT	Other	Eif3h Eif3s3	Eif3h
Q91WK5	0.038319295	0.109311339	-1.38537202	KO_vs_WT	Other	Gcsh	Gcsh
Q91WM2	0.477328738	0.619460131	0.402650601	KO_vs_WT	Other	Hdhd5 Cecr5	Hdhd5
Q91WQ3	0.00277512	0.01620012	2.115554653	KO_vs_WT	Other	Yars1 Yars	Yars1
Q91WS0	0.083259302	0.189552283	-0.501684436	KO_vs_WT	Other	Cisd1 D10Ertd214e Zcd1	Cisd1
Q91WU5	0.437695986	0.585482849	-0.221805524	KO_vs_WT	Other	As3mt Cyt19	As3mt
Q91X72	0.21080755	0.358396883	-0.48332274	KO_vs_WT	Other	Hpx Hpxn	Hpx
Q91XF0	0.000152636	0.002351841	2.218475632	KO_vs_WT	Other	Pnpo	Pnpo
Q91YJ5	0.002661126	0.015622681	1.124224671	KO_vs_WT	Other	Mtif2	Mtif2
Q91YM4	0.004627594	0.023606982	-0.957027653	KO_vs_WT	Other	Tbrg4 Kiaa0948	Tbrg4
Q91YN9	0.210666208	0.358396883	0.553771152	KO_vs_WT	Other	Bag2	Bag2
Q91YP0	0.988814447	0.990125872	-0.003565156	KO_vs_WT	Other	L2hgdh	L2hgdh
Q91YP2	0.000220965	0.003047342	1.588347686	KO_vs_WT	Other	Nln	Nln
Q91YQ5	0.079976029	0.184824548	1.956435318	KO_vs_WT	Other	Rpn1	Rpn1
Q91YR1	0.644167332	0.760603243	0.239143342	KO_vs_WT	Other	Twf1 Ptk9	Twf1
Q91YS8	0.003525959	0.019337279	-1.214882219	KO_vs_WT	Other	Camk1	Camk1
Q91YT0	0.111900814	0.229371352	-0.520047836	KO_vs_WT	Complex I	Ndufv1	Ndufv1
Q91YW3	0.248639399	0.399410098	0.865468496	KO_vs_WT	Other	Dnajc3 P58ipk	Dnajc3
Q91YY4	0.179858239	0.318513613	0.363921071	KO_vs_WT	Other	Atpaf2	Atpaf2
Q91Z53	0.028381253	0.088544818	0.864485281	KO_vs_WT	Other	Grhpr Glxr	Grhpr
Q91Z67	0.558134751	0.69210842	-0.22910701	KO_vs_WT	Other	Srgap2 Fbp27 Fnbp2	Srgap2
Q91Z83	3.26E-05	0.000998511	3.814866451	KO_vs_WT	Myosin	Myh7	Myh7
Q91ZA3	0.662953227	0.775213763	-0.090300481	KO_vs_WT	OM	Pcca	Pcca
Q91ZE0	0.012962781	0.050018227	-0.883338028	KO_vs_WT	Other	Tmlhe Tmlh	Tmlhe
Q91ZJ5	0.00181987	0.012195285	1.378586301	KO_vs_WT	Other	Ugp2	Ugp2
Q91ZR2	0.000471648	0.00463527	4.041427339	KO_vs_WT	Other	Snx18 Snag1	Snx18
Q91ZU6	0.079472329	0.184054013	4.497605149	KO_vs_WT	Other	Dst Bpag1 Macf2	Dst
Q91ZW2	0.251636018	0.402897573	0.969520831	KO_vs_WT	Other	Pofut1	Pofut1
Q91ZX7	0.134671553	0.25979503	0.56365093	KO_vs_WT	Other	Lrp1 A2mr	Lrp1
Q920A5	0.103930736	0.220002912	0.899252643	KO_vs_WT	Other	Scpep1 Risc	Scpep1
Q920A7	0.000462452	0.004600349	2.854314039	KO_vs_WT	Other	Afg3l1	Afg3l1
Q920M5	0.546398998	0.683219271	0.237220794	KO_vs_WT	Other	Coro6	Coro6
Q920Q6	0.006818109	0.031072469	1.992801489	KO_vs_WT	Other	Msi2 Msi2h	Msi2
Q920Q8	5.87E-05	0.001328453	3.887917056	KO_vs_WT	Other	Ivns1abp Kiaa0850 Nd1 Nd1L Nd1S Ns1 Ns1bp	Ivns1abp
Q921G7	0.183145361	0.322068512	-0.354556916	KO_vs_WT	Other	Etfdh	Etfdh
Q921H8	0.019439913	0.068160068	-1.000720297	KO_vs_WT	OM	Acaa1a Acaa1	Acaa1a
Q921H9	0.056102006	0.145058269	0.816948989	KO_vs_WT	Other	Coa7 Selrc1	Coa7
Q921I1	0.25435925	0.405640784	-0.351898416	KO_vs_WT	Other	Tf Trf	Tf
Q921L7	0.042522146	0.117885753	1.006340428	KO_vs_WT	Other	Hemk1	Hemk1
Q921N7	0.259618208	0.411213455	0.249612883	KO_vs_WT	Other	Tmem70	Tmem70
Q921S7	0.001990227	0.012964852	1.018329475	KO_vs_WT	Other	Mrpl37	Mrpl37
Q922B1	0.371036301	0.526894811	-0.19948187	KO_vs_WT	Other	Macrod1 Lrp16	Macrod1
Q922B2	0.214706361	0.362107155	0.366943991	KO_vs_WT	Other	Dars1 Dars	Dars1
Q922D8	0.615309584	0.73700487	0.202438022	KO_vs_WT	Other	Mthfd1	Mthfd1
Q922E6	0.058464854	0.148611422	0.691841582	KO_vs_WT	Other	Fastkd2	Fastkd2
Q922G0	4.68E-05	0.001159791	3.154667994	KO_vs_WT	Other	Slc25a36	Slc25a36
Q922H2	0.720684497	0.82151504	-0.354500539	KO_vs_WT	Other	Pdk3	Pdk3
Q922J3	0.008843788	0.037723502	1.111724098	KO_vs_WT	Other	Clip1 Kiaa4046 Rsn	Clip1
Q922P9	0.049278944	0.131266385	0.882427091	KO_vs_WT	Other	Glyr1 Np60	Glyr1
Q922Q1	0.954389742	0.968066622	0.019323129	KO_vs_WT	Other	Mtarc2 Marc2 Mg87 Mosc2	Mtarc2
Q922Q4	0.000227375	0.003048501	5.335808355	KO_vs_WT	Other	Pycr2	Pycr2
Q922Q8	0.029916629	0.092192061	2.232323237	KO_vs_WT	Other	Lrrc59	Lrrc59
Q922R8	0.17031227	0.305305082	0.719272612	KO_vs_WT	Other	Pdia6 Txndc7	Pdia6
Q922S4	0.875257231	0.92121637	-0.059655365	KO_vs_WT	Other	Pde2a	Pde2a
Q922W5	3.41E-08	7.73E-05	9.716184805	KO_vs_WT	Other	Pycr1	Pycr1
Q923D2	0.624489901	0.746028284	0.147366826	KO_vs_WT	Other	Blvrb	Blvrb
Q923K4	0.088738	0.19860827	0.404039529	KO_vs_WT	Other	Gtpbp3	Gtpbp3
Q923X4	0.031314256	0.094793635	-0.957660019	KO_vs_WT	Other	Glrx2 Grx2	Glrx2
Q923Z3	0.000954642	0.00779953	2.08059806	KO_vs_WT	Other	Mto1	Mto1
Q924D0	0.004066243	0.021619813	-0.902246554	KO_vs_WT	Other	Rtn4ip1 Nimp	Rtn4ip1
Q924L1	1.11E-05	0.000626427	3.297342592	KO_vs_WT	Other	Letmd1 Mccr	Letmd1
Q924M7	0.179098674	0.317969124	-1.323211517	KO_vs_WT	Other	Mpi Mpi1 Pmi	Mpi
Q924T2	0.000797827	0.006768082	1.173517455	KO_vs_WT	Other	Mrps2	Mrps2
Q924X2	0.731091648	0.83040574	0.08600437	KO_vs_WT	Other	Cpt1b	Cpt1b
Q925F2	0.887327624	0.925320934	0.076142034	KO_vs_WT	Other	Esam Esam1	Esam
Q925I1	0.000304742	0.003613827	1.431070033	KO_vs_WT	Other	Atad3 Atad3a Kiaa1273	Atad3
Q93092	0.941213799	0.959860087	-0.103518602	KO_vs_WT	Other	Taldo1 Tal Taldo	Taldo1
Q99J09	9.34E-05	0.001706359	4.024542393	KO_vs_WT	Other	Wdr77 Mep50	Wdr77
Q99J25	0.065646653	0.160745589	0.559347255	KO_vs_WT	Other	Mrm1	Mrm1
Q99J39	0.681337374	0.790993928	-0.099825362	KO_vs_WT	OM	Mlycd	Mlycd
Q99J45	0.223392918	0.372870271	0.594189393	KO_vs_WT	Other	Nrbp1 Madm Nrbp	Nrbp1
Q99J99	0.00168013	0.011637597	-1.976531668	KO_vs_WT	Other	Mpst	Mpst
Q99JB2	0.000159193	0.002401565	2.513981101	KO_vs_WT	Other	Stoml2 Slp2	Stoml2
Q99JB8	0.340864802	0.496500821	-0.443177777	KO_vs_WT	Other	Pacsin3	Pacsin3
Q99JI4	0.199460108	0.343599038	0.380594972	KO_vs_WT	Other	Psmd6	Psmd6
Q99JI6	0.317379933	0.47575483	-0.257507524	KO_vs_WT	Other	Rap1b	Rap1b
Q99JR1	0.077781398	0.181436527	-0.69329963	KO_vs_WT	Other	Sfxn1	Sfxn1
Q99JR6	0.531860586	0.669480377	0.134762323	KO_vs_WT	Other	Nmnat3	Nmnat3
Q99JT1	0.047227292	0.127648945	0.575086355	KO_vs_WT	Other	Gatb Pet112 Pet112l	Gatb
Q99JW4	0.768177596	0.851650639	0.076586392	KO_vs_WT	Other	Lims1 Pinch1	Lims1
Q99JX4	0.013687442	0.052368337	1.121490346	KO_vs_WT	Other	Eif3m Pcid1	Eif3m
Q99JY0	0.429457201	0.579690442	0.192206411	KO_vs_WT	OM	Hadhb	Hadhb
Q99JY3	0.515082229	0.654737078	0.368760378	KO_vs_WT	Other	Gimap4 Ian1 Imap4	Gimap4
Q99JY4	0.700790725	0.806692508	0.110075503	KO_vs_WT	Other	Trabd	Trabd
Q99JY9	0.019232373	0.067747007	0.909766298	KO_vs_WT	Other	Actr3 Arp3	Actr3
Q99K41	0.758627174	0.845615428	-0.128679452	KO_vs_WT	Other	Emilin1	Emilin1
Q99K51	0.273228607	0.426801927	1.195719216	KO_vs_WT	Other	Pls3	Pls3
Q99KB8	0.893822259	0.929063363	-0.036255943	KO_vs_WT	Other	Hagh Glo2	Hagh
Q99KC8	0.000689869	0.00603302	4.279164064	KO_vs_WT	Other	Vwa5a Loh11cr2a	Vwa5a
Q99KE1	0.000131146	0.002155251	2.220406999	KO_vs_WT	Other	Me2	Me2
Q99KH8	0.45356216	0.60134113	-0.344663682	KO_vs_WT	Other	Stk24 Mst3 Stk3	Stk24
Q99KI0	0.871929012	0.918999559	-0.036673161	KO_vs_WT	TCA Cycle	Aco2	Aco2
Q99KJ8	0.611449793	0.735068725	0.451345815	KO_vs_WT	Other	Dctn2	Dctn2
Q99KK9	0.008703023	0.037193106	1.137789137	KO_vs_WT	Other	Hars2 Harsl	Hars2
Q99KN9	0.132432789	0.256815296	1.097565459	KO_vs_WT	Other	Clint1 Enth Epn4 Epnr Kiaa0171	Clint1
Q99KQ4	0.240115452	0.389306728	-0.357963715	KO_vs_WT	Other	Nampt Pbef1	Nampt
Q99KR3	0.488858294	0.629843023	0.366904762	KO_vs_WT	Other	Lactb2	Lactb2
Q99KR7	0.120503731	0.240688668	0.39062067	KO_vs_WT	Other	Ppif	Ppif
Q99KS2	0.214519822	0.362062144	0.371912178	KO_vs_WT	Other	Ngrn Fi58g	Ngrn
Q99KV1	0.030497433	0.093346873	1.896713248	KO_vs_WT	Other	Dnajb11	Dnajb11
Q99KX1	0.074998064	0.178061442	0.771984507	KO_vs_WT	Other	Mlf2	Mlf2
Q99L04	0.794635381	0.868234027	0.058353028	KO_vs_WT	Other	Dhrs1 D14ertd484e	Dhrs1
Q99L13	0.110970064	0.228500424	0.532639609	KO_vs_WT	Other	Hibadh	Hibadh
Q99L27	0.311052803	0.469398837	0.739984038	KO_vs_WT	Other	Gmpr2	Gmpr2
Q99L45	0.163783426	0.29725117	0.98104035	KO_vs_WT	Other	Eif2s2	Eif2s2
Q99L47	0.242771568	0.393050465	-0.600570242	KO_vs_WT	Other	St13 Fam10a1 Hip	St13
Q99LB2	0.635252394	0.753717481	-0.114599713	KO_vs_WT	Other	Dhrs4 D14Ucla2	Dhrs4
Q99LB7	0.000714255	0.006198424	1.321604364	KO_vs_WT	Other	Sardh	Sardh
Q99LC3	0.020512823	0.070717721	-0.91916457	KO_vs_WT	Complex I	Ndufa10	Ndufa10
Q99LC5	0.730630932	0.83034574	-0.118769608	KO_vs_WT	Other	Etfa	Etfa
Q99LD4	0.064190721	0.157942956	0.556022959	KO_vs_WT	Other	Gps1 Cops1 Csn1	Gps1
Q99LD8	0.439333841	0.586382528	0.500509766	KO_vs_WT	Other	Ddah2	Ddah2
Q99LD9	9.01E-05	0.001680181	3.423998326	KO_vs_WT	Other	Eif2b2	Eif2b2
Q99LF4	0.073608623	0.175683384	1.485577351	KO_vs_WT	Other	Rtcb D10Wsu52e	Rtcb
Q99LI8	0.853412065	0.910922869	0.082213256	KO_vs_WT	Other	Hgs Hrs	Hgs
Q99LJ6	0.965176192	0.973774644	-0.012330678	KO_vs_WT	Other	Gpx7	Gpx7
Q99LP6	0.010098803	0.0417199	0.757215525	KO_vs_WT	Other	Grpel1	Grpel1
Q99LX0	0.532037386	0.669480377	-0.28949286	KO_vs_WT	Other	Park7	Park7
Q99LY9	0.594991693	0.720671756	-0.296957074	KO_vs_WT	Complex I	Ndufs5	Ndufs5
Q99M01	0.365927757	0.522709491	-0.214671958	KO_vs_WT	Other	Fars2 Fars1	Fars2
Q99M04	0.004065303	0.021619813	1.069115563	KO_vs_WT	Other	Lias Lip1	Lias
Q99M07	0.000597745	0.005437292	-2.306756287	KO_vs_WT	Other	Coa5	Coa5
Q99M87	0.163389178	0.297011628	0.37147427	KO_vs_WT	Other	Dnaja3 Tid1	Dnaja3
Q99MI1	1.23E-05	0.000646977	3.146482962	KO_vs_WT	Other	Erc1 Cast2 Kiaa1081 Rab6ip2	Erc1
Q99MN1	0.514952011	0.654737078	0.176349322	KO_vs_WT	Other	Kars1 Kars	Kars1
Q99MN9	0.14206113	0.269487822	-0.463648266	KO_vs_WT	OM	Pccb	Pccb
Q99MR8	0.117860549	0.237715176	-0.379807824	KO_vs_WT	OM	Mccc1 Mcca	Mccc1
Q99MS7	0.870649042	0.91850027	0.177322964	KO_vs_WT	Other	Ehbp1l1	Ehbp1l1
Q99MZ7	0.057364985	0.147148007	-0.66127628	KO_vs_WT	OM	Pecr	Pecr
Q99N84	0.035170899	0.102657328	1.129735128	KO_vs_WT	Other	Mrps18b	Mrps18b
Q99N85	0.000341063	0.003756606	1.856866203	KO_vs_WT	Other	Mrps18a	Mrps18a
Q99N87	0.000978554	0.007862144	1.34418739	KO_vs_WT	Other	Mrps5	Mrps5
Q99N89	0.007935265	0.034898672	0.80287265	KO_vs_WT	Other	Mrpl43	Mrpl43
Q99N91	0.000330207	0.003741163	2.722757145	KO_vs_WT	Other	Mrpl34	Mrpl34
Q99N92	0.003620271	0.01971133	1.261627826	KO_vs_WT	Other	Mrpl27	Mrpl27
Q99N93	0.000410346	0.004302935	1.57931973	KO_vs_WT	Other	Mrpl16	Mrpl16
Q99N94	0.001901236	0.01251831	1.458275582	KO_vs_WT	Other	Mrpl9	Mrpl9
Q99N95	0.001103245	0.008587116	1.204230314	KO_vs_WT	Other	Mrpl3	Mrpl3
Q99N96	0.022053859	0.074555209	1.275653355	KO_vs_WT	Other	Mrpl1	Mrpl1
Q99NB1	0.755480928	0.844508075	0.062815563	KO_vs_WT	OM	Acss1 Acas2 Acas2l	Acss1
Q99P31	0.001424211	0.010273371	3.847951311	KO_vs_WT	Other	Hspbp1 Hspbp	Hspbp1
Q99P72	0.00415979	0.021860614	1.217964863	KO_vs_WT	Other	Rtn4 Kiaa0886 Nogo	Rtn4
Q99PL5	0.04931907	0.131266385	0.717787137	KO_vs_WT	Other	Rrbp1	Rrbp1
Q99PR8	0.015499057	0.057455589	0.943129987	KO_vs_WT	Other	Hspb2	Hspb2
Q99PT1	0.714244869	0.816228369	-0.185500587	KO_vs_WT	Other	Arhgdia C87222 Gdi1	Arhgdia
Q99PU8	0.002921548	0.016837931	2.496663276	KO_vs_WT	Other	Dhx30 Helg	Dhx30
Q9CPP6	0.084548835	0.191503112	-0.704678463	KO_vs_WT	Complex I	Ndufa5	Ndufa5
Q9CPQ1	0.000913358	0.00752275	-4.099100078	KO_vs_WT	Complex IV	Cox6c	Cox6c
Q9CPQ3	0.731783602	0.83040574	0.165467668	KO_vs_WT	Other	Tomm22 Tom22	Tomm22
Q9CPQ8	0.000287707	0.003482845	3.203480055	KO_vs_WT	Complex V	Atp5mg Atp5l	Atp5mg
Q9CPR4	0.007798768	0.034451967	1.542943237	KO_vs_WT	Other	Rpl17	Rpl17
Q9CPR5	0.008300552	0.035947895	0.758794234	KO_vs_WT	Other	Mrpl15	Mrpl15
Q9CPS6	0.025050087	0.080026017	-0.677655354	KO_vs_WT	Other	Hint3 Hint4	Hint3
Q9CPT4	0.077170176	0.181264328	0.633418399	KO_vs_WT	Other	Mydgf D17Wsu104e	Mydgf
Q9CPU2	0.964673442	0.973774644	-0.02893695	KO_vs_WT	Complex I	Ndufb2	Ndufb2
Q9CPU4	0.21676565	0.364224182	0.384960645	KO_vs_WT	Other	Mgst3	Mgst3
Q9CPV3	0.002807185	0.016345179	1.457071389	KO_vs_WT	Other	Mrpl42 D10Ertd322e Mrps32	Mrpl42
Q9CPV4	0.73280351	0.830730706	0.074245497	KO_vs_WT	Other	Glod4	Glod4
Q9CPW2	0.001309349	0.009723524	1.367354538	KO_vs_WT	Other	Fdx2 Fdx1l	Fdx2
Q9CPW3	0.004169859	0.021862804	1.003531984	KO_vs_WT	Other	Mrpl54	Mrpl54
Q9CPW4	0.007965834	0.034898672	0.840787275	KO_vs_WT	Other	Arpc5	Arpc5
Q9CPW9	0.003286544	0.018335032	1.328373396	KO_vs_WT	Other	Metap1d Map1d Metapl1 Mnpepl	Metap1d
Q9CPX7	0.019021731	0.067530127	1.002567537	KO_vs_WT	Other	Mrps16 Rpms16	Mrps16
Q9CPX8	0.66274918	0.775213763	-0.798236694	KO_vs_WT	Complex III	Uqcr11 Uqcr	Uqcr11
Q9CPY0	0.005578322	0.026985688	1.051233352	KO_vs_WT	Other	Mrm2 Ftsj2	Mrm2
Q9CPY1	0.000126634	0.002140493	3.22474354	KO_vs_WT	Other	Mrpl51 Mrp64	Mrpl51
Q9CPY7	0.003252884	0.018237085	1.047920015	KO_vs_WT	Other	Lap3 Lapep	Lap3
Q9CPZ8	0.051796741	0.135943937	1.093828664	KO_vs_WT	Other	Cmc1	Cmc1
Q9CQ06	0.000605694	0.005442147	1.405202566	KO_vs_WT	Other	Mrpl24	Mrpl24
Q9CQ19	0.172493381	0.308607826	1.44903313	KO_vs_WT	Myosin	Myl9 Myrl2	Myl9
Q9CQ40	0.029521069	0.091470891	0.918692143	KO_vs_WT	Other	Mrpl49	Mrpl49
Q9CQ43	0.332830425	0.490794865	-0.291117744	KO_vs_WT	Other	Dut Dutp	Dut
Q9CQ54	0.000453122	0.004581788	-1.352547047	KO_vs_WT	Complex I	Ndufc2	Ndufc2
Q9CQ60	0.276819263	0.431221204	-0.491948687	KO_vs_WT	Other	Pgls	Pgls
Q9CQ62	0.079141935	0.183664428	-0.482601754	KO_vs_WT	OM	Decr1	Decr1
Q9CQ65	0.520333485	0.659147284	0.331578539	KO_vs_WT	Other	Mtap	Mtap
Q9CQ69	0.321675597	0.480286899	0.376556823	KO_vs_WT	Complex III	Uqcrq	Uqcrq
Q9CQ73	0.214903509	0.362169976	-0.437378512	KO_vs_WT	Other	Pkp2	Pkp2
Q9CQ75	0.170604894	0.305470422	-0.511016566	KO_vs_WT	Complex I	Ndufa2	Ndufa2
Q9CQ80	0.200606628	0.345006844	-0.39064776	KO_vs_WT	Other	Vps25 D11Wsu68e	Vps25
Q9CQ86	0.111175413	0.228504818	-1.571945711	KO_vs_WT	Other	Mien1 Rdx12	Mien1
Q9CQ89	0.119152951	0.238833127	0.680033393	KO_vs_WT	Other	Cuta	Cuta
Q9CQ91	0.297381968	0.455730824	1.703327687	KO_vs_WT	Complex I	Ndufa3	Ndufa3
Q9CQ92	0.244114171	0.394659956	-0.612626364	KO_vs_WT	Other	Fis1 Ttc11	Fis1
Q9CQA3	0.136010074	0.261513428	-0.531573763	KO_vs_WT	Complex II	Sdhb	Sdhb
Q9CQA6	0.000289084	0.003482845	1.56617113	KO_vs_WT	Other	Chchd1 Mrps37	Chchd1
Q9CQA9	0.0125417	0.048642037	1.707136837	KO_vs_WT	Other	Ntpcr	Ntpcr
Q9CQB5	0.000170614	0.002525757	4.593754273	KO_vs_WT	Other	Cisd2 Cdgsh2 Noxp70 Zcd2	Cisd2
Q9CQB7	0.163776589	0.29725117	1.300180499	KO_vs_WT	Other	Lyrm1	Lyrm1
Q9CQC7	0.697844509	0.806026421	0.093305891	KO_vs_WT	Complex I	Ndufb4	Ndufb4
Q9CQC9	0.889923952	0.927174679	0.070798741	KO_vs_WT	Other	Sar1b Sara1b Sara2	Sar1b
Q9CQE1	0.000472731	0.00463527	3.770068526	KO_vs_WT	Other	Nipsnap3b Nipsnap3a	Nipsnap3b
Q9CQE3	0.000183553	0.002666326	2.286833284	KO_vs_WT	Other	Mrps17 Rpms17	Mrps17
Q9CQE8	0.704446376	0.809037621	0.154026528	KO_vs_WT	Other	RTRAF	RTRAF
Q9CQF0	0.000521069	0.005000941	1.392205833	KO_vs_WT	Other	Mrpl11	Mrpl11
Q9CQF4	0.005974854	0.028188047	0.809809853	KO_vs_WT	Other	Mtres1	Mtres1
Q9CQF6	0.040263018	0.113427532	0.585459507	KO_vs_WT	Other	Aasdhppt	Aasdhppt
Q9CQF8	0.001270148	0.009557761	1.27935588	KO_vs_WT	Other	Mrpl57 Mrp63	Mrpl57
Q9CQF9	0.618071553	0.739530939	0.191815748	KO_vs_WT	Other	Pcyox1 Kiaa0908 Pcly	Pcyox1
Q9CQH3	0.692889437	0.802263125	0.200876863	KO_vs_WT	Complex I	Ndufb5	Ndufb5
Q9CQJ1	1.66E-05	0.00073742	3.04158258	KO_vs_WT	Other	Higd2a	Higd2a
Q9CQJ8	0.351124523	0.507852519	-0.416333628	KO_vs_WT	Complex I	Ndufb9	Ndufb9
Q9CQL4	0.000236226	0.003136052	1.488012842	KO_vs_WT	Other	Mrpl20	Mrpl20
Q9CQL5	0.023160115	0.076580525	0.620348594	KO_vs_WT	Other	Mrpl18	Mrpl18
Q9CQM9	0.263936673	0.4163068	0.607196304	KO_vs_WT	Other	Glrx3 Picot Txnl2	Glrx3
Q9CQN1	0.008110386	0.035463369	0.902306893	KO_vs_WT	Other	Trap1 Hsp75	Trap1
Q9CQN3	0.078962349	0.18343561	1.413826351	KO_vs_WT	Other	Tomm6 Obtp Tom6	Tomm6
Q9CQN7	0.001746429	0.011914646	1.288427764	KO_vs_WT	Other	Mrpl41	Mrpl41
Q9CQP0	0.002080481	0.013199687	1.153517109	KO_vs_WT	Other	Mrpl33	Mrpl33
Q9CQP3	0.093391358	0.204575847	0.507895019	KO_vs_WT	Other	Chchd5	Chchd5
Q9CQQ0	0.124212415	0.246574163	1.258494284	KO_vs_WT	Other	Smim8	Smim8
Q9CQQ7	0.002857683	0.016596546	2.733369088	KO_vs_WT	Complex V	Atp5pb Atp5f1	Atp5pb
Q9CQR2	0.329203857	0.487988702	0.373041722	KO_vs_WT	Other	Rps21	Rps21
Q9CQR4	0.784850911	0.865054654	-0.15808865	KO_vs_WT	OM	Acot13 Them2	Acot13
Q9CQT1	0.000393956	0.004169675	-4.432445879	KO_vs_WT	Other	Mri1	Mri1
Q9CQU0	6.65E-05	0.001421866	4.130619842	KO_vs_WT	Other	Txndc12 Tlp19	Txndc12
Q9CQV1	0.06653727	0.162399694	0.464825022	KO_vs_WT	Other	Pam16 Magmas Tim16 Timm16	Pam16
Q9CQV5	0.000858767	0.007151127	1.726913109	KO_vs_WT	Other	Mrps24	Mrps24
Q9CQV7	0.220674918	0.369723443	0.335151448	KO_vs_WT	Other	Dnajc19 Tim14 Timm14	Dnajc19
Q9CQV8	0.715056238	0.816743509	0.09527383	KO_vs_WT	Other	Ywhab	Ywhab
Q9CQW2	0.639784019	0.757453169	-0.432578932	KO_vs_WT	Other	Arl8b Arl10c Gie1	Arl8b
Q9CQW7	0.031938868	0.096071098	1.356099254	KO_vs_WT	Other	Coa8 Apop1 Apopt1	Coa8
Q9CQX2	0.002867586	0.016611462	1.761458691	KO_vs_WT	Other	Cyb5b Cyb5m	Cyb5b
Q9CQX8	0.28009139	0.434227925	-0.223491202	KO_vs_WT	OM	Kgd4 Mrps36	Kgd4
Q9CQY6	0.004264045	0.022202443	0.87008581	KO_vs_WT	Other	Uqcc2 Mnf1	Uqcc2
Q9CQY9	0.000385234	0.004103757	-1.42952561	KO_vs_WT	Complex I	Ndufc1	Ndufc1
Q9CQZ5	0.104319795	0.220414492	-0.479615177	KO_vs_WT	Complex I	Ndufa6	Ndufa6
Q9CR00	0.263446942	0.415866275	-0.290791215	KO_vs_WT	Other	Psmd9	Psmd9
Q9CR10	0.454108956	0.601495196	-0.257225607	KO_vs_WT	Other	Oxld1	Oxld1
Q9CR13	0.373170866	0.529262374	0.342485283	KO_vs_WT	Other	Fmc1	Fmc1
Q9CR16	0.754700248	0.844508075	0.162091062	KO_vs_WT	Other	Ppid	Ppid
Q9CR21	0.175262474	0.312328485	-0.445943345	KO_vs_WT	Complex I	Ndufab1	Ndufab1
Q9CR24	0.003264115	0.018254867	1.198735114	KO_vs_WT	Other	Nudt8	Nudt8
Q9CR42	0.000380034	0.004103757	3.496979359	KO_vs_WT	Other	Ankrd1 Carp	Ankrd1
Q9CR51	0.043239288	0.119581182	0.883103187	KO_vs_WT	Other	Atp6v1g1 Atp6g1	Atp6v1g1
Q9CR59	0.00076773	0.006537249	1.461982104	KO_vs_WT	Other	Gadd45gip1 Mrpl59	Gadd45gip1
Q9CR61	0.016558469	0.060394415	-0.735570702	KO_vs_WT	Complex I	Ndufb7	Ndufb7
Q9CR62	0.002207172	0.013696558	1.476949106	KO_vs_WT	Other	Slc25a11	Slc25a11
Q9CR63	0.417377574	0.572708281	0.588053208	KO_vs_WT	Other	Cox16	Cox16
Q9CR68	0.152805811	0.283925482	-0.363300854	KO_vs_WT	Complex III	Uqcrfs1	Uqcrfs1
Q9CR86	0.433113427	0.582888837	-0.595866806	KO_vs_WT	Other	Carhsp1	Carhsp1
Q9CR88	0.000196125	0.002776394	1.864662555	KO_vs_WT	Other	Mrps14	Mrps14
Q9CR98	0.384932959	0.542547077	0.269575307	KO_vs_WT	Other	Fam136a	Fam136a
Q9CRA7	0.03768417	0.108043853	0.786465167	KO_vs_WT	Complex V	Dmac2l Atp5s Atpw	Dmac2l
Q9CRB8	0.007745244	0.034330679	-0.762215958	KO_vs_WT	Other	Mtfp1 Mtp18	Mtfp1
Q9CRB9	0.151390498	0.282454266	-0.319953501	KO_vs_WT	MICOS	Chchd3 Mic19	Chchd3
Q9CRC3	0.131136841	0.254957035	1.501893946	KO_vs_WT	Other	NA	NA
Q9CRD0	0.019511645	0.068305836	0.788796929	KO_vs_WT	Other	Ociad1 Asrij	Ociad1
Q9CRD2	0.870099287	0.918483329	0.034627993	KO_vs_WT	Other	Emc2 Kiaa0103 Ttc35	Emc2
Q9CTY5	0.705395686	0.809382588	0.217863529	KO_vs_WT	Other	Micu3 Efha2	Micu3
Q9CUN6	0.963924889	0.973774644	0.14762778	KO_vs_WT	Other	Smurf1	Smurf1
Q9CVB6	0.229713147	0.379787374	0.556254023	KO_vs_WT	Other	Arpc2	Arpc2
Q9CWD3	0.004079921	0.021638533	1.048930533	KO_vs_WT	Other	Nudt17	Nudt17
Q9CWD8	0.629509511	0.749652493	0.126639503	KO_vs_WT	Other	Nubpl	Nubpl
Q9CWE0	0.491394431	0.632391128	-0.217853966	KO_vs_WT	Other	Mtfr1l Fam54b	Mtfr1l
Q9CWG8	0.508807194	0.648901067	0.140720825	KO_vs_WT	Other	Ndufaf7	Ndufaf7
Q9CWH5	0.006440511	0.029831814	2.472142722	KO_vs_WT	Other	Trmt11	Trmt11
Q9CWJ9	0.884882379	0.924473518	-0.042291973	KO_vs_WT	Other	Atic Purh	Atic
Q9CWK8	0.136982695	0.262336589	0.84556012	KO_vs_WT	Other	Snx2	Snx2
Q9CWQ3	0.547391136	0.683861513	-0.351361652	KO_vs_WT	Other	Atp23 Xrcc6bp1	Atp23
Q9CWT6	0.110401147	0.227740072	1.293592994	KO_vs_WT	Other	Ddx28	Ddx28
Q9CWU6	0.004088871	0.021638533	1.406571804	KO_vs_WT	Other	Uqcc1 Bfzb Uqcc	Uqcc1
Q9CWV0	0.006375744	0.029653099	1.380545786	KO_vs_WT	Other	Malsu1	Malsu1
Q9CWW6	0.000492966	0.004792138	3.989376251	KO_vs_WT	Other	Pin4	Pin4
Q9CWX2	0.000520378	0.005000941	1.272584012	KO_vs_WT	Other	Ndufaf1 Cia30	Ndufaf1
Q9CWX4	0.037303584	0.10736038	0.828152836	KO_vs_WT	Other	Rpusd4	Rpusd4
Q9CWZ7	0.174204596	0.311177767	0.589816208	KO_vs_WT	Other	Napg Snapg	Napg
Q9CX00	0.712678652	0.815673142	0.19908094	KO_vs_WT	Other	Ist1 Kiaa0174	Ist1
Q9CX34	0.00452975	0.023265041	1.102727586	KO_vs_WT	Other	Sugt1	Sugt1
Q9CX56	0.162520608	0.296145758	0.641514802	KO_vs_WT	Other	Psmd8	Psmd8
Q9CXC3	0.135630322	0.261226767	0.332343485	KO_vs_WT	Other	Mgme1	Mgme1
Q9CXD6	0.258654003	0.410835425	-0.300845139	KO_vs_WT	Other	Mcur1 Ccdc90a	Mcur1
Q9CXI0	0.000497933	0.004819739	-1.413831106	KO_vs_WT	Other	Coq5 D5Ertd33e	Coq5
Q9CXI5	0.181046157	0.319368804	0.446756224	KO_vs_WT	Other	Manf Armet	Manf
Q9CXJ1	0.004381802	0.022710962	1.039162507	KO_vs_WT	Other	Ears2 Kiaa1970	Ears2
Q9CXJ4	0.109976771	0.227444772	0.575902437	KO_vs_WT	Other	Abcb8 Mitosur	Abcb8
Q9CXR1	0.058247697	0.148516885	0.892028851	KO_vs_WT	Other	Dhrs7 Retsdr4	Dhrs7
Q9CXS4	0.088520573	0.198317604	-1.712928745	KO_vs_WT	Other	Cenpv Prr6	Cenpv
Q9CXT8	0.267128254	0.419296947	0.265907176	KO_vs_WT	Other	Pmpcb	Pmpcb
Q9CXW2	0.003123469	0.017686644	0.985131746	KO_vs_WT	Other	Mrps22 Rpms22	Mrps22
Q9CXW4	0.025458054	0.081100553	2.874181348	KO_vs_WT	Other	Rpl11	Rpl11
Q9CXZ1	0.919700566	0.943870314	-0.034381565	KO_vs_WT	Complex I	Ndufs4	Ndufs4
Q9CY16	0.032314246	0.09671097	0.930760022	KO_vs_WT	Other	Mrps28	Mrps28
Q9CY28	0.004448812	0.02290127	1.057538597	KO_vs_WT	Other	Gtpbp8	Gtpbp8
Q9CY58	0.068552612	0.166600499	0.864069863	KO_vs_WT	Other	Serbp1 Pairbp1	Serbp1
Q9CY73	0.006906016	0.031346948	0.885998815	KO_vs_WT	Other	Mrpl44	Mrpl44
Q9CYF5	0.010184412	0.041865141	0.844014849	KO_vs_WT	Other	Rcc1l Wbscr16	Rcc1l
Q9CYH2	0.519181178	0.658055606	0.211589833	KO_vs_WT	Other	Prxl2a Fam213a Pamm	Prxl2a
Q9CYK1	0.012169338	0.048020123	0.942105926	KO_vs_WT	Other	Wars2	Wars2
Q9CYR0	0.026759567	0.084415626	0.923836313	KO_vs_WT	Other	Ssbp1	Ssbp1
Q9CYT6	0.011195777	0.045041623	1.841511628	KO_vs_WT	Other	Cap2	Cap2
Q9CYW4	0.749434621	0.840747606	0.23760099	KO_vs_WT	Other	Hdhd3	Hdhd3
Q9CYY7	0.612284719	0.735068725	-0.129709107	KO_vs_WT	Other	Prelid3b Slmo2	Prelid3b
Q9CYZ2	0.67021849	0.781289182	-0.28456993	KO_vs_WT	Other	Tpd52l2	Tpd52l2
Q9CZ13	0.938920907	0.958384793	0.019099848	KO_vs_WT	Complex III	Uqcrc1	Uqcrc1
Q9CZ30	0.463708077	0.60773038	-0.536867887	KO_vs_WT	Other	Ola1 Gtpbp9	Ola1
Q9CZ42	0.245215407	0.395875194	0.304838175	KO_vs_WT	Other	Naxd Carkd	Naxd
Q9CZ44	0.097757331	0.210675884	0.988670819	KO_vs_WT	Other	Nsfl1c	Nsfl1c
Q9CZ57	0.001608551	0.011244964	1.237349743	KO_vs_WT	Other	Nsun4 Shtap	Nsun4
Q9CZ83	0.001019071	0.008070613	1.186318425	KO_vs_WT	Other	Mrpl55	Mrpl55
Q9CZB0	0.128432285	0.251425346	0.864321154	KO_vs_WT	Complex II	Sdhc	Sdhc
Q9CZD3	0.00024803	0.003173941	2.576080371	KO_vs_WT	Other	Gars1 Gars	Gars1
Q9CZD5	0.000274879	0.003347388	1.482589474	KO_vs_WT	Other	Mtif3	Mtif3
Q9CZJ2	0.005281196	0.026004151	-1.140489189	KO_vs_WT	Other	Hspa12b	Hspa12b
Q9CZL5	0.881138303	0.924399377	-0.081483238	KO_vs_WT	Other	Pcbd2 Dcoh2 Dcohm	Pcbd2
Q9CZM2	2.70E-05	0.000970303	3.223742096	KO_vs_WT	Other	Rpl15	Rpl15
Q9CZN7	4.71E-05	0.001159791	2.082100057	KO_vs_WT	Other	Shmt2	Shmt2
Q9CZN8	0.600669029	0.725757511	0.128759729	KO_vs_WT	Other	Qrsl1	Qrsl1
Q9CZP5	0.002363341	0.014351119	1.577740711	KO_vs_WT	Other	Bcs1l	Bcs1l
Q9CZR2	0.143058968	0.271153608	1.193452132	KO_vs_WT	Other	Naalad2	Naalad2
Q9CZR3	4.77E-06	0.000449794	3.263351724	KO_vs_WT	Other	Tomm40l Tomm40b	Tomm40l
Q9CZR8	0.406631659	0.565203139	0.21941773	KO_vs_WT	Other	Tsfm	Tsfm
Q9CZS1	0.014982925	0.056093098	0.737324805	KO_vs_WT	Other	Aldh1b1 Aldhx	Aldh1b1
Q9CZU4	3.20E-05	0.000992949	2.334216426	KO_vs_WT	Other	Eral1 Mera	Eral1
Q9CZU6	0.420944763	0.573863964	-0.204129084	KO_vs_WT	TCA Cycle	Cs	Cs
Q9CZW5	0.000159403	0.002401565	3.28936489	KO_vs_WT	Other	Tomm70 D16Wsu109e Tomm70a	Tomm70
Q9D009	0.050974265	0.134408277	0.820826543	KO_vs_WT	Other	Lipt2	Lipt2
Q9D020	0.353385555	0.510796606	0.213717301	KO_vs_WT	Other	Nt5c3a Nt5c3	Nt5c3a
Q9D023	0.025388534	0.080992998	1.323016493	KO_vs_WT	Other	Mpc2 Brp44	Mpc2
Q9D051	0.360098021	0.518184256	-0.297529574	KO_vs_WT	OM	Pdhb	Pdhb
Q9D0B5	0.145252875	0.274164802	1.104063281	KO_vs_WT	Other	Tstd3	Tstd3
Q9D0C4	0.330516074	0.488973813	0.359692809	KO_vs_WT	Other	Trmt5 Kiaa1393 Trm5	Trmt5
Q9D0D3	0.10158423	0.216859831	0.535511232	KO_vs_WT	Other	Mtpap Papd1	Mtpap
Q9D0F9	0.601585481	0.726327886	-0.118618703	KO_vs_WT	Other	Pgm1 Pgm2	Pgm1
Q9D0G0	0.000740643	0.006378543	1.904448204	KO_vs_WT	Other	Mrps30	Mrps30
Q9D0I4	0.050285636	0.133368813	0.856945925	KO_vs_WT	Other	Stx17	Stx17
Q9D0I9	0.117592292	0.237385509	0.76804207	KO_vs_WT	Other	Rars1 Rars	Rars1
Q9D0J4	0.237898575	0.386820009	1.189535189	KO_vs_WT	Other	Arl2	Arl2
Q9D0K2	0.235206551	0.383754459	0.271854005	KO_vs_WT	OM	Oxct1 Oxct Scot	Oxct1
Q9D0L4	0.021519518	0.073516906	0.864381031	KO_vs_WT	Other	Adck1	Adck1
Q9D0M3	0.218347423	0.366610017	0.317987238	KO_vs_WT	Complex III	Cyc1	Cyc1
Q9D0M5	0.495940875	0.635354119	0.250047796	KO_vs_WT	Other	Dynll2 Dlc2	Dynll2
Q9D0Q7	0.001364169	0.009980306	1.508771653	KO_vs_WT	Other	Mrpl45	Mrpl45
Q9D0R2	0.042848895	0.118646391	1.144470909	KO_vs_WT	Other	Tars1 Tars	Tars1
Q9D0S9	0.659712699	0.772221842	0.109086208	KO_vs_WT	Other	Hint2	Hint2
Q9D0W5	0.678072628	0.787931029	0.170823379	KO_vs_WT	Other	Ppil1	Ppil1
Q9D0Y8	0.008285489	0.035947895	6.401909642	KO_vs_WT	Other	Mrpl52	Mrpl52
Q9D110	0.810792789	0.879523787	0.097421858	KO_vs_WT	Other	Mthfs	Mthfs
Q9D113	0.029650407	0.091620972	0.77467428	KO_vs_WT	Other	Dnlz D2Bwg1335e	Dnlz
Q9D125	7.76E-05	0.001542309	1.819542647	KO_vs_WT	Other	Mrps25 Rpms25	Mrps25
Q9D154	0.438096001	0.585482849	-0.3001856	KO_vs_WT	Other	Serpinb1a Serpinb1	Serpinb1a
Q9D172	0.298079489	0.456182461	-0.374373221	KO_vs_WT	Other	Gatd3 D10Jhu81e Gatd3a	Gatd3
Q9D1A2	0.348635026	0.505219663	-0.428373994	KO_vs_WT	Other	Cndp2 Cn2	Cndp2
Q9D1B9	0.000377387	0.004103757	1.499690799	KO_vs_WT	Other	Mrpl28	Mrpl28
Q9D1C8	4.17E-06	0.000419593	3.101296617	KO_vs_WT	Other	Vps28	Vps28
Q9D1D4	0.009866682	0.041005568	1.3503721	KO_vs_WT	Other	Tmed10 Tmp21	Tmed10
Q9D1E6	0.336935936	0.493954625	-0.637601055	KO_vs_WT	Other	Tbcb Ckap1	Tbcb
Q9D1G1	0.057197591	0.147051695	0.687935159	KO_vs_WT	Other	Rab1b	Rab1b
Q9D1G5	0.835874032	0.896427406	0.103033375	KO_vs_WT	Other	Lrrc57	Lrrc57
Q9D1H6	0.000745421	0.006395372	1.372486778	KO_vs_WT	Other	Ndufaf4 Hrpap20	Ndufaf4
Q9D1H7	0.000341023	0.003756606	3.494758512	KO_vs_WT	Other	Get4	Get4
Q9D1H8	0.928903787	0.94987227	0.065667889	KO_vs_WT	Other	Mrpl53	Mrpl53
Q9D1I2	0.002055238	0.013112997	1.997875784	KO_vs_WT	Other	Card19	Card19
Q9D1I5	0.000597347	0.005437292	-1.411092844	KO_vs_WT	OM	Mcee	Mcee
Q9D1I6	0.000135119	0.002155251	1.812079604	KO_vs_WT	Other	Mrpl14	Mrpl14
Q9D1L0	0.005597937	0.026985688	-0.93971642	KO_vs_WT	Other	Chchd2	Chchd2
Q9D1M0	0.001770077	0.011988016	4.870582068	KO_vs_WT	Other	Sec13 Sec13l1	Sec13
Q9D1M4	0.236768758	0.38581384	0.798003552	KO_vs_WT	Other	Eef1e1	Eef1e1
Q9D1N9	0.005076682	0.025271834	1.131182434	KO_vs_WT	Other	Mrpl21 D9Wsu149	Mrpl21
Q9D1P0	0.001535408	0.010833955	1.092883952	KO_vs_WT	Other	Mrpl13	Mrpl13
Q9D1P4	0.104518963	0.220491474	-0.839450146	KO_vs_WT	Other	Chordc1 Chp1 Morgana	Chordc1
Q9D1Q6	0.184004046	0.323076871	0.457739169	KO_vs_WT	Other	Erp44 Kiaa0573 Txndc4	Erp44
Q9D1R1	0.001167168	0.008961476	4.218767513	KO_vs_WT	Other	Tmem126b	Tmem126b
Q9D1X0	0.003242343	0.018237085	1.770971234	KO_vs_WT	Other	Nol3 Arc	Nol3
Q9D273	0.109000725	0.226293897	0.493460537	KO_vs_WT	Other	Mmab	Mmab
Q9D2G2	0.437254128	0.585482849	0.193957892	KO_vs_WT	TCA Cycle	Dlst	Dlst
Q9D2N4	0.201937956	0.345474951	-0.621688126	KO_vs_WT	Other	Dtna Dtn	Dtna
Q9D2R6	0.863918657	0.91626523	0.17644374	KO_vs_WT	Other	Coa3 Ccdc56	Coa3
Q9D2R8	0.000128118	0.002149542	1.742260451	KO_vs_WT	Other	Mrps33 Gdap3	Mrps33
Q9D338	0.003765672	0.020307729	1.064883392	KO_vs_WT	Other	Mrpl19	Mrpl19
Q9D358	0.250629762	0.402037118	-0.399428964	KO_vs_WT	Other	Acp1	Acp1
Q9D379	0.411941312	0.569525202	-0.271669529	KO_vs_WT	Other	Ephx1	Ephx1
Q9D3D9	0.545952707	0.683194962	0.184666696	KO_vs_WT	Complex V	Atp5f1d Atp5d	Atp5f1d
Q9D404	0.310816206	0.469398837	0.294091964	KO_vs_WT	Other	Oxsm	Oxsm
Q9D4H1	3.00E-05	0.000986247	3.989861766	KO_vs_WT	Other	Exoc2 Sec5 Sec5l1	Exoc2
Q9D5T0	0.757786205	0.845093921	0.080964034	KO_vs_WT	Other	Atad1	Atad1
Q9D5V5	0.190038961	0.332384747	0.601283869	KO_vs_WT	Other	Cul5	Cul5
Q9D662	0.103796884	0.219925109	3.785058363	KO_vs_WT	Other	Sec23b	Sec23b
Q9D6J5	0.308162439	0.466881555	0.469979123	KO_vs_WT	Complex I	Ndufb8	Ndufb8
Q9D6J6	0.004401107	0.022710962	-0.948754408	KO_vs_WT	Complex I	Ndufv2	Ndufv2
Q9D6K5	0.356769117	0.514374315	-0.483581818	KO_vs_WT	Other	Synj2bp Arip2 Omp25	Synj2bp
Q9D6K8	0.005694058	0.027382251	-1.35750356	KO_vs_WT	Other	Fundc2 Hcbp6	Fundc2
Q9D6M3	0.718897182	0.819890291	-0.174692947	KO_vs_WT	Other	Slc25a22 Gc1	Slc25a22
Q9D6R2	0.757411955	0.845092649	-0.06919305	KO_vs_WT	TCA Cycle	Idh3a	Idh3a
Q9D6S7	0.011572531	0.04631057	0.989529289	KO_vs_WT	Other	Mrrf	Mrrf
Q9D6U8	0.032414023	0.09671097	0.640071007	KO_vs_WT	Other	Fam162a E2ig5	Fam162a
Q9D6Y7	0.746994733	0.840508231	0.076764023	KO_vs_WT	Other	Msra	Msra
Q9D6Y9	0.017392804	0.063031521	1.484994731	KO_vs_WT	Other	Gbe1	Gbe1
Q9D6Z0	0.162806586	0.29642839	-0.470428611	KO_vs_WT	Other	Alkbh7 Spata11	Alkbh7
Q9D773	0.001000153	0.007982694	1.652168718	KO_vs_WT	Other	Mrpl2	Mrpl2
Q9D799	0.710500079	0.814002367	0.082739946	KO_vs_WT	Other	Mtfmt Fmt	Mtfmt
Q9D7A8	0.471619239	0.614978455	-0.306063932	KO_vs_WT	Other	Armc1	Armc1
Q9D7B6	0.010112241	0.0417199	-0.87626792	KO_vs_WT	OM	Acad8	Acad8
Q9D7G0	0.549159133	0.685559828	-0.203236871	KO_vs_WT	Other	Prps1	Prps1
Q9D7J4	0.081409347	0.187200174	-0.724188547	KO_vs_WT	Other	Cox20 Fam36a	Cox20
Q9D7J9	0.003201231	0.018081767	-0.949635374	KO_vs_WT	OM	Echdc3	Echdc3
Q9D7K5	0.767835702	0.851650639	-0.159751818	KO_vs_WT	Other	Dmac2 Atp5sl	Dmac2
Q9D7N3	0.002898576	0.01674815	1.059686912	KO_vs_WT	Other	Mrps9	Mrps9
Q9D7N6	0.000602543	0.005437292	1.583920025	KO_vs_WT	Other	Mrpl30	Mrpl30
Q9D7P6	0.101850154	0.217222786	-0.436514928	KO_vs_WT	Other	Iscu Nifun	Iscu
Q9D7V9	0.560155899	0.692929061	0.637118407	KO_vs_WT	Other	Naaa Asahl	Naaa
Q9D7X3	0.638827048	0.757165496	-0.195546986	KO_vs_WT	Other	Dusp3	Dusp3
Q9D832	0.023896911	0.077767964	0.809304983	KO_vs_WT	Other	Dnajb4	Dnajb4
Q9D855	0.087882908	0.197671089	-0.456080172	KO_vs_WT	Complex III	Uqcrb	Uqcrb
Q9D880	0.016035328	0.058865508	0.656471402	KO_vs_WT	Other	Timm50 Tim50	Timm50
Q9D892	0.195148064	0.338445915	0.578763022	KO_vs_WT	Other	Itpa	Itpa
Q9D898	0.006504211	0.030065384	1.405191073	KO_vs_WT	Other	Arpc5l	Arpc5l
Q9D8B3	0.283319341	0.438032975	-1.396517574	KO_vs_WT	Other	Chmp4b	Chmp4b
Q9D8B4	0.002297065	0.014075644	-1.312250224	KO_vs_WT	Complex I	Ndufa11	Ndufa11
Q9D8E6	0.018858228	0.067160198	0.974075661	KO_vs_WT	Other	Rpl4	Rpl4
Q9D8N0	0.271161565	0.424451241	-0.453519675	KO_vs_WT	Other	Eef1g	Eef1g
Q9D8P4	0.005246275	0.025937372	1.28253443	KO_vs_WT	Other	Mrpl17	Mrpl17
Q9D8S4	5.96E-05	0.001336097	2.003620645	KO_vs_WT	Other	Rexo2 Smfn	Rexo2
Q9D8S9	0.043972686	0.121018389	0.565964292	KO_vs_WT	Other	Bola1	Bola1
Q9D8T7	8.18E-07	0.000419593	-8.302296869	KO_vs_WT	Other	Slirp	Slirp
Q9D8W5	0.000192146	0.002737173	3.232955719	KO_vs_WT	Other	Psmd12	Psmd12
Q9D8W7	0.438075432	0.585482849	-0.351153919	KO_vs_WT	Other	Ociad2	Ociad2
Q9D8X2	0.000554897	0.00521511	3.090534318	KO_vs_WT	Other	Ccdc124	Ccdc124
Q9D8Y0	0.030399285	0.093172369	1.408397571	KO_vs_WT	Other	Efhd2 Sws1	Efhd2
Q9D8Y1	0.005810556	0.027660074	0.989543549	KO_vs_WT	Other	Tmem126a	Tmem126a
Q9D924	0.057686789	0.147639071	-0.483685864	KO_vs_WT	Other	Isca1 Hbld2	Isca1
Q9D952	0.038304218	0.109311339	-2.258575001	KO_vs_WT	Other	Evpl	Evpl
Q9D967	0.081931567	0.187636544	-0.806026277	KO_vs_WT	Other	Mdp1	Mdp1
Q9D9V3	0.543363825	0.680331158	0.412107541	KO_vs_WT	OM	Echdc1	Echdc1
Q9DA03	0.89475494	0.929063363	0.028169497	KO_vs_WT	Other	Lyrm7 MZM1L	Lyrm7
Q9DAK9	0.389132433	0.547104258	-0.240103918	KO_vs_WT	Other	Phpt1 Php14	Phpt1
Q9DAM7	0.30517049	0.463900107	-1.157428212	KO_vs_WT	Other	Tmem263	Tmem263
Q9DAS9	0.476257293	0.618888565	0.931820619	KO_vs_WT	Other	Gng12	Gng12
Q9DAT5	0.064270485	0.157942956	0.519013098	KO_vs_WT	Other	Trmu Mtu1 Trmt1	Trmu
Q9DAU1	0.019685319	0.068737186	-1.633641098	KO_vs_WT	Other	Cnpy3 Prat4a Tnrc5	Cnpy3
Q9DAW9	0.342496526	0.497916965	0.490809532	KO_vs_WT	Other	Cnn3	Cnn3
Q9DB05	0.330965094	0.489318497	-0.303178684	KO_vs_WT	Other	Napa Snapa	Napa
Q9DB15	0.005757601	0.027570755	1.634701886	KO_vs_WT	Other	Mrpl12 Rpml12	Mrpl12
Q9DB20	0.458638251	0.605327428	-0.20010471	KO_vs_WT	Complex V	Atp5po Atp5o D12Wsu28e	Atp5po
Q9DB29	0.238944268	0.387963274	0.808957823	KO_vs_WT	Other	Iah1	Iah1
Q9DB60	0.49736005	0.636610239	0.169909603	KO_vs_WT	Other	Prxl2b Fam213b	Prxl2b
Q9DB70	0.877190929	0.921966336	-0.174713523	KO_vs_WT	Other	Fundc1	Fundc1
Q9DB73	0.002009535	0.013041326	3.571700669	KO_vs_WT	Other	Cyb5r1 Nqo3a2	Cyb5r1
Q9DB77	0.28927068	0.445107398	-0.26859842	KO_vs_WT	Complex III	Uqcrc2	Uqcrc2
Q9DBB8	2.63E-05	0.000959633	-2.978780186	KO_vs_WT	Other	Dhdh	Dhdh
Q9DBC0	0.800603278	0.871930338	0.080192169	KO_vs_WT	Other	Selenoo Selo	Selenoo
Q9DBC7	0.001402329	0.010172005	1.854031766	KO_vs_WT	Other	Prkar1a	Prkar1a
Q9DBF1	0.175120465	0.312321144	-0.368984902	KO_vs_WT	Other	Aldh7a1 Ald7a1	Aldh7a1
Q9DBG1	0.000134094	0.002155251	2.157659825	KO_vs_WT	Other	Cyp27a1	Cyp27a1
Q9DBG3	0.844548775	0.903320511	0.058326053	KO_vs_WT	Other	Ap2b1 Clapb1	Ap2b1
Q9DBG5	0.324961989	0.483991675	-0.326486879	KO_vs_WT	Other	Plin3 M6prbp1 Tip47	Plin3
Q9DBG6	0.093583611	0.204798916	1.249428789	KO_vs_WT	Other	Rpn2	Rpn2
Q9DBH5	0.000219488	0.003047342	5.669671261	KO_vs_WT	Other	Lman2	Lman2
Q9DBJ1	0.913889485	0.941337071	-0.049052699	KO_vs_WT	Other	Pgam1	Pgam1
Q9DBK7	6.98E-06	0.00050592	-3.38138802	KO_vs_WT	Other	Uba7 Ube1l	Uba7
Q9DBL1	0.01244048	0.048415269	-0.712727259	KO_vs_WT	OM	Acadsb	Acadsb
Q9DBL7	0.233719091	0.382219308	0.323573035	KO_vs_WT	OM	Coasy Ukr1	Coasy
Q9DBN4	0.000225632	0.003048501	3.378671457	KO_vs_WT	Other	P33monox Kiaa1191	P33monox
Q9DBP5	0.003054734	0.017516383	1.634866918	KO_vs_WT	Other	Cmpk1 Cmk Cmpk Uck Umk Umpk	Cmpk1
Q9DBS1	0.0695015	0.16818472	0.89368045	KO_vs_WT	Other	Tmem43	Tmem43
Q9DBZ5	0.016290837	0.059610251	1.321608033	KO_vs_WT	Other	Eif3k Eif3s12	Eif3k
Q9DC29	0.107893494	0.225233884	-0.838264056	KO_vs_WT	Other	Abcb6	Abcb6
Q9DC51	0.0476036	0.128359708	1.297063362	KO_vs_WT	Other	Gnai3	Gnai3
Q9DC61	0.012499584	0.048561849	0.897621631	KO_vs_WT	Other	Pmpca Inpp5e	Pmpca
Q9DC69	0.054630382	0.141891254	-0.584193421	KO_vs_WT	Complex I	Ndufa9	Ndufa9
Q9DC70	0.070977301	0.170843344	-0.705652139	KO_vs_WT	Complex I	Ndufs7	Ndufs7
Q9DC71	0.002203508	0.013696558	1.140530175	KO_vs_WT	Other	Mrps15 Rpms15	Mrps15
Q9DC77	0.437140555	0.585482849	-0.483164713	KO_vs_WT	Other	Smpx Csl	Smpx
Q9DCA2	0.003934715	0.021118791	1.021631408	KO_vs_WT	Other	Mrps11	Mrps11
Q9DCB8	0.823666773	0.887081218	0.061279544	KO_vs_WT	Other	Isca2 Hbld1	Isca2
Q9DCC4	0.516477821	0.655362613	0.217523028	KO_vs_WT	Other	Pycr3 Pycrl	Pycr3
Q9DCC7	2.84E-05	0.000986247	3.666541886	KO_vs_WT	Other	Isoc2b Isoc2	Isoc2b
Q9DCD0	0.002284238	0.014059237	5.479812204	KO_vs_WT	Other	Pgd	Pgd
Q9DCG9	0.088831863	0.198622082	1.878002315	KO_vs_WT	Other	Trmt112	Trmt112
Q9DCH4	0.485267402	0.626478897	0.451078288	KO_vs_WT	Other	Eif3f Eif3s5	Eif3f
Q9DCI9	5.55E-05	0.001308319	2.023556981	KO_vs_WT	Other	Mrpl32 Heg1	Mrpl32
Q9DCJ5	0.699097478	0.80648182	-0.097529232	KO_vs_WT	Complex I	Ndufa8	Ndufa8
Q9DCL4	0.000129664	0.002155251	3.570074415	KO_vs_WT	Other	Mettl15 Mett5d1	Mettl15
Q9DCL8	0.746566995	0.840508231	-0.124484041	KO_vs_WT	Other	Ppp1r2	Ppp1r2
Q9DCM0	0.951168268	0.965663885	0.013249969	KO_vs_WT	Other	Ethe1 Hsco	Ethe1
Q9DCM2	0.002497559	0.014926043	-1.025171494	KO_vs_WT	Other	Gstk1	Gstk1
Q9DCN2	0.063185885	0.156069825	1.24080175	KO_vs_WT	Other	Cyb5r3 Dia1	Cyb5r3
Q9DCS3	0.434397931	0.583629329	0.176569678	KO_vs_WT	Other	Mecr Nrbf1	Mecr
Q9DCS9	0.29955322	0.457202185	-0.333538263	KO_vs_WT	Complex I	Ndufb10	Ndufb10
Q9DCT2	0.018116777	0.065134128	-0.794482337	KO_vs_WT	Complex I	Ndufs3	Ndufs3
Q9DCT5	0.009670805	0.040413972	3.896536297	KO_vs_WT	Other	Sdf2	Sdf2
Q9DCT8	0.614992285	0.73700487	0.166105185	KO_vs_WT	Other	Crip2 Crp2 Hlp	Crip2
Q9DCU6	0.000717574	0.006203454	1.978025239	KO_vs_WT	Other	Mrpl4 MNCb-3848	Mrpl4
Q9DCV4	0.211071954	0.358396883	0.500538382	KO_vs_WT	Other	Rmdn1 Fam82b	Rmdn1
Q9DCW4	0.340860426	0.496500821	-0.231505264	KO_vs_WT	Other	Etfb	Etfb
Q9DCX2	3.48E-06	0.000419593	4.473122754	KO_vs_WT	Complex V	Atp5pd Atp5h	Atp5pd
[truncated: 233 more rows]
