# Supplementary material for: Investigating the relationship between ATP synthase and the TCA cycle by crosslinking mass spectrometry
Source: Nat Commun. 2026 Jun 23;17:5563. doi: 10.1038/s41467-026-74730-5 (PMC13291236; doi:10.1038/s41467-026-74730-5)
Supplement: Supplementary file 4 — Supplementary Data 2 [file 41467_2026_74730_MOESM4_ESM.csv]

Merged_proteins	result.pval	result.adj_pval	result.diff	result.comparison	Protein1	Protein2	Complex1	Gene1	Complex2	Gene2	XL_type	names	id_label1	id_label2	id_label	Interaction
O08749-O08749	0.506606796	0.679319209	-0.340222445	KO_vs_WT	O08749	O08749	TCA Cycle	Dld	TCA Cycle	Dld	intra	Dld_Dld	DLDH	DLDH	DLDH-DLDH	TCA Cycle_TCA Cycle
O08756-O08756	0.567697108	0.718127887	-0.232412941	KO_vs_WT	O08756	O08756	OM	Hsd17b10	OM	Hsd17b10	intra	Hsd17b10_Hsd17b10	HCD2	HCD2	HCD2-HCD2	OM_OM
O09161-O09161	0.791584039	0.8649188	-0.245521192	KO_vs_WT	O09161	O09161	Other	Casq2	Other	Casq2	intra	Casq2_Casq2	CASQ2	CASQ2	CASQ2-CASQ2	Other_Other
O35129-O35129	0.032747297	0.078632732	1.094863988	KO_vs_WT	O35129	O35129	Other	Phb2	Other	Phb2	intra	Phb2_Phb2	PHB2	PHB2	PHB2-PHB2	Other_Other
O35143-O35143	0.042693492	0.098391324	0.807898066	KO_vs_WT	O35143	O35143	Other	Atp5if1	Other	Atp5if1	intra	Atp5if1_Atp5if1	ATIF1	ATIF1	ATIF1-ATIF1	Other_Other
O35459-O35459	0.255496113	0.392543836	-0.468705205	KO_vs_WT	O35459	O35459	OM	Ech1	OM	Ech1	intra	Ech1_Ech1	ECH1	ECH1	ECH1-ECH1	OM_OM
O35658-O35658	0.13228191	0.237870161	1.562903332	KO_vs_WT	O35658	O35658	Other	C1qbp	Other	C1qbp	intra	C1qbp_C1qbp	C1QBP	C1QBP	C1QBP-C1QBP	Other_Other
O54724-O54724	2.18E-05	0.000350324	-3.313246581	KO_vs_WT	O54724	O54724	Other	Cavin1	Other	Cavin1	intra	Cavin1_Cavin1	CAVN1	CAVN1	CAVN1-CAVN1	Other_Other
O55028-O55028	0.193965272	0.318210456	-0.759286424	KO_vs_WT	O55028	O55028	Other	Bckdk	Other	Bckdk	intra	Bckdk_Bckdk	BCKD	BCKD	BCKD-BCKD	Other_Other
O55126-O55126	0.751313426	0.843004774	0.151701406	KO_vs_WT	O55126	O55126	Other	Nipsnap2	Other	Nipsnap2	intra	Nipsnap2_Nipsnap2	NIPS2	NIPS2	NIPS2-NIPS2	Other_Other
O55143-O55143	0.764103569	0.851126476	0.305406732	KO_vs_WT	O55143	O55143	Other	Atp2a2	Other	Atp2a2	intra	Atp2a2_Atp2a2	AT2A2	AT2A2	AT2A2-AT2A2	Other_Other
P04247-P04247	0.03236503	0.078182993	-1.809114461	KO_vs_WT	P04247	P04247	Other	Mb	Other	Mb	intra	Mb_Mb	MYG	MYG	MYG-MYG	Other_Other
P05064-P05064	0.087584895	0.178664506	-0.857589327	KO_vs_WT	P05064	P05064	Other	Aldoa	Other	Aldoa	intra	Aldoa_Aldoa	ALDOA	ALDOA	ALDOA-ALDOA	Other_Other
P05202-P05202	0.048277842	0.106958091	1.169143535	KO_vs_WT	P05202	P05202	Other	Got2	Other	Got2	intra	Got2_Got2	AATM	AATM	AATM-AATM	Other_Other
P08249-P08249	0.10729233	0.204877259	1.001888834	KO_vs_WT	P08249	P08249	TCA Cycle	Mdh2	TCA Cycle	Mdh2	intra	Mdh2_Mdh2	MDHM	MDHM	MDHM-MDHM	TCA Cycle_TCA Cycle
P09671-P09671	0.244444706	0.37700895	0.491522917	KO_vs_WT	P09671	P09671	Other	Sod2	Other	Sod2	intra	Sod2_Sod2	SODM	SODM	SODM-SODM	Other_Other
P10922-P10922	0.234843654	0.365008936	0.727655312	KO_vs_WT	P10922	P10922	Other	H1-0	Other	H1-0	intra	H1-0_H1-0	H10	H10	H10-H10	Other_Other
P11404-P11404	0.448007653	0.623788433	-0.665688196	KO_vs_WT	P11404	P11404	Other	Fabp3	Other	Fabp3	intra	Fabp3_Fabp3	FABPH	FABPH	FABPH-FABPH	Other_Other
P13020-P13020	0.115584533	0.214580546	1.752263911	KO_vs_WT	P13020	P13020	Other	Gsn	Other	Gsn	intra	Gsn_Gsn	GELS	GELS	GELS-GELS	Other_Other
P14152-P14152	0.138408821	0.245580577	-0.583195885	KO_vs_WT	P14152	P14152	OM	Mdh1	OM	Mdh1	intra	Mdh1_Mdh1	MDHC	MDHC	MDHC-MDHC	OM_OM
P16332-P16332	0.091650614	0.18194008	-1.022276029	KO_vs_WT	P16332	P16332	OM	Mmut	OM	Mmut	intra	Mmut_Mmut	MUTA	MUTA	MUTA-MUTA	OM_OM
P16858-P16858	0.303751478	0.452804248	0.796047528	KO_vs_WT	P16858	P16858	Other	Gapdh	Other	Gapdh	intra	Gapdh_Gapdh	G3P	G3P	G3P-G3P	Other_Other
P17710-P17710	0.012323662	0.036029277	2.728522882	KO_vs_WT	P17710	P17710	Other	Hk1	Other	Hk1	intra	Hk1_Hk1	HXK1	HXK1	HXK1-HXK1	Other_Other
P18155-P18155	0.000225056	0.001555991	2.956239633	KO_vs_WT	P18155	P18155	Other	Mthfd2	Other	Mthfd2	intra	Mthfd2_Mthfd2	MTDC	MTDC	MTDC-MTDC	Other_Other
P17665-P19783	0.001687935	0.006836989	-3.11924432	KO_vs_WT	P17665	P19783	Complex IV	Cox7c	Complex IV	Cox4i1	inter	Cox4i1_Cox7c	COX7C	COX41	COX7C-COX41	Complex IV_Complex IV
P21550-P21550	0.519301123	0.683500784	-0.299130953	KO_vs_WT	P21550	P21550	Other	Eno3	Other	Eno3	intra	Eno3_Eno3	ENOB	ENOB	ENOB-ENOB	Other_Other
P26443-P26443	0.037374267	0.087134191	1.074881835	KO_vs_WT	P26443	P26443	Other	Glud1	Other	Glud1	intra	Glud1_Glud1	DHE3	DHE3	DHE3-DHE3	Other_Other
P27773-P27773	0.055300708	0.120519477	1.293525599	KO_vs_WT	P27773	P27773	Other	Pdia3	Other	Pdia3	intra	Pdia3_Pdia3	PDIA3	PDIA3	PDIA3-PDIA3	Other_Other
P09542-P32020	0.001471637	0.0062172	4.289001049	KO_vs_WT	P09542	P32020	Myosin	Myl3	OM	Scp2	inter	Myl3_Scp2	MYL3	NA	MYL3-NA	Myosin_OM
P35486-P35486	0.452905038	0.628425329	0.374157282	KO_vs_WT	P35486	P35486	OM	Pdha1	OM	Pdha1	intra	Pdha1_Pdha1	ODPA	ODPA	ODPA-ODPA	OM_OM
P38060-P38060	0.83016613	0.892484231	0.083153823	KO_vs_WT	P38060	P38060	OM	Hmgcl	OM	Hmgcl	intra	Hmgcl_Hmgcl	HMGCL	HMGCL	HMGCL-HMGCL	OM_OM
P38647-P38647	0.000508416	0.002682561	2.451149296	KO_vs_WT	P38647	P38647	Other	Hspa9	Other	Hspa9	intra	Hspa9_Hspa9	HSPA9	HSPA9	HSPA9-HSPA9	Other_Other
P40630-P40630	0.441456731	0.616808882	0.346411341	KO_vs_WT	P40630	P40630	Other	Tfam	Other	Tfam	intra	Tfam_Tfam	TFAM	TFAM	TFAM-TFAM	Other_Other
P41216-P41216	0.53383316	0.699565677	0.994220661	KO_vs_WT	P41216	P41216	OM	Acsl1	OM	Acsl1	intra	Acsl1_Acsl1	ACSL1	ACSL1	ACSL1-ACSL1	OM_OM
P42125-P42125	0.745717515	0.839979561	-0.329163268	KO_vs_WT	P42125	P42125	OM	Eci1	OM	Eci1	intra	Eci1_Eci1	ECI1	ECI1	ECI1-ECI1	OM_OM
P19536-P43024	0.086000661	0.176852642	-0.667356775	KO_vs_WT	P19536	P43024	Complex IV	Cox5b	Complex IV	Cox6a1	inter	Cox5b_Cox6a1	COX5B	CX6A1	COX5B-CX6A1	Complex IV_Complex IV
P46656-P46656	0.50424705	0.679319209	0.486925262	KO_vs_WT	P46656	P46656	Other	Fdx1	Other	Fdx1	intra	Fdx1_Fdx1	ADX	ADX	ADX-ADX	Other_Other
P47738-P47738	0.51050081	0.679319209	-0.373506644	KO_vs_WT	P47738	P47738	Other	Aldh2	Other	Aldh2	intra	Aldh2_Aldh2	ALDH2	ALDH2	ALDH2-ALDH2	Other_Other
P47857-P47857	0.003947841	0.014391676	-1.534942948	KO_vs_WT	P47857	P47857	Other	Pfkm	Other	Pfkm	intra	Pfkm_Pfkm	PFKAM	PFKAM	PFKAM-PFKAM	Other_Other
P47934-P47934	0.351385697	0.51425425	0.371842206	KO_vs_WT	P47934	P47934	Other	Crat	Other	Crat	intra	Crat_Crat	CACP	CACP	CACP-CACP	Other_Other
P19123-P48787	0.026520065	0.068609976	-0.933121851	KO_vs_WT	P19123	P48787	Other	Tnnc1	Other	Tnni3	inter	Tnnc1_Tnni3	TNNC1	TNNI3	TNNC1-TNNI3	Other_Other
P48962-P48962	6.15E-05	0.000601984	4.757190027	KO_vs_WT	P48962	P48962	Other	Slc25a4	Other	Slc25a4	intra	Slc25a4_Slc25a4	ADT1	ADT1	ADT1-ADT1	Other_Other
P50544-P50544	0.234024511	0.365008936	0.695521686	KO_vs_WT	P50544	P50544	OM	Acadvl	OM	Acadvl	intra	Acadvl_Acadvl	ACADV	ACADV	ACADV-ACADV	OM_OM
P08249-P51174	0.535796256	0.699851135	-0.247910624	KO_vs_WT	P08249	P51174	TCA Cycle	Mdh2	OM	Acadl	inter	Acadl_Mdh2	MDHM	ACADL	MDHM-ACADL	OM_TCA Cycle
P51174-P51174	0.676660184	0.784917449	0.227440313	KO_vs_WT	P51174	P51174	OM	Acadl	OM	Acadl	intra	Acadl_Acadl	ACADL	ACADL	ACADL-ACADL	OM_OM
P40142-P51174	0.049193879	0.108388711	1.907348942	KO_vs_WT	P40142	P51174	Other	Tkt	OM	Acadl	inter	Acadl_Tkt	TKT	ACADL	TKT-ACADL	OM_Other
P52825-P52825	0.914274942	0.940007885	0.040964451	KO_vs_WT	P52825	P52825	Other	Cpt2	Other	Cpt2	intra	Cpt2_Cpt2	CPT2	CPT2	CPT2-CPT2	Other_Other
P54071-P54071	0.143669582	0.247259668	1.517847335	KO_vs_WT	P54071	P54071	OM	Idh2	OM	Idh2	intra	Idh2_Idh2	IDHP	IDHP	IDHP-IDHP	OM_OM
O35143-P56382	7.11E-06	0.000346062	6.433279724	KO_vs_WT	O35143	P56382	Other	Atp5if1	Complex V	Atp5f1e	inter	Atp5f1e_Atp5if1	ATIF1	ATP5E	ATIF1-ATP5E	Complex V_Other
P56382-P56382	0.195211402	0.318210456	0.927953805	KO_vs_WT	P56382	P56382	Complex V	Atp5f1e	Complex V	Atp5f1e	intra	Atp5f1e_Atp5f1e	ATP5E	ATP5E	ATP5E-ATP5E	Complex V_Complex V
P56391-P56391	0.000253711	0.001640937	-3.422615708	KO_vs_WT	P56391	P56391	Complex IV	Cox6b1	Complex IV	Cox6b1	intra	Cox6b1_Cox6b1	CX6B1	CX6B1	CX6B1-CX6B1	Complex IV_Complex IV
O08749-P56480	0.652979083	0.765627522	0.329449443	KO_vs_WT	O08749	P56480	TCA Cycle	Dld	Complex V	Atp5f1b	inter	Atp5f1b_Dld	DLDH	ATPB	DLDH-ATPB	Complex V_TCA Cycle
P43024-P56480	0.000238055	0.001591004	-3.321304397	KO_vs_WT	P43024	P56480	Complex IV	Cox6a1	Complex V	Atp5f1b	inter	Atp5f1b_Cox6a1	CX6A1	ATPB	CX6A1-ATPB	Complex IV_Complex V
P54071-P56480	0.031404685	0.077288198	1.914005185	KO_vs_WT	P54071	P56480	OM	Idh2	Complex V	Atp5f1b	inter	Atp5f1b_Idh2	IDHP	ATPB	IDHP-ATPB	Complex V_OM
P48771-P56480	3.40E-05	0.000408443	-3.136855647	KO_vs_WT	P48771	P56480	Complex IV	Cox7a2	Complex V	Atp5f1b	inter	Atp5f1b_Cox7a2	CX7A2	ATPB	CX7A2-ATPB	Complex IV_Complex V
P19536-P56480	0.000547202	0.002813179	-4.176558146	KO_vs_WT	P19536	P56480	Complex IV	Cox5b	Complex V	Atp5f1b	inter	Atp5f1b_Cox5b	COX5B	ATPB	COX5B-ATPB	Complex IV_Complex V
P09671-P56480	8.14E-05	0.00072229	4.184533876	KO_vs_WT	P09671	P56480	Other	Sod2	Complex V	Atp5f1b	inter	Atp5f1b_Sod2	SODM	ATPB	SODM-ATPB	Complex V_Other
P56480-P56480	0.83783153	0.896641026	0.083938137	KO_vs_WT	P56480	P56480	Complex V	Atp5f1b	Complex V	Atp5f1b	intra	Atp5f1b_Atp5f1b	ATPB	ATPB	ATPB-ATPB	Complex V_Complex V
P35492-P56480	0.282173999	0.425382607	-0.74144967	KO_vs_WT	P35492	P56480	Other	Hal	Complex V	Atp5f1b	inter	Atp5f1b_Hal	HUTH	ATPB	HUTH-ATPB	Complex V_Other
P08249-P56480	0.003935753	0.014391676	1.53073422	KO_vs_WT	P08249	P56480	TCA Cycle	Mdh2	Complex V	Atp5f1b	inter	Atp5f1b_Mdh2	MDHM	ATPB	MDHM-ATPB	Complex V_TCA Cycle
P27546-P56480	0.008258302	0.02714409	-2.526937356	KO_vs_WT	P27546	P56480	Other	Map4	Complex V	Atp5f1b	inter	Atp5f1b_Map4	MAP4	ATPB	MAP4-ATPB	Complex V_Other
P05202-P56480	0.001967785	0.007890816	1.980358701	KO_vs_WT	P05202	P56480	Other	Got2	Complex V	Atp5f1b	inter	Atp5f1b_Got2	AATM	ATPB	AATM-ATPB	Complex V_Other
O55126-P56480	0.034652136	0.082711348	1.175159041	KO_vs_WT	O55126	P56480	Other	Nipsnap2	Complex V	Atp5f1b	inter	Atp5f1b_Nipsnap2	NIPS2	ATPB	NIPS2-ATPB	Complex V_Other
P42125-P56480	0.140774191	0.245876669	0.823801739	KO_vs_WT	P42125	P56480	OM	Eci1	Complex V	Atp5f1b	inter	Atp5f1b_Eci1	ECI1	ATPB	ECI1-ATPB	Complex V_OM
P51174-P56480	0.006679038	0.022134665	1.851481075	KO_vs_WT	P51174	P56480	OM	Acadl	Complex V	Atp5f1b	inter	Acadl_Atp5f1b	ACADL	ATPB	ACADL-ATPB	Complex V_OM
P20108-P56480	8.78E-05	0.00072229	2.636698423	KO_vs_WT	P20108	P56480	Other	Prdx3	Complex V	Atp5f1b	inter	Atp5f1b_Prdx3	PRDX3	ATPB	PRDX3-ATPB	Complex V_Other
O35143-P56480	6.05E-08	2.43E-05	7.041497336	KO_vs_WT	O35143	P56480	Other	Atp5if1	Complex V	Atp5f1b	inter	Atp5f1b_Atp5if1	ATIF1	ATPB	ATIF1-ATPB	Complex V_Other
P12787-P56480	0.389275156	0.557497634	-0.488459005	KO_vs_WT	P12787	P56480	Complex IV	Cox5a	Complex V	Atp5f1b	inter	Atp5f1b_Cox5a	COX5A	ATPB	COX5A-ATPB	Complex IV_Complex V
P45952-P56480	8.94E-05	0.00072229	3.30809497	KO_vs_WT	P45952	P56480	OM	Acadm	Complex V	Atp5f1b	inter	Acadm_Atp5f1b	ACADM	ATPB	ACADM-ATPB	Complex V_OM
P58771-P58771	0.617773955	0.752970687	0.224188956	KO_vs_WT	P58771	P58771	Other	Tpm1	Other	Tpm1	intra	Tpm1_Tpm1	TPM1	TPM1	TPM1-TPM1	Other_Other
P50752-P58771	1.06E-06	0.000212868	-5.096205608	KO_vs_WT	P50752	P58771	Other	Tnnt2	Other	Tpm1	inter	Tnnt2_Tpm1	TNNT2	TPM1	TNNT2-TPM1	Other_Other
P62082-P62082	0.000609957	0.00309611	3.311455378	KO_vs_WT	P62082	P62082	Other	Rps7	Other	Rps7	intra	Rps7_Rps7	RS7	RS7	RS7-RS7	Other_Other
P62897-P62897	0.045494616	0.103655346	-0.916073276	KO_vs_WT	P62897	P62897	Cyt-c	Cycs	Cyt-c	Cycs	intra	Cycs_Cycs	CYC	CYC	CYC-CYC	Cyt-c_Cyt-c
P56391-P62897	3.17E-06	0.000346062	-5.633411718	KO_vs_WT	P56391	P62897	Complex IV	Cox6b1	Cyt-c	Cycs	inter	Cox6b1_Cycs	CX6B1	CYC	CX6B1-CYC	Complex IV_Cyt-c
O35129-P62897	0.000136997	0.000998834	3.048243335	KO_vs_WT	O35129	P62897	Other	Phb2	Cyt-c	Cycs	inter	Cycs_Phb2	PHB2	CYC	PHB2-CYC	Cyt-c_Other
P56480-P63038	5.69E-05	0.000569947	3.186807011	KO_vs_WT	P56480	P63038	Complex V	Atp5f1b	Other	Hspd1	inter	Atp5f1b_Hspd1	ATPB	CH60	ATPB-CH60	Complex V_Other
P08249-P63038	0.009222723	0.030064302	1.213675978	KO_vs_WT	P08249	P63038	TCA Cycle	Mdh2	Other	Hspd1	inter	Hspd1_Mdh2	MDHM	CH60	MDHM-CH60	Other_TCA Cycle
P63038-P63038	0.002635519	0.010463792	1.515970249	KO_vs_WT	P63038	P63038	Other	Hspd1	Other	Hspd1	intra	Hspd1_Hspd1	CH60	CH60	CH60-CH60	Other_Other
P63158-P63158	0.432469545	0.606364642	0.781659388	KO_vs_WT	P63158	P63158	Other	Hmgb1	Other	Hmgb1	intra	Hmgb1_Hmgb1	HMGB1	HMGB1	HMGB1-HMGB1	Other_Other
P62897-P67778	0.087772837	0.178664506	0.672973385	KO_vs_WT	P62897	P67778	Cyt-c	Cycs	Other	Phb1	inter	Cycs_Phb1	CYC	PHB1	CYC-PHB1	Cyt-c_Other
P67778-P67778	0.026970677	0.068829299	1.055178304	KO_vs_WT	P67778	P67778	Other	Phb1	Other	Phb1	intra	Phb1_Phb1	PHB1	PHB1	PHB1-PHB1	Other_Other
O35129-P67778	0.070617011	0.149039061	0.843313009	KO_vs_WT	O35129	P67778	Other	Phb2	Other	Phb1	inter	Phb1_Phb2	PHB2	PHB1	PHB2-PHB1	Other_Other
P58771-P68033	0.605908325	0.745304412	0.302971612	KO_vs_WT	P58771	P68033	Other	Tpm1	Other	Actc1	inter	Actc1_Tpm1	TPM1	ACTC	TPM1-ACTC	Other_Other
P68033-P68033	0.928563516	0.949882577	0.087280359	KO_vs_WT	P68033	P68033	Other	Actc1	Other	Actc1	intra	Actc1_Actc1	ACTC	ACTC	ACTC-ACTC	Other_Other
P68134-P68134	0.003834031	0.014235617	4.82128689	KO_vs_WT	P68134	P68134	Other	Acta1	Other	Acta1	intra	Acta1_Acta1	ACTS	ACTS	ACTS-ACTS	Other_Other
P70404-P70404	0.652315114	0.765627522	0.212446214	KO_vs_WT	P70404	P70404	TCA Cycle	Idh3g	TCA Cycle	Idh3g	intra	Idh3g_Idh3g	IDHG1	IDHG1	IDHG1-IDHG1	TCA Cycle_TCA Cycle
P03930-P97450	0.005007129	0.017015753	1.662812999	KO_vs_WT	P03930	P97450	Complex V	Mtatp8	Complex V	Atp5pf	inter	Atp5pf_Mtatp8	ATP8	ATP5J	ATP8-ATP5J	Complex V_Complex V
P56480-P97450	0.015857183	0.04509738	-1.311335488	KO_vs_WT	P56480	P97450	Complex V	Atp5f1b	Complex V	Atp5pf	inter	Atp5f1b_Atp5pf	ATPB	ATP5J	ATPB-ATP5J	Complex V_Complex V
P97807-P97807	0.950880149	0.967773959	0.022960568	KO_vs_WT	P97807	P97807	TCA Cycle	Fh	TCA Cycle	Fh	intra	Fh_Fh	FUMH	FUMH	FUMH-FUMH	TCA Cycle_TCA Cycle
P56480-P97807	0.04636158	0.104266516	1.406528776	KO_vs_WT	P56480	P97807	Complex V	Atp5f1b	TCA Cycle	Fh	inter	Atp5f1b_Fh	ATPB	FUMH	ATPB-FUMH	Complex V_TCA Cycle
P99028-P99028	0.098825547	0.193312412	-1.512493695	KO_vs_WT	P99028	P99028	Complex III	Uqcrh	Complex III	Uqcrh	intra	Uqcrh_Uqcrh	QCR6	QCR6	QCR6-QCR6	Complex III_Complex III
P62897-P99028	0.90503735	0.935360766	-0.056859237	KO_vs_WT	P62897	P99028	Cyt-c	Cycs	Complex III	Uqcrh	inter	Cycs_Uqcrh	CYC	QCR6	CYC-QCR6	Complex III_Cyt-c
P99029-P99029	0.579943313	0.724477473	-0.254902059	KO_vs_WT	P99029	P99029	Other	Prdx5	Other	Prdx5	intra	Prdx5_Prdx5	PRDX5	PRDX5	PRDX5-PRDX5	Other_Other
P09541-Q02566	0.111212486	0.210359467	-1.406521366	KO_vs_WT	P09541	Q02566	Myosin	Myl4	Myosin	Myh6	inter	Myh6_Myl4	MYL4	MYH6	MYL4-MYH6	Myosin_Myosin
Q02566-Q02566	0.226094429	0.355544573	0.558363254	KO_vs_WT	Q02566	Q02566	Myosin	Myh6	Myosin	Myh6	intra	Myh6_Myh6	MYH6	MYH6	MYH6-MYH6	Myosin_Myosin
P32921-Q02566	2.56E-05	0.000394159	3.100377915	KO_vs_WT	P32921	Q02566	Other	Wars1	Myosin	Myh6	inter	Myh6_Wars1	SYWC	MYH6	SYWC-MYH6	Myosin_Other
P68033-Q02566	0.731062271	0.828124211	0.142186369	KO_vs_WT	P68033	Q02566	Other	Actc1	Myosin	Myh6	inter	Actc1_Myh6	ACTC	MYH6	ACTC-MYH6	Myosin_Other
P48193-Q02566	0.479012765	0.657822324	0.338590712	KO_vs_WT	P48193	Q02566	Other	Epb41	Myosin	Myh6	inter	Epb41_Myh6	EPB41	MYH6	EPB41-MYH6	Myosin_Other
O35143-Q03265	3.40E-05	0.000408443	4.076932627	KO_vs_WT	O35143	Q03265	Other	Atp5if1	Complex V	Atp5f1a	inter	Atp5f1a_Atp5if1	ATIF1	ATPA	ATIF1-ATPA	Complex V_Other
P99029-Q03265	0.892267145	0.929580665	0.067404229	KO_vs_WT	P99029	Q03265	Other	Prdx5	Complex V	Atp5f1a	inter	Atp5f1a_Prdx5	PRDX5	ATPA	PRDX5-ATPA	Complex V_Other
O55126-Q03265	0.809964533	0.880205359	-0.21641987	KO_vs_WT	O55126	Q03265	Other	Nipsnap2	Complex V	Atp5f1a	inter	Atp5f1a_Nipsnap2	NIPS2	ATPA	NIPS2-ATPA	Complex V_Other
P54071-Q03265	0.001588199	0.00649865	2.223814921	KO_vs_WT	P54071	Q03265	OM	Idh2	Complex V	Atp5f1a	inter	Atp5f1a_Idh2	IDHP	ATPA	IDHP-ATPA	Complex V_OM
Q03265-Q03265	0.625214762	0.756625057	-0.169283539	KO_vs_WT	Q03265	Q03265	Complex V	Atp5f1a	Complex V	Atp5f1a	intra	Atp5f1a_Atp5f1a	ATPA	ATPA	ATPA-ATPA	Complex V_Complex V
P20108-Q03265	0.000234736	0.001591004	3.192701632	KO_vs_WT	P20108	Q03265	Other	Prdx3	Complex V	Atp5f1a	inter	Atp5f1a_Prdx3	PRDX3	ATPA	PRDX3-ATPA	Complex V_Other
P97450-Q03265	0.025165911	0.065957715	-1.234076945	KO_vs_WT	P97450	Q03265	Complex V	Atp5pf	Complex V	Atp5f1a	inter	Atp5f1a_Atp5pf	ATP5J	ATPA	ATP5J-ATPA	Complex V_Complex V
P52503-Q03265	0.010213708	0.031997633	2.281768892	KO_vs_WT	P52503	Q03265	Complex I	Ndufs6	Complex V	Atp5f1a	inter	Atp5f1a_Ndufs6	NDUS6	ATPA	NDUS6-ATPA	Complex I_Complex V
P58771-Q03265	0.490700425	0.669288674	-0.336395219	KO_vs_WT	P58771	Q03265	Other	Tpm1	Complex V	Atp5f1a	inter	Atp5f1a_Tpm1	TPM1	ATPA	TPM1-ATPA	Complex V_Other
P56382-Q03265	0.029781118	0.074638926	1.395930083	KO_vs_WT	P56382	Q03265	Complex V	Atp5f1e	Complex V	Atp5f1a	inter	Atp5f1a_Atp5f1e	ATP5E	ATPA	ATP5E-ATPA	Complex V_Complex V
P56480-Q03265	0.856419174	0.903965665	-0.072523259	KO_vs_WT	P56480	Q03265	Complex V	Atp5f1b	Complex V	Atp5f1a	inter	Atp5f1a_Atp5f1b	ATPB	ATPA	ATPB-ATPA	Complex V_Complex V
P63038-Q03265	0.000182276	0.001305229	3.519035086	KO_vs_WT	P63038	Q03265	Other	Hspd1	Complex V	Atp5f1a	inter	Atp5f1a_Hspd1	CH60	ATPA	CH60-ATPA	Complex V_Other
O35657-Q03265	0.120704169	0.221954342	-0.83620838	KO_vs_WT	O35657	Q03265	Other	Neu1	Complex V	Atp5f1a	inter	Atp5f1a_Neu1	NEUR1	ATPA	NEUR1-ATPA	Complex V_Other
O35658-Q03265	0.000936627	0.004367297	3.451105644	KO_vs_WT	O35658	Q03265	Other	C1qbp	Complex V	Atp5f1a	inter	Atp5f1a_C1qbp	C1QBP	ATPA	C1QBP-ATPA	Complex V_Other
P97807-Q03265	0.0314164	0.077288198	-0.972151046	KO_vs_WT	P97807	Q03265	TCA Cycle	Fh	Complex V	Atp5f1a	inter	Atp5f1a_Fh	FUMH	ATPA	FUMH-ATPA	Complex V_TCA Cycle
P05202-Q03265	9.65E-06	0.000346062	3.850149614	KO_vs_WT	P05202	Q03265	Other	Got2	Complex V	Atp5f1a	inter	Atp5f1a_Got2	AATM	ATPA	AATM-ATPA	Complex V_Other
P08249-Q03265	0.082370869	0.170261435	0.657607024	KO_vs_WT	P08249	Q03265	TCA Cycle	Mdh2	Complex V	Atp5f1a	inter	Atp5f1a_Mdh2	MDHM	ATPA	MDHM-ATPA	Complex V_TCA Cycle
P51174-Q03265	0.139717566	0.245731334	0.637830428	KO_vs_WT	P51174	Q03265	OM	Acadl	Complex V	Atp5f1a	inter	Acadl_Atp5f1a	ACADL	ATPA	ACADL-ATPA	Complex V_OM
Q06185-Q06185	1.65E-05	0.000346062	4.142146703	KO_vs_WT	Q06185	Q06185	Complex V	Atp5me	Complex V	Atp5me	intra	Atp5me_Atp5me	ATP5I	ATP5I	ATP5I-ATP5I	Complex V_Complex V
Q2TPA8-Q2TPA8	0.109358231	0.207832468	2.169209186	KO_vs_WT	Q2TPA8	Q2TPA8	Other	Hsdl2	Other	Hsdl2	intra	Hsdl2_Hsdl2	HSDL2	HSDL2	HSDL2-HSDL2	Other_Other
Q3ULD5-Q3ULD5	0.760216398	0.849155363	0.167110324	KO_vs_WT	Q3ULD5	Q3ULD5	OM	Mccc2	OM	Mccc2	intra	Mccc2_Mccc2	MCCB	MCCB	MCCB-MCCB	OM_OM
Q3UV70-Q3UV70	0.093924213	0.185535022	1.187114306	KO_vs_WT	Q3UV70	Q3UV70	Other	Pdp1	Other	Pdp1	intra	Pdp1_Pdp1	PDP1	PDP1	PDP1-PDP1	Other_Other
Q60597-Q60597	0.078927925	0.163990145	1.390992802	KO_vs_WT	Q60597	Q60597	TCA Cycle	Ogdh	TCA Cycle	Ogdh	intra	Ogdh_Ogdh	ODO1	ODO1	ODO1-ODO1	TCA Cycle_TCA Cycle
Q60649-Q60649	0.011525538	0.034560255	2.193041881	KO_vs_WT	Q60649	Q60649	Other	Clpb	Other	Clpb	intra	Clpb_Clpb	CLPB	CLPB	CLPB-CLPB	Other_Other
Q60932-Q60932	0.043265857	0.09914062	-1.656153068	KO_vs_WT	Q60932	Q60932	Other	Vdac1	Other	Vdac1	intra	Vdac1_Vdac1	VDAC1	VDAC1	VDAC1-VDAC1	Other_Other
P26443-Q61425	0.000207916	0.001462706	3.748330362	KO_vs_WT	P26443	Q61425	Other	Glud1	OM	Hadh	inter	Glud1_Hadh	DHE3	HCDH	DHE3-HCDH	OM_Other
Q03265-Q61425	0.099736705	0.194147664	1.450113168	KO_vs_WT	Q03265	Q61425	Complex V	Atp5f1a	OM	Hadh	inter	Atp5f1a_Hadh	ATPA	HCDH	ATPA-HCDH	Complex V_OM
P56480-Q61425	0.422893644	0.599223856	-0.305129845	KO_vs_WT	P56480	Q61425	Complex V	Atp5f1b	OM	Hadh	inter	Atp5f1b_Hadh	ATPB	HCDH	ATPB-HCDH	Complex V_OM
Q61425-Q61425	0.848144205	0.90213747	-0.076985831	KO_vs_WT	Q61425	Q61425	OM	Hadh	OM	Hadh	intra	Hadh_Hadh	HCDH	HCDH	HCDH-HCDH	OM_OM
Q61941-Q61941	0.000285465	0.001737744	3.123741681	KO_vs_WT	Q61941	Q61941	Other	Nnt	Other	Nnt	intra	Nnt_Nnt	NNTM	NNTM	NNTM-NNTM	Other_Other
Q62261-Q62261	0.000427608	0.002415481	1.9190929	KO_vs_WT	Q62261	Q62261	Other	Sptbn1	Other	Sptbn1	intra	Sptbn1_Sptbn1	SPTB2	SPTB2	SPTB2-SPTB2	Other_Other
P56391-Q62425	4.93E-05	0.000534664	-3.823752657	KO_vs_WT	P56391	Q62425	Complex IV	Cox6b1	Complex I	Ndufa4	inter	Cox6b1_Ndufa4	CX6B1	NDUA4	CX6B1-NDUA4	Complex I_Complex IV
Q62425-Q62425	0.718649439	0.818688707	0.330010275	KO_vs_WT	Q62425	Q62425	Complex I	Ndufa4	Complex I	Ndufa4	intra	Ndufa4_Ndufa4	NDUA4	NDUA4	NDUA4-NDUA4	Complex I_Complex I
Q64433-Q64433	0.004625336	0.016413803	1.593969392	KO_vs_WT	Q64433	Q64433	Other	Hspe1	Other	Hspe1	intra	Hspe1_Hspe1	CH10	CH10	CH10-CH10	Other_Other
Q64669-Q64669	0.8385047	0.896641026	-0.070994391	KO_vs_WT	Q64669	Q64669	Other	Nqo1	Other	Nqo1	intra	Nqo1_Nqo1	NQO1	NQO1	NQO1-NQO1	Other_Other
Q64727-Q64727	0.307384557	0.454838404	0.445630828	KO_vs_WT	Q64727	Q64727	Other	Vcl	Other	Vcl	intra	Vcl_Vcl	VINC	VINC	VINC-VINC	Other_Other
P56480-Q6IRU5	0.554397928	0.708004997	-0.775908639	KO_vs_WT	P56480	Q6IRU5	Complex V	Atp5f1b	Other	Cltb	inter	Atp5f1b_Cltb	ATPB	CLCB	ATPB-CLCB	Complex V_Other
P56391-Q6P8J7	3.97E-05	0.000454565	-3.201995374	KO_vs_WT	P56391	Q6P8J7	Complex IV	Cox6b1	Other	Ckmt2	inter	Ckmt2_Cox6b1	CX6B1	KCRS	CX6B1-KCRS	Complex IV_Other
P62897-Q6P8J7	0.010627143	0.032530415	-1.409557091	KO_vs_WT	P62897	Q6P8J7	Cyt-c	Cycs	Other	Ckmt2	inter	Ckmt2_Cycs	CYC	KCRS	CYC-KCRS	Cyt-c_Other
Q6P8J7-Q6P8J7	0.93734511	0.956425926	0.039772105	KO_vs_WT	Q6P8J7	Q6P8J7	Other	Ckmt2	Other	Ckmt2	intra	Ckmt2_Ckmt2	KCRS	KCRS	KCRS-KCRS	Other_Other
Q6A028-Q6P8J7	0.216448283	0.345417908	0.494585222	KO_vs_WT	Q6A028	Q6P8J7	Other	Swap70	Other	Ckmt2	inter	Ckmt2_Swap70	SWP70	KCRS	SWP70-KCRS	Other_Other
Q78RX3-Q78RX3	0.2865083	0.430298982	0.634204065	KO_vs_WT	Q78RX3	Q78RX3	Other	Smim12	Other	Smim12	intra	Smim12_Smim12	SIM12	SIM12	SIM12-SIM12	Other_Other
Q7TMF3-Q7TMF3	0.000280303	0.001737744	4.320285285	KO_vs_WT	Q7TMF3	Q7TMF3	Complex I	Ndufa12	Complex I	Ndufa12	intra	Ndufa12_Ndufa12	NDUAC	NDUAC	NDUAC-NDUAC	Complex I_Complex I
P52503-Q7TMF3	0.156924743	0.266639076	-0.921116156	KO_vs_WT	P52503	Q7TMF3	Complex I	Ndufs6	Complex I	Ndufa12	inter	Ndufa12_Ndufs6	NDUS6	NDUAC	NDUS6-NDUAC	Complex I_Complex I
Q80XN0-Q80XN0	0.856625817	0.903965665	0.190542588	KO_vs_WT	Q80XN0	Q80XN0	Other	Bdh1	Other	Bdh1	intra	Bdh1_Bdh1	BDH	BDH	BDH-BDH	Other_Other
Q03265-Q8BFR5	0.634118299	0.759892542	0.162259211	KO_vs_WT	Q03265	Q8BFR5	Complex V	Atp5f1a	Other	Tufm	inter	Atp5f1a_Tufm	ATPA	EFTU	ATPA-EFTU	Complex V_Other
Q8BFR5-Q8BFR5	0.017133219	0.047711255	1.913720006	KO_vs_WT	Q8BFR5	Q8BFR5	Other	Tufm	Other	Tufm	intra	Tufm_Tufm	EFTU	EFTU	EFTU-EFTU	Other_Other
Q03265-Q8BH95	0.717103858	0.818688707	-0.202944263	KO_vs_WT	Q03265	Q8BH95	Complex V	Atp5f1a	OM	Echs1	inter	Atp5f1a_Echs1	ATPA	ECHM	ATPA-ECHM	Complex V_OM
Q8BH95-Q8BH95	0.646434206	0.764661111	0.331355727	KO_vs_WT	Q8BH95	Q8BH95	OM	Echs1	OM	Echs1	intra	Echs1_Echs1	ECHM	ECHM	ECHM-ECHM	OM_OM
Q8BK08-Q8BK08	0.009353605	0.030064302	1.638411821	KO_vs_WT	Q8BK08	Q8BK08	Other	Tmem11	Other	Tmem11	intra	Tmem11_Tmem11	TMM11	TMM11	TMM11-TMM11	Other_Other
P56480-Q8BK30	0.62727499	0.756625057	0.176302413	KO_vs_WT	P56480	Q8BK30	Complex V	Atp5f1b	Complex I	Ndufv3	inter	Atp5f1b_Ndufv3	ATPB	NDUV3	ATPB-NDUV3	Complex I_Complex V
Q8BK30-Q8BK30	0.003806132	0.014235617	-1.432936538	KO_vs_WT	Q8BK30	Q8BK30	Complex I	Ndufv3	Complex I	Ndufv3	intra	Ndufv3_Ndufv3	NDUV3	NDUV3	NDUV3-NDUV3	Complex I_Complex I
Q03265-Q8BK30	0.610645562	0.746551434	0.248501349	KO_vs_WT	Q03265	Q8BK30	Complex V	Atp5f1a	Complex I	Ndufv3	inter	Atp5f1a_Ndufv3	ATPA	NDUV3	ATPA-NDUV3	Complex I_Complex V
Q8BKZ9-Q8BKZ9	0.813470966	0.881597832	0.216408246	KO_vs_WT	Q8BKZ9	Q8BKZ9	OM	Pdhx	OM	Pdhx	intra	Pdhx_Pdhx	ODPX	ODPX	ODPX-ODPX	OM_OM
P20029-Q8BMF4	0.979395836	0.984305089	0.013176857	KO_vs_WT	P20029	Q8BMF4	Other	Hspa5	OM	Dlat	inter	Dlat_Hspa5	BIP	ODP2	BIP-ODP2	OM_Other
Q8BMF4-Q8BMF4	0.50774166	0.679319209	0.489324253	KO_vs_WT	Q8BMF4	Q8BMF4	OM	Dlat	OM	Dlat	intra	Dlat_Dlat	ODP2	ODP2	ODP2-ODP2	OM_OM
Q8BMS1-Q8BMS1	0.066438994	0.14171296	0.765426183	KO_vs_WT	Q8BMS1	Q8BMS1	OM	Hadha	OM	Hadha	intra	Hadha_Hadha	ECHA	ECHA	ECHA-ECHA	OM_OM
Q03265-Q8BMS1	0.502400751	0.679319209	-0.324166517	KO_vs_WT	Q03265	Q8BMS1	Complex V	Atp5f1a	OM	Hadha	inter	Atp5f1a_Hadha	ATPA	ECHA	ATPA-ECHA	Complex V_OM
A2ASS6-Q8BMS1	0.679217842	0.784917449	0.338108889	KO_vs_WT	A2ASS6	Q8BMS1	Myosin	Ttn	OM	Hadha	inter	Hadha_Ttn	TITIN	ECHA	TITIN-ECHA	Myosin_OM
Q8BMS4-Q8BMS4	0.001456047	0.0062172	-2.27013253	KO_vs_WT	Q8BMS4	Q8BMS4	Other	Coq3	Other	Coq3	intra	Coq3_Coq3	COQ3	COQ3	COQ3-COQ3	Other_Other
P56480-Q8BSD5	0.000656266	0.003209303	4.817599486	KO_vs_WT	P56480	Q8BSD5	Complex V	Atp5f1b	Other	She	inter	Atp5f1b_She	ATPB	NA	ATPB-NA	Complex V_Other
Q8BU30-Q8BU30	0.012488951	0.036029277	5.240000617	KO_vs_WT	Q8BU30	Q8BU30	Other	Iars1	Other	Iars1	intra	Iars1_Iars1	SYIC	SYIC	SYIC-SYIC	Other_Other
Q8BWF0-Q8BWF0	0.684558189	0.788815615	0.417528072	KO_vs_WT	Q8BWF0	Q8BWF0	Other	Aldh5a1	Other	Aldh5a1	intra	Aldh5a1_Aldh5a1	SSDH	SSDH	SSDH-SSDH	Other_Other
Q8BWT1-Q8BWT1	0.010513802	0.032530415	2.691315999	KO_vs_WT	Q8BWT1	Q8BWT1	OM	Acaa2	OM	Acaa2	intra	Acaa2_Acaa2	THIM	THIM	THIM-THIM	OM_OM
P56480-Q8BWT1	0.636916696	0.759892542	-0.332566253	KO_vs_WT	P56480	Q8BWT1	Complex V	Atp5f1b	OM	Acaa2	inter	Acaa2_Atp5f1b	ATPB	THIM	ATPB-THIM	Complex V_OM
Q03265-Q8BWT1	0.695113594	0.797594268	-0.137124738	KO_vs_WT	Q03265	Q8BWT1	Complex V	Atp5f1a	OM	Acaa2	inter	Acaa2_Atp5f1a	ATPA	THIM	ATPA-THIM	Complex V_OM
Q8BX10-Q8BX10	0.089489002	0.180396862	1.097889619	KO_vs_WT	Q8BX10	Q8BX10	Other	Pgam5	Other	Pgam5	intra	Pgam5_Pgam5	PGAM5	PGAM5	PGAM5-PGAM5	Other_Other
P51174-Q8C6S9	0.027119774	0.068829299	-1.268242277	KO_vs_WT	P51174	Q8C6S9	OM	Acadl	Other	Cfap54	inter	Acadl_Cfap54	ACADL	NA	ACADL-NA	OM_Other
Q8CAQ8-Q8CAQ8	0.605259299	0.745304412	0.213449282	KO_vs_WT	Q8CAQ8	Q8CAQ8	MICOS	Immt	MICOS	Immt	intra	Immt_Immt	MIC60	MIC60	MIC60-MIC60	MICOS_MICOS
Q8CEI1-Q8CEI1	0.557163993	0.709278607	-0.283571702	KO_vs_WT	Q8CEI1	Q8CEI1	Other	Bola3	Other	Bola3	intra	Bola3_Bola3	BOLA3	BOLA3	BOLA3-BOLA3	Other_Other
Q8BU30-Q8CGC7	3.34E-05	0.000408443	3.344492064	KO_vs_WT	Q8BU30	Q8CGC7	Other	Iars1	Other	Eprs1	inter	Eprs1_Iars1	SYIC	SYEP	SYIC-SYEP	Other_Other
Q8CGK3-Q8CGK3	8.83E-05	0.00072229	3.315734208	KO_vs_WT	Q8CGK3	Q8CGK3	Other	Lonp1	Other	Lonp1	intra	Lonp1_Lonp1	LONM	LONM	LONM-LONM	Other_Other
Q8CH40-Q8CH40	0.576691622	0.724477473	0.258457587	KO_vs_WT	Q8CH40	Q8CH40	Other	Nudt6	Other	Nudt6	intra	Nudt6_Nudt6	NUDT6	NUDT6	NUDT6-NUDT6	Other_Other
Q8JZN5-Q8JZN5	0.738737179	0.83446087	0.389414157	KO_vs_WT	Q8JZN5	Q8JZN5	OM	Acad9	OM	Acad9	intra	Acad9_Acad9	ACAD9	ACAD9	ACAD9-ACAD9	OM_OM
Q8JZS9-Q8JZS9	0.020679121	0.056029239	1.309637925	KO_vs_WT	Q8JZS9	Q8JZS9	Other	Mrpl48	Other	Mrpl48	intra	Mrpl48_Mrpl48	RM48	RM48	RM48-RM48	Other_Other
Q8K009-Q8K009	1.62E-05	0.000346062	3.212742083	KO_vs_WT	Q8K009	Q8K009	Other	Aldh1l2	Other	Aldh1l2	intra	Aldh1l2_Aldh1l2	AL1L2	AL1L2	AL1L2-AL1L2	Other_Other
Q8K1R3-Q8K1R3	7.63E-05	0.000695492	3.592309676	KO_vs_WT	Q8K1R3	Q8K1R3	Other	Pnpt1	Other	Pnpt1	intra	Pnpt1_Pnpt1	PNPT1	PNPT1	PNPT1-PNPT1	Other_Other
Q8K1Z0-Q8K1Z0	0.011889923	0.035317475	-2.352991576	KO_vs_WT	Q8K1Z0	Q8K1Z0	COQ	Coq9	COQ	Coq9	intra	Coq9_Coq9	COQ9	COQ9	COQ9-COQ9	COQ_COQ
P56382-Q8K2B3	0.000632747	0.00313249	-2.474515845	KO_vs_WT	P56382	Q8K2B3	Complex V	Atp5f1e	Complex II	Sdha	inter	Atp5f1e_Sdha	ATP5E	SDHA	ATP5E-SDHA	Complex II_Complex V
O35143-Q8K2B3	0.00351097	0.01353749	3.381156398	KO_vs_WT	O35143	Q8K2B3	Other	Atp5if1	Complex II	Sdha	inter	Atp5if1_Sdha	ATIF1	SDHA	ATIF1-SDHA	Complex II_Other
P50544-Q8K2B3	0.5642873	0.716073441	0.312120329	KO_vs_WT	P50544	Q8K2B3	OM	Acadvl	Complex II	Sdha	inter	Acadvl_Sdha	ACADV	SDHA	ACADV-SDHA	Complex II_OM
P56480-Q8K2B3	0.202677154	0.326399753	0.628690574	KO_vs_WT	P56480	Q8K2B3	Complex V	Atp5f1b	Complex II	Sdha	inter	Atp5f1b_Sdha	ATPB	SDHA	ATPB-SDHA	Complex II_Complex V
Q03265-Q8K2B3	0.091605294	0.18194008	1.455665884	KO_vs_WT	Q03265	Q8K2B3	Complex V	Atp5f1a	Complex II	Sdha	inter	Atp5f1a_Sdha	ATPA	SDHA	ATPA-SDHA	Complex II_Complex V
Q8K2B3-Q8K2B3	0.628319561	0.756625057	-0.286199979	KO_vs_WT	Q8K2B3	Q8K2B3	Complex II	Sdha	Complex II	Sdha	intra	Sdha_Sdha	SDHA	SDHA	SDHA-SDHA	Complex II_Complex II
Q8K2C6-Q8K2C6	0.032337523	0.078182993	1.025017432	KO_vs_WT	Q8K2C6	Q8K2C6	Other	Sirt5	Other	Sirt5	intra	Sirt5_Sirt5	SIR5	SIR5	SIR5-SIR5	Other_Other
Q8K3A0-Q8K3A0	0.270044459	0.411740792	0.48656643	KO_vs_WT	Q8K3A0	Q8K3A0	Other	Hscb	Other	Hscb	intra	Hscb_Hscb	HSC20	HSC20	HSC20-HSC20	Other_Other
P56480-Q8K3J1	1.96E-05	0.000346062	-4.635183802	KO_vs_WT	P56480	Q8K3J1	Complex V	Atp5f1b	Complex I	Ndufs8	inter	Atp5f1b_Ndufs8	ATPB	NDUS8	ATPB-NDUS8	Complex I_Complex V
P56480-Q8K3Q3	0.163165283	0.27442911	-0.980875358	KO_vs_WT	P56480	Q8K3Q3	Complex V	Atp5f1b	Other	Foxn4	inter	Atp5f1b_Foxn4	ATPB	NA	ATPB-NA	Complex V_Other
Q8K4F5-Q8K4F5	0.226066695	0.355544573	-0.769191952	KO_vs_WT	Q8K4F5	Q8K4F5	Other	Abhd11	Other	Abhd11	intra	Abhd11_Abhd11	ABHDB	ABHDB	ABHDB-ABHDB	Other_Other
Q8QZS1-Q8QZS1	0.18073628	0.299484497	0.686092707	KO_vs_WT	Q8QZS1	Q8QZS1	OM	Hibch	OM	Hibch	intra	Hibch_Hibch	HIBCH	HIBCH	HIBCH-HIBCH	OM_OM
Q8QZT1-Q8QZT1	0.769769659	0.852966994	0.171220503	KO_vs_WT	Q8QZT1	Q8QZT1	OM	Acat1	OM	Acat1	intra	Acat1_Acat1	THIL	THIL	THIL-THIL	OM_OM
Q03265-Q8QZT1	0.158871292	0.268807545	-0.590531741	KO_vs_WT	Q03265	Q8QZT1	Complex V	Atp5f1a	OM	Acat1	inter	Acat1_Atp5f1a	ATPA	THIL	ATPA-THIL	Complex V_OM
Q8R035-Q8R035	0.772137204	0.852966994	0.167138329	KO_vs_WT	Q8R035	Q8R035	Other	Mrpl58	Other	Mrpl58	intra	Mrpl58_Mrpl58	ICT1	ICT1	ICT1-ICT1	Other_Other
Q8R0F8-Q8R0F8	0.977544354	0.984305089	0.023513503	KO_vs_WT	Q8R0F8	Q8R0F8	Other	Fahd1	Other	Fahd1	intra	Fahd1_Fahd1	FAHD1	FAHD1	FAHD1-FAHD1	Other_Other
P62897-Q8R1I1	0.035520832	0.084283158	1.032904842	KO_vs_WT	P62897	Q8R1I1	Cyt-c	Cycs	Complex III	Uqcr10	inter	Cycs_Uqcr10	CYC	QCR9	CYC-QCR9	Complex III_Cyt-c
P99028-Q8R1I1	0.046542909	0.104266516	-0.817358226	KO_vs_WT	P99028	Q8R1I1	Complex III	Uqcrh	Complex III	Uqcr10	inter	Uqcr10_Uqcrh	QCR6	QCR9	QCR6-QCR9	Complex III_Complex III
Q03265-Q8R1R3	0.549848388	0.708004997	-0.390790539	KO_vs_WT	Q03265	Q8R1R3	Complex V	Atp5f1a	Other	Stard7	inter	Atp5f1a_Stard7	ATPA	NA	ATPA-NA	Complex V_Other
Q8BMS4-Q8R1S0	0.005314259	0.017847196	-1.452264229	KO_vs_WT	Q8BMS4	Q8R1S0	Other	Coq3	Other	Coq6	inter	Coq3_Coq6	COQ3	COQ6	COQ3-COQ6	Other_Other
Q8R1S0-Q8R1S0	1.98E-05	0.000346062	-4.533825031	KO_vs_WT	Q8R1S0	Q8R1S0	Other	Coq6	Other	Coq6	intra	Coq6_Coq6	COQ6	COQ6	COQ6-COQ6	Other_Other
Q8R4N0-Q8R4N0	1.59E-05	0.000346062	3.944763999	KO_vs_WT	Q8R4N0	Q8R4N0	OM	Clybl	OM	Clybl	intra	Clybl_Clybl	CLYBL	CLYBL	CLYBL-CLYBL	OM_OM
Q8VCW8-Q8VCW8	0.001520996	0.006353326	2.344136599	KO_vs_WT	Q8VCW8	Q8VCW8	OM	Acsf2	OM	Acsf2	intra	Acsf2_Acsf2	ACSF2	ACSF2	ACSF2-ACSF2	OM_OM
Q8VEM8-Q8VEM8	0.010602716	0.032530415	4.120701478	KO_vs_WT	Q8VEM8	Q8VEM8	Other	Slc25a3	Other	Slc25a3	intra	Slc25a3_Slc25a3	S25A3	S25A3	S25A3-S25A3	Other_Other
Q91V16-Q91V16	0.641848861	0.761483412	0.268639747	KO_vs_WT	Q91V16	Q91V16	Other	Etfrf1	Other	Etfrf1	intra	Etfrf1_Etfrf1	ETFR1	ETFR1	ETFR1-ETFR1	Other_Other
Q91VM9-Q91VM9	0.035745291	0.084316834	0.971690229	KO_vs_WT	Q91VM9	Q91VM9	Other	Ppa2	Other	Ppa2	intra	Ppa2_Ppa2	IPYR2	IPYR2	IPYR2-IPYR2	Other_Other
D3Z6Q9-Q91VR2	0.00044264	0.002431486	-3.396428957	KO_vs_WT	D3Z6Q9	Q91VR2	Other	Bin2	Complex V	Atp5f1c	inter	Atp5f1c_Bin2	BIN2	ATPG	BIN2-ATPG	Complex V_Other
O35143-Q91VR2	8.39E-05	0.00072229	3.913093556	KO_vs_WT	O35143	Q91VR2	Other	Atp5if1	Complex V	Atp5f1c	inter	Atp5f1c_Atp5if1	ATIF1	ATPG	ATIF1-ATPG	Complex V_Other
Q03265-Q91VR2	0.991318703	0.991318703	0.006423672	KO_vs_WT	Q03265	Q91VR2	Complex V	Atp5f1a	Complex V	Atp5f1c	inter	Atp5f1a_Atp5f1c	ATPA	ATPG	ATPA-ATPG	Complex V_Complex V
Q91VR2-Q91VR2	0.064796279	0.13894817	-0.942780277	KO_vs_WT	Q91VR2	Q91VR2	Complex V	Atp5f1c	Complex V	Atp5f1c	intra	Atp5f1c_Atp5f1c	ATPG	ATPG	ATPG-ATPG	Complex V_Complex V
P56382-Q91VR2	0.843951152	0.900064926	0.087326662	KO_vs_WT	P56382	Q91VR2	Complex V	Atp5f1e	Complex V	Atp5f1c	inter	Atp5f1c_Atp5f1e	ATP5E	ATPG	ATP5E-ATPG	Complex V_Complex V
P50171-Q91VT4	0.051744499	0.113385488	-0.779326034	KO_vs_WT	P50171	Q91VT4	OM	Hsd17b8	Other	Cbr4	inter	Cbr4_Hsd17b8	DHB8	CBR4	DHB8-CBR4	OM_Other
Q02566-Q91WD4	0.004890872	0.016762731	-3.816676166	KO_vs_WT	Q02566	Q91WD4	Myosin	Myh6	Other	NA	inter	NA_NA	MYH6	NA	MYH6-NA	Myosin_Other
Q91WK1-Q91WK1	0.001072356	0.004777942	4.687467975	KO_vs_WT	Q91WK1	Q91WK1	Other	Spryd4	Other	Spryd4	intra	Spryd4_Spryd4	SPRY4	SPRY4	SPRY4-SPRY4	Other_Other
Q02566-Q91WK2	0.909998176	0.938070099	-0.071812458	KO_vs_WT	Q02566	Q91WK2	Myosin	Myh6	Other	Eif3h	inter	Eif3h_Myh6	MYH6	NA	MYH6-NA	Myosin_Other
P56480-Q91YT0	0.012477948	0.036029277	1.732991609	KO_vs_WT	P56480	Q91YT0	Complex V	Atp5f1b	Complex I	Ndufv1	inter	Atp5f1b_Ndufv1	ATPB	NDUV1	ATPB-NDUV1	Complex I_Complex V
Q91YT0-Q91YT0	0.105944192	0.203270915	-0.886380276	KO_vs_WT	Q91YT0	Q91YT0	Complex I	Ndufv1	Complex I	Ndufv1	intra	Ndufv1_Ndufv1	NDUV1	NDUV1	NDUV1-NDUV1	Complex I_Complex I
Q8BK30-Q91YT0	0.023589467	0.063062508	-1.474808014	KO_vs_WT	Q8BK30	Q91YT0	Complex I	Ndufv3	Complex I	Ndufv1	inter	Ndufv1_Ndufv3	NDUV3	NDUV1	NDUV3-NDUV1	Complex I_Complex I
Q8CIS0-Q91YT0	5.18E-05	0.000538665	-3.284173715	KO_vs_WT	Q8CIS0	Q91YT0	Other	Card11	Complex I	Ndufv1	inter	Card11_Ndufv1	CAR11	NDUV1	CAR11-NDUV1	Complex I_Other
Q91Z83-Q91Z83	0.000625721	0.00313249	6.106834244	KO_vs_WT	Q91Z83	Q91Z83	Myosin	Myh7	Myosin	Myh7	intra	Myh7_Myh7	MYH7	MYH7	MYH7-MYH7	Myosin_Myosin
Q91ZA3-Q91ZA3	0.80832521	0.880205359	-0.183244939	KO_vs_WT	Q91ZA3	Q91ZA3	OM	Pcca	OM	Pcca	intra	Pcca_Pcca	PCCA	PCCA	PCCA-PCCA	OM_OM
Q921G7-Q921G7	0.032046326	0.078182993	-1.049450611	KO_vs_WT	Q921G7	Q921G7	Other	Etfdh	Other	Etfdh	intra	Etfdh_Etfdh	ETFD	ETFD	ETFD-ETFD	Other_Other
P56480-Q921G7	1.85E-05	0.000346062	-3.321913751	KO_vs_WT	P56480	Q921G7	Complex V	Atp5f1b	Other	Etfdh	inter	Atp5f1b_Etfdh	ATPB	ETFD	ATPB-ETFD	Complex V_Other
Q921H9-Q921H9	0.018542055	0.05092715	1.144932409	KO_vs_WT	Q921H9	Q921H9	Other	Coa7	Other	Coa7	intra	Coa7_Coa7	COA7	COA7	COA7-COA7	Other_Other
Q922B1-Q922B1	0.08952363	0.180396862	-0.912705696	KO_vs_WT	Q922B1	Q922B1	Other	Macrod1	Other	Macrod1	intra	Macrod1_Macrod1	MACD1	MACD1	MACD1-MACD1	Other_Other
Q8CAQ8-Q922Q8	0.425373331	0.599796797	-0.310127829	KO_vs_WT	Q8CAQ8	Q922Q8	MICOS	Immt	Other	Lrrc59	inter	Immt_Lrrc59	MIC60	NA	MIC60-NA	MICOS_Other
Q99JR6-Q99JR6	0.00011098	0.000839681	4.062966317	KO_vs_WT	Q99JR6	Q99JR6	Other	Nmnat3	Other	Nmnat3	intra	Nmnat3_Nmnat3	NMNA3	NMNA3	NMNA3-NMNA3	Other_Other
P56480-Q99JY0	0.901389541	0.933997948	-0.065655212	KO_vs_WT	P56480	Q99JY0	Complex V	Atp5f1b	OM	Hadhb	inter	Atp5f1b_Hadhb	ATPB	ECHB	ATPB-ECHB	Complex V_OM
P51174-Q99JY0	0.0047154	0.016586627	1.367983083	KO_vs_WT	P51174	Q99JY0	OM	Acadl	OM	Hadhb	inter	Acadl_Hadhb	ACADL	ECHB	ACADL-ECHB	OM_OM
Q99JY0-Q99JY0	0.141026518	0.245876669	0.580950904	KO_vs_WT	Q99JY0	Q99JY0	OM	Hadhb	OM	Hadhb	intra	Hadhb_Hadhb	ECHB	ECHB	ECHB-ECHB	OM_OM
O08759-Q99JY0	0.104042812	0.201551534	0.855464665	KO_vs_WT	O08759	Q99JY0	Other	Ube3a	OM	Hadhb	inter	Hadhb_Ube3a	UBE3A	ECHB	UBE3A-ECHB	OM_Other
P56382-Q99JY0	0.000469494	0.002544149	-4.235438348	KO_vs_WT	P56382	Q99JY0	Complex V	Atp5f1e	OM	Hadhb	inter	Atp5f1e_Hadhb	ATP5E	ECHB	ATP5E-ECHB	Complex V_OM
Q8BMS1-Q99JY0	0.12945477	0.233834967	0.929694294	KO_vs_WT	Q8BMS1	Q99JY0	OM	Hadha	OM	Hadhb	inter	Hadha_Hadhb	ECHA	ECHB	ECHA-ECHB	OM_OM
Q03265-Q99JY0	0.090532041	0.181516742	-2.100370789	KO_vs_WT	Q03265	Q99JY0	Complex V	Atp5f1a	OM	Hadhb	inter	Atp5f1a_Hadhb	ATPA	ECHB	ATPA-ECHB	Complex V_OM
Q91VR2-Q99JY0	0.462805427	0.639948194	-0.256669429	KO_vs_WT	Q91VR2	Q99JY0	Complex V	Atp5f1c	OM	Hadhb	inter	Atp5f1c_Hadhb	ATPG	ECHB	ATPG-ECHB	Complex V_OM
P08249-Q99KI0	2.15E-05	0.000350324	3.514459702	KO_vs_WT	P08249	Q99KI0	TCA Cycle	Mdh2	TCA Cycle	Aco2	inter	Aco2_Mdh2	MDHM	ACON	MDHM-ACON	TCA Cycle_TCA Cycle
Q99KI0-Q99KI0	0.201753222	0.326221944	0.560264819	KO_vs_WT	Q99KI0	Q99KI0	TCA Cycle	Aco2	TCA Cycle	Aco2	intra	Aco2_Aco2	ACON	ACON	ACON-ACON	TCA Cycle_TCA Cycle
P56480-Q99KI0	0.003764174	0.014235617	2.59398874	KO_vs_WT	P56480	Q99KI0	Complex V	Atp5f1b	TCA Cycle	Aco2	inter	Aco2_Atp5f1b	ATPB	ACON	ATPB-ACON	Complex V_TCA Cycle
Q03265-Q99KI0	0.023939648	0.063444763	1.677570745	KO_vs_WT	Q03265	Q99KI0	Complex V	Atp5f1a	TCA Cycle	Aco2	inter	Aco2_Atp5f1a	ATPA	ACON	ATPA-ACON	Complex V_TCA Cycle
Q99KR7-Q99KR7	0.121232595	0.221954342	0.604927528	KO_vs_WT	Q99KR7	Q99KR7	Other	Ppif	Other	Ppif	intra	Ppif_Ppif	PPIF	PPIF	PPIF-PPIF	Other_Other
Q64433-Q99KR7	0.000286013	0.001737744	3.226455271	KO_vs_WT	Q64433	Q99KR7	Other	Hspe1	Other	Ppif	inter	Hspe1_Ppif	CH10	PPIF	CH10-PPIF	Other_Other
P56480-Q99KR7	0.000388332	0.002290019	2.699877986	KO_vs_WT	P56480	Q99KR7	Complex V	Atp5f1b	Other	Ppif	inter	Atp5f1b_Ppif	ATPB	PPIF	ATPB-PPIF	Complex V_Other
Q99LC3-Q99LC3	0.136852875	0.243902236	-0.865347653	KO_vs_WT	Q99LC3	Q99LC3	Complex I	Ndufa10	Complex I	Ndufa10	intra	Ndufa10_Ndufa10	NDUAA	NDUAA	NDUAA-NDUAA	Complex I_Complex I
P56480-Q99LC5	0.554319916	0.708004997	0.318765838	KO_vs_WT	P56480	Q99LC5	Complex V	Atp5f1b	Other	Etfa	inter	Atp5f1b_Etfa	ATPB	ETFA	ATPB-ETFA	Complex V_Other
P50544-Q99LC5	0.65145309	0.765627522	-0.265176779	KO_vs_WT	P50544	Q99LC5	OM	Acadvl	Other	Etfa	inter	Acadvl_Etfa	ACADV	ETFA	ACADV-ETFA	OM_Other
Q03265-Q99LC5	0.141768217	0.246099804	0.622090761	KO_vs_WT	Q03265	Q99LC5	Complex V	Atp5f1a	Other	Etfa	inter	Atp5f1a_Etfa	ATPA	ETFA	ATPA-ETFA	Complex V_Other
Q99LC5-Q99LC5	0.387678056	0.55720036	0.484839205	KO_vs_WT	Q99LC5	Q99LC5	Other	Etfa	Other	Etfa	intra	Etfa_Etfa	ETFA	ETFA	ETFA-ETFA	Other_Other
Q921G7-Q99LC5	0.503849912	0.679319209	0.40866242	KO_vs_WT	Q921G7	Q99LC5	Other	Etfdh	Other	Etfa	inter	Etfa_Etfdh	ETFD	ETFA	ETFD-ETFA	Other_Other
Q99LX0-Q99LX0	0.626619564	0.756625057	0.191141237	KO_vs_WT	Q99LX0	Q99LX0	Other	Park7	Other	Park7	intra	Park7_Park7	PARK7	PARK7	PARK7-PARK7	Other_Other
P62897-Q99LY9	1.62E-05	0.000346062	-3.773143692	KO_vs_WT	P62897	Q99LY9	Cyt-c	Cycs	Complex I	Ndufs5	inter	Cycs_Ndufs5	CYC	NA	CYC-NA	Complex I_Cyt-c
Q99M87-Q99M87	0.004579728	0.016397061	1.619372537	KO_vs_WT	Q99M87	Q99M87	Other	Dnaja3	Other	Dnaja3	intra	Dnaja3_Dnaja3	DNJA3	DNJA3	DNJA3-DNJA3	Other_Other
Q91ZA3-Q99MN9	0.514050358	0.68031087	0.288615244	KO_vs_WT	Q91ZA3	Q99MN9	OM	Pcca	OM	Pccb	inter	Pcca_Pccb	PCCA	NA	PCCA-NA	OM_OM
Q99MR8-Q99MR8	0.112208225	0.211246471	1.267059963	KO_vs_WT	Q99MR8	Q99MR8	OM	Mccc1	OM	Mccc1	intra	Mccc1_Mccc1	MCCA	MCCA	MCCA-MCCA	OM_OM
Q99NB1-Q99NB1	0.306355495	0.454838404	-0.603983706	KO_vs_WT	Q99NB1	Q99NB1	OM	Acss1	OM	Acss1	intra	Acss1_Acss1	ACS2L	ACS2L	ACS2L-ACS2L	OM_OM
Q99LC3-Q9CPP6	0.009446639	0.030064302	-1.226139207	KO_vs_WT	Q99LC3	Q9CPP6	Complex I	Ndufa10	Complex I	Ndufa5	inter	Ndufa10_Ndufa5	NDUAA	NDUA5	NDUAA-NDUA5	Complex I_Complex I
Q8K3J1-Q9CPP6	0.025831127	0.067261571	-1.293058632	KO_vs_WT	Q8K3J1	Q9CPP6	Complex I	Ndufs8	Complex I	Ndufa5	inter	Ndufa5_Ndufs8	NDUS8	NDUA5	NDUS8-NDUA5	Complex I_Complex I
Q9CPP6-Q9CPP6	0.000871521	0.004111531	-1.961357367	KO_vs_WT	Q9CPP6	Q9CPP6	Complex I	Ndufa5	Complex I	Ndufa5	intra	Ndufa5_Ndufa5	NDUA5	NDUA5	NDUA5-NDUA5	Complex I_Complex I
Q9CPQ1-Q9CPQ1	0.001019075	0.004654329	-2.062439533	KO_vs_WT	Q9CPQ1	Q9CPQ1	Complex IV	Cox6c	Complex IV	Cox6c	intra	Cox6c_Cox6c	COX6C	COX6C	COX6C-COX6C	Complex IV_Complex IV
Q9CPQ8-Q9CPQ8	1.03E-05	0.000346062	4.845799143	KO_vs_WT	Q9CPQ8	Q9CPQ8	Complex V	Atp5mg	Complex V	Atp5mg	intra	Atp5mg_Atp5mg	ATP5L	ATP5L	ATP5L-ATP5L	Complex V_Complex V
Q9CPZ8-Q9CPZ8	0.509953104	0.679319209	-0.37172596	KO_vs_WT	Q9CPZ8	Q9CPZ8	Other	Cmc1	Other	Cmc1	intra	Cmc1_Cmc1	COXM1	COXM1	COXM1-COXM1	Other_Other
P56480-Q9CQ62	0.03048219	0.075921481	1.448318891	KO_vs_WT	P56480	Q9CQ62	Complex V	Atp5f1b	OM	Decr1	inter	Atp5f1b_Decr1	ATPB	DECR	ATPB-DECR	Complex V_OM
Q03265-Q9CQ62	0.822074424	0.886160871	0.094857807	KO_vs_WT	Q03265	Q9CQ62	Complex V	Atp5f1a	OM	Decr1	inter	Atp5f1a_Decr1	ATPA	DECR	ATPA-DECR	Complex V_OM
Q9CQ62-Q9CQ62	0.78230353	0.858773526	0.101498385	KO_vs_WT	Q9CQ62	Q9CQ62	OM	Decr1	OM	Decr1	intra	Decr1_Decr1	DECR	DECR	DECR-DECR	OM_OM
Q6WKZ7-Q9CQ75	0.780211626	0.858773526	-0.24676729	KO_vs_WT	Q6WKZ7	Q9CQ75	Other	Nostrin	Complex I	Ndufa2	inter	Ndufa2_Nostrin	NOSTN	NDUA2	NOSTN-NDUA2	Complex I_Other
Q91VD9-Q9CQ75	0.114654501	0.213843976	-0.880898646	KO_vs_WT	Q91VD9	Q9CQ75	Complex I	Ndufs1	Complex I	Ndufa2	inter	Ndufa2_Ndufs1	NDUS1	NDUA2	NDUS1-NDUA2	Complex I_Complex I
Q9CQ75-Q9CQ75	0.883250103	0.927181391	-0.178296714	KO_vs_WT	Q9CQ75	Q9CQ75	Complex I	Ndufa2	Complex I	Ndufa2	intra	Ndufa2_Ndufa2	NDUA2	NDUA2	NDUA2-NDUA2	Complex I_Complex I
Q9CQ92-Q9CQ92	0.27566813	0.418723182	0.589939739	KO_vs_WT	Q9CQ92	Q9CQ92	Other	Fis1	Other	Fis1	intra	Fis1_Fis1	FIS1	FIS1	FIS1-FIS1	Other_Other
Q9CQA3-Q9CQA3	0.170443854	0.283601599	1.742256816	KO_vs_WT	Q9CQA3	Q9CQA3	Complex II	Sdhb	Complex II	Sdhb	intra	Sdhb_Sdhb	SDHB	SDHB	SDHB-SDHB	Complex II_Complex II
P56392-Q9CQA3	0.000507537	0.002682561	-3.945815934	KO_vs_WT	P56392	Q9CQA3	Complex IV	Cox7a1	Complex II	Sdhb	inter	Cox7a1_Sdhb	CX7A1	SDHB	CX7A1-SDHB	Complex II_Complex IV
P43024-Q9CQA3	1.23E-05	0.000346062	4.000025334	KO_vs_WT	P43024	Q9CQA3	Complex IV	Cox6a1	Complex II	Sdhb	inter	Cox6a1_Sdhb	CX6A1	SDHB	CX6A1-SDHB	Complex II_Complex IV
P56480-Q9CQA3	0.077946703	0.162794937	-1.069666177	KO_vs_WT	P56480	Q9CQA3	Complex V	Atp5f1b	Complex II	Sdhb	inter	Atp5f1b_Sdhb	ATPB	SDHB	ATPB-SDHB	Complex II_Complex V
Q8K2B3-Q9CQA3	0.967936203	0.979573602	0.016556407	KO_vs_WT	Q8K2B3	Q9CQA3	Complex II	Sdha	Complex II	Sdhb	inter	Sdha_Sdhb	SDHA	SDHB	SDHA-SDHB	Complex II_Complex II
P99028-Q9CQC7	0.004372567	0.015796391	-3.760774032	KO_vs_WT	P99028	Q9CQC7	Complex III	Uqcrh	Complex I	Ndufb4	inter	Ndufb4_Uqcrh	QCR6	NA	QCR6-NA	Complex I_Complex III
Q9CQN1-Q9CQN1	0.01905293	0.051974319	-1.696385175	KO_vs_WT	Q9CQN1	Q9CQN1	Other	Trap1	Other	Trap1	intra	Trap1_Trap1	TRAP1	TRAP1	TRAP1-TRAP1	Other_Other
P56480-Q9CQQ7	0.001472903	0.0062172	4.072465618	KO_vs_WT	P56480	Q9CQQ7	Complex V	Atp5f1b	Complex V	Atp5pb	inter	Atp5f1b_Atp5pb	ATPB	AT5F1	ATPB-AT5F1	Complex V_Complex V
P97450-Q9CQQ7	1.96E-05	0.000346062	3.015359976	KO_vs_WT	P97450	Q9CQQ7	Complex V	Atp5pf	Complex V	Atp5pb	inter	Atp5pb_Atp5pf	ATP5J	AT5F1	ATP5J-AT5F1	Complex V_Complex V
Q03265-Q9CQR4	0.000433702	0.002415481	2.308294116	KO_vs_WT	Q03265	Q9CQR4	Complex V	Atp5f1a	OM	Acot13	inter	Acot13_Atp5f1a	ATPA	ACO13	ATPA-ACO13	Complex V_OM
P56382-Q9CQR4	1.28E-05	0.000346062	3.227745727	KO_vs_WT	P56382	Q9CQR4	Complex V	Atp5f1e	OM	Acot13	inter	Acot13_Atp5f1e	ATP5E	ACO13	ATP5E-ACO13	Complex V_OM
Q9CQR4-Q9CQR4	0.57362625	0.723346309	-0.792159065	KO_vs_WT	Q9CQR4	Q9CQR4	OM	Acot13	OM	Acot13	intra	Acot13_Acot13	ACO13	ACO13	ACO13-ACO13	OM_OM
P56480-Q9CQR4	0.228375429	0.357728699	0.619114521	KO_vs_WT	P56480	Q9CQR4	Complex V	Atp5f1b	OM	Acot13	inter	Acot13_Atp5f1b	ATPB	ACO13	ATPB-ACO13	Complex V_OM
O08749-Q9CQX8	0.113366779	0.212430272	-0.66621262	KO_vs_WT	O08749	Q9CQX8	TCA Cycle	Dld	OM	Kgd4	inter	Dld_Kgd4	DLDH	KGD4	DLDH-KGD4	OM_TCA Cycle
Q9CQZ5-Q9CQZ5	0.016050598	0.045325985	-2.231634418	KO_vs_WT	Q9CQZ5	Q9CQZ5	Complex I	Ndufa6	Complex I	Ndufa6	intra	Ndufa6_Ndufa6	NDUA6	NDUA6	NDUA6-NDUA6	Complex I_Complex I
Q8R1I1-Q9CR68	0.015173905	0.043462398	-1.757654738	KO_vs_WT	Q8R1I1	Q9CR68	Complex III	Uqcr10	Complex III	Uqcrfs1	inter	Uqcr10_Uqcrfs1	QCR9	UCRI	QCR9-UCRI	Complex III_Complex III
Q9CR68-Q9CR68	0.869132514	0.914756268	0.22495722	KO_vs_WT	Q9CR68	Q9CR68	Complex III	Uqcrfs1	Complex III	Uqcrfs1	intra	Uqcrfs1_Uqcrfs1	UCRI	UCRI	UCRI-UCRI	Complex III_Complex III
P62897-Q9CR68	0.815642882	0.881597832	-0.095516052	KO_vs_WT	P62897	Q9CR68	Cyt-c	Cycs	Complex III	Uqcrfs1	inter	Cycs_Uqcrfs1	CYC	UCRI	CYC-UCRI	Complex III_Cyt-c
Q9CR98-Q9CR98	0.544733632	0.706919697	0.541722588	KO_vs_WT	Q9CR98	Q9CR98	Other	Fam136a	Other	Fam136a	intra	Fam136a_Fam136a	F136A	F136A	F136A-F136A	Other_Other
Q9CRB9-Q9CRB9	0.752607753	0.843004774	-0.132340265	KO_vs_WT	Q9CRB9	Q9CRB9	MICOS	Chchd3	MICOS	Chchd3	intra	Chchd3_Chchd3	MIC19	MIC19	MIC19-MIC19	MICOS_MICOS
Q91VN4-Q9CRB9	1.52E-05	0.000346062	3.774069166	KO_vs_WT	Q91VN4	Q9CRB9	MICOS	Chchd6	MICOS	Chchd3	inter	Chchd3_Chchd6	MIC25	MIC19	MIC25-MIC19	MICOS_MICOS
P04247-Q9CWJ9	0.010058797	0.031760452	1.60330095	KO_vs_WT	P04247	Q9CWJ9	Other	Mb	Other	Atic	inter	Atic_Mb	MYG	NA	MYG-NA	Other_Other
Q9CWX2-Q9CWX2	0.001255352	0.005471697	1.698820198	KO_vs_WT	Q9CWX2	Q9CWX2	Other	Ndufaf1	Other	Ndufaf1	intra	Ndufaf1_Ndufaf1	CIA30	CIA30	CIA30-CIA30	Other_Other
Q99N84-Q9CXW2	0.076572647	0.160762467	1.666467143	KO_vs_WT	Q99N84	Q9CXW2	Other	Mrps18b	Other	Mrps22	inter	Mrps18b_Mrps22	RT18B	NA	RT18B-NA	Other_Other
Q9CQZ5-Q9CXZ1	0.026816774	0.068829299	-2.952274952	KO_vs_WT	Q9CQZ5	Q9CXZ1	Complex I	Ndufa6	Complex I	Ndufs4	inter	Ndufa6_Ndufs4	NDUA6	NDUS4	NDUA6-NDUS4	Complex I_Complex I
Q9CXZ1-Q9CXZ1	0.163562487	0.27442911	-0.890235629	KO_vs_WT	Q9CXZ1	Q9CXZ1	Complex I	Ndufs4	Complex I	Ndufs4	intra	Ndufs4_Ndufs4	NDUS4	NDUS4	NDUS4-NDUS4	Complex I_Complex I
Q9CY16-Q9CY16	9.64E-05	0.000757873	3.313268818	KO_vs_WT	Q9CY16	Q9CY16	Other	Mrps28	Other	Mrps28	intra	Mrps28_Mrps28	RT28	RT28	RT28-RT28	Other_Other
Q03265-Q9CZ13	0.001246828	0.005471697	2.822753222	KO_vs_WT	Q03265	Q9CZ13	Complex V	Atp5f1a	Complex III	Uqcrc1	inter	Atp5f1a_Uqcrc1	ATPA	QCR1	ATPA-QCR1	Complex III_Complex V
Q9CZ13-Q9CZ13	0.218519648	0.346349323	-0.869763986	KO_vs_WT	Q9CZ13	Q9CZ13	Complex III	Uqcrc1	Complex III	Uqcrc1	intra	Uqcrc1_Uqcrc1	QCR1	QCR1	QCR1-QCR1	Complex III_Complex III
P56480-Q9CZ13	0.023475419	0.063062508	-1.124673619	KO_vs_WT	P56480	Q9CZ13	Complex V	Atp5f1b	Complex III	Uqcrc1	inter	Atp5f1b_Uqcrc1	ATPB	QCR1	ATPB-QCR1	Complex III_Complex V
Q9CZN7-Q9CZN7	1.40E-05	0.000346062	4.480811673	KO_vs_WT	Q9CZN7	Q9CZN7	Other	Shmt2	Other	Shmt2	intra	Shmt2_Shmt2	GLYM	GLYM	GLYM-GLYM	Other_Other
Q9CZR8-Q9CZR8	0.011030926	0.033510615	1.413906994	KO_vs_WT	Q9CZR8	Q9CZR8	Other	Tsfm	Other	Tsfm	intra	Tsfm_Tsfm	EFTS	EFTS	EFTS-EFTS	Other_Other
Q91VR2-Q9CZU6	0.139019429	0.245580577	0.539490188	KO_vs_WT	Q91VR2	Q9CZU6	Complex V	Atp5f1c	TCA Cycle	Cs	inter	Atp5f1c_Cs	ATPG	CISY	ATPG-CISY	Complex V_TCA Cycle
P54071-Q9CZU6	0.004870703	0.016762731	2.046284693	KO_vs_WT	P54071	Q9CZU6	OM	Idh2	TCA Cycle	Cs	inter	Cs_Idh2	IDHP	CISY	IDHP-CISY	OM_TCA Cycle
P08249-Q9CZU6	0.638088353	0.759892542	-0.328938427	KO_vs_WT	P08249	Q9CZU6	TCA Cycle	Mdh2	TCA Cycle	Cs	inter	Cs_Mdh2	MDHM	CISY	MDHM-CISY	TCA Cycle_TCA Cycle
Q99LC5-Q9CZU6	0.061653859	0.133638905	3.465098693	KO_vs_WT	Q99LC5	Q9CZU6	Other	Etfa	TCA Cycle	Cs	inter	Cs_Etfa	ETFA	CISY	ETFA-CISY	Other_TCA Cycle
Q03265-Q9CZU6	0.961832611	0.976442727	0.016579868	KO_vs_WT	Q03265	Q9CZU6	Complex V	Atp5f1a	TCA Cycle	Cs	inter	Atp5f1a_Cs	ATPA	CISY	ATPA-CISY	Complex V_TCA Cycle
P56382-Q9CZU6	0.900567412	0.933997948	0.073121973	KO_vs_WT	P56382	Q9CZU6	Complex V	Atp5f1e	TCA Cycle	Cs	inter	Atp5f1e_Cs	ATP5E	CISY	ATP5E-CISY	Complex V_TCA Cycle
P05202-Q9CZU6	0.000421761	0.002415481	4.404709648	KO_vs_WT	P05202	Q9CZU6	Other	Got2	TCA Cycle	Cs	inter	Cs_Got2	AATM	CISY	AATM-CISY	Other_TCA Cycle
Q9CZU6-Q9CZU6	0.511606985	0.679319209	-0.52472251	KO_vs_WT	Q9CZU6	Q9CZU6	TCA Cycle	Cs	TCA Cycle	Cs	intra	Cs_Cs	CISY	CISY	CISY-CISY	TCA Cycle_TCA Cycle
P97450-Q9CZU6	0.153534428	0.261988535	0.649504103	KO_vs_WT	P97450	Q9CZU6	Complex V	Atp5pf	TCA Cycle	Cs	inter	Atp5pf_Cs	ATP5J	CISY	ATP5J-CISY	Complex V_TCA Cycle
P51174-Q9CZU6	1.59E-05	0.000346062	3.180367697	KO_vs_WT	P51174	Q9CZU6	OM	Acadl	TCA Cycle	Cs	inter	Acadl_Cs	ACADL	CISY	ACADL-CISY	OM_TCA Cycle
P56480-Q9CZU6	0.579333947	0.724477473	-0.370609242	KO_vs_WT	P56480	Q9CZU6	Complex V	Atp5f1b	TCA Cycle	Cs	inter	Atp5f1b_Cs	ATPB	CISY	ATPB-CISY	Complex V_TCA Cycle
P35486-Q9D051	0.024048888	0.063444763	1.983840775	KO_vs_WT	P35486	Q9D051	OM	Pdha1	OM	Pdhb	inter	Pdha1_Pdhb	ODPA	NA	ODPA-NA	OM_OM
P56480-Q9D0K2	0.000273491	0.001737744	4.599424763	KO_vs_WT	P56480	Q9D0K2	Complex V	Atp5f1b	OM	Oxct1	inter	Atp5f1b_Oxct1	ATPB	SCOT1	ATPB-SCOT1	Complex V_OM
Q03265-Q9D0K2	9.01E-05	0.00072229	3.503430325	KO_vs_WT	Q03265	Q9D0K2	Complex V	Atp5f1a	OM	Oxct1	inter	Atp5f1a_Oxct1	ATPA	SCOT1	ATPA-SCOT1	Complex V_OM
Q9D0K2-Q9D0K2	0.036194641	0.084877492	1.091591457	KO_vs_WT	Q9D0K2	Q9D0K2	OM	Oxct1	OM	Oxct1	intra	Oxct1_Oxct1	SCOT1	SCOT1	SCOT1-SCOT1	OM_OM
Q9D0Q7-Q9D0Q7	0.000134561	0.000998834	4.061551313	KO_vs_WT	Q9D0Q7	Q9D0Q7	Other	Mrpl45	Other	Mrpl45	intra	Mrpl45_Mrpl45	RM45	RM45	RM45-RM45	Other_Other
Q9D0S9-Q9D0S9	0.892490165	0.929580665	-0.065351884	KO_vs_WT	Q9D0S9	Q9D0S9	Other	Hint2	Other	Hint2	intra	Hint2_Hint2	HINT2	HINT2	HINT2-HINT2	Other_Other
Q80ZS3-Q9D125	0.011548813	0.034560255	1.762365896	KO_vs_WT	Q80ZS3	Q9D125	Other	Mrps26	Other	Mrps25	inter	Mrps25_Mrps26	RT26	NA	RT26-NA	Other_Other
P63038-Q9D172	3.37E-05	0.000408443	3.575083786	KO_vs_WT	P63038	Q9D172	Other	Hspd1	Other	Gatd3	inter	Gatd3_Hspd1	CH60	GAL3A	CH60-GAL3A	Other_Other
Q9D172-Q9D172	0.722768855	0.821049039	-0.142201571	KO_vs_WT	Q9D172	Q9D172	Other	Gatd3	Other	Gatd3	intra	Gatd3_Gatd3	GAL3A	GAL3A	GAL3A-GAL3A	Other_Other
P56480-Q9D172	0.063409146	0.136704664	0.75944858	KO_vs_WT	P56480	Q9D172	Complex V	Atp5f1b	Other	Gatd3	inter	Atp5f1b_Gatd3	ATPB	GAL3A	ATPB-GAL3A	Complex V_Other
Q8R3K3-Q9D172	0.783818231	0.858773526	0.163894698	KO_vs_WT	Q8R3K3	Q9D172	Other	Ptcd2	Other	Gatd3	inter	Gatd3_Ptcd2	PTCD2	GAL3A	PTCD2-GAL3A	Other_Other
Q03265-Q9D172	0.000344314	0.002060745	3.773058381	KO_vs_WT	Q03265	Q9D172	Complex V	Atp5f1a	Other	Gatd3	inter	Atp5f1a_Gatd3	ATPA	GAL3A	ATPA-GAL3A	Complex V_Other
Q9D2G2-Q9D2G2	0.678261763	0.784917449	-0.247942055	KO_vs_WT	Q9D2G2	Q9D2G2	TCA Cycle	Dlst	TCA Cycle	Dlst	intra	Dlst_Dlst	ODO2	ODO2	ODO2-ODO2	TCA Cycle_TCA Cycle
O35143-Q9D3D9	0.000518151	0.002698423	3.038926991	KO_vs_WT	O35143	Q9D3D9	Other	Atp5if1	Complex V	Atp5f1d	inter	Atp5f1d_Atp5if1	ATIF1	ATPD	ATIF1-ATPD	Complex V_Other
P56382-Q9D3D9	0.426289494	0.599796797	-0.32416719	KO_vs_WT	P56382	Q9D3D9	Complex V	Atp5f1e	Complex V	Atp5f1d	inter	Atp5f1d_Atp5f1e	ATP5E	ATPD	ATP5E-ATPD	Complex V_Complex V
Q99KI0-Q9D4H8	0.28959066	0.433305428	0.67390701	KO_vs_WT	Q99KI0	Q9D4H8	TCA Cycle	Aco2	Other	Cul2	inter	Aco2_Cul2	ACON	NA	ACON-NA	Other_TCA Cycle
P08249-Q9D6J6	0.548028489	0.708004997	0.242451623	KO_vs_WT	P08249	Q9D6J6	TCA Cycle	Mdh2	Complex I	Ndufv2	inter	Mdh2_Ndufv2	MDHM	NDUV2	MDHM-NDUV2	Complex I_TCA Cycle
Q03265-Q9D6J6	0.590986296	0.731762152	-0.380466486	KO_vs_WT	Q03265	Q9D6J6	Complex V	Atp5f1a	Complex I	Ndufv2	inter	Atp5f1a_Ndufv2	ATPA	NDUV2	ATPA-NDUV2	Complex I_Complex V
Q8BK30-Q9D6J6	0.012183762	0.035924181	-1.462505365	KO_vs_WT	Q8BK30	Q9D6J6	Complex I	Ndufv3	Complex I	Ndufv2	inter	Ndufv2_Ndufv3	NDUV3	NDUV2	NDUV3-NDUV2	Complex I_Complex I
Q9D6J6-Q9D6J6	0.046175629	0.104266516	-1.166231642	KO_vs_WT	Q9D6J6	Q9D6J6	Complex I	Ndufv2	Complex I	Ndufv2	intra	Ndufv2_Ndufv2	NDUV2	NDUV2	NDUV2-NDUV2	Complex I_Complex I
Q9D6R2-Q9D6R2	0.147134124	0.252140101	0.867712717	KO_vs_WT	Q9D6R2	Q9D6R2	TCA Cycle	Idh3a	TCA Cycle	Idh3a	intra	Idh3a_Idh3a	IDH3A	IDH3A	IDH3A-IDH3A	TCA Cycle_TCA Cycle
P08249-Q9D6R2	0.696154598	0.797594268	-0.150586945	KO_vs_WT	P08249	Q9D6R2	TCA Cycle	Mdh2	TCA Cycle	Idh3a	inter	Idh3a_Mdh2	MDHM	IDH3A	MDHM-IDH3A	TCA Cycle_TCA Cycle
Q03265-Q9D6R2	0.891866177	0.929580665	0.068664172	KO_vs_WT	Q03265	Q9D6R2	Complex V	Atp5f1a	TCA Cycle	Idh3a	inter	Atp5f1a_Idh3a	ATPA	IDH3A	ATPA-IDH3A	Complex V_TCA Cycle
P70404-Q9D6R2	0.187151392	0.308838305	-1.076252568	KO_vs_WT	P70404	Q9D6R2	TCA Cycle	Idh3g	TCA Cycle	Idh3a	inter	Idh3a_Idh3g	IDHG1	IDH3A	IDHG1-IDH3A	TCA Cycle_TCA Cycle
P56480-Q9D6R2	0.133028379	0.238144554	0.84618802	KO_vs_WT	P56480	Q9D6R2	Complex V	Atp5f1b	TCA Cycle	Idh3a	inter	Atp5f1b_Idh3a	ATPB	IDH3A	ATPB-IDH3A	Complex V_TCA Cycle
Q8BMS1-Q9D6S7	0.323606842	0.477082146	-1.223673054	KO_vs_WT	Q8BMS1	Q9D6S7	OM	Hadha	Other	Mrrf	inter	Hadha_Mrrf	ECHA	NA	ECHA-NA	OM_Other
Q9D6Y7-Q9D6Y7	0.850910231	0.902685193	-0.093424429	KO_vs_WT	Q9D6Y7	Q9D6Y7	Other	Msra	Other	Msra	intra	Msra_Msra	MSRA	MSRA	MSRA-MSRA	Other_Other
Q9CQ69-Q9D855	2.72E-05	0.000403711	3.267503269	KO_vs_WT	Q9CQ69	Q9D855	Complex III	Uqcrq	Complex III	Uqcrb	inter	Uqcrb_Uqcrq	QCR8	NA	QCR8-NA	Complex III_Complex III
Q9D0M3-Q9D855	0.003558207	0.013588963	3.271999288	KO_vs_WT	Q9D0M3	Q9D855	Complex III	Cyc1	Complex III	Uqcrb	inter	Cyc1_Uqcrb	CY1	NA	CY1-NA	Complex III_Complex III
P56480-Q9D952	0.241333275	0.373647271	0.543419829	KO_vs_WT	P56480	Q9D952	Complex V	Atp5f1b	Other	Evpl	inter	Atp5f1b_Evpl	ATPB	NA	ATPB-NA	Complex V_Other
Q9DB15-Q9DB15	1.91E-05	0.000346062	3.311116548	KO_vs_WT	Q9DB15	Q9DB15	Other	Mrpl12	Other	Mrpl12	intra	Mrpl12_Mrpl12	RM12	RM12	RM12-RM12	Other_Other
Q9DB20-Q9DB20	0.279097215	0.422332012	-0.416266868	KO_vs_WT	Q9DB20	Q9DB20	Complex V	Atp5po	Complex V	Atp5po	intra	Atp5po_Atp5po	ATPO	ATPO	ATPO-ATPO	Complex V_Complex V
P56480-Q9DB20	0.381335836	0.550056368	-0.4124646	KO_vs_WT	P56480	Q9DB20	Complex V	Atp5f1b	Complex V	Atp5po	inter	Atp5f1b_Atp5po	ATPB	ATPO	ATPB-ATPO	Complex V_Complex V
Q03265-Q9DB20	0.119077452	0.220046351	-0.603524169	KO_vs_WT	Q03265	Q9DB20	Complex V	Atp5f1a	Complex V	Atp5po	inter	Atp5f1a_Atp5po	ATPA	ATPO	ATPA-ATPO	Complex V_Complex V
Q99JY0-Q9DB20	0.657714738	0.766696541	0.165796241	KO_vs_WT	Q99JY0	Q9DB20	OM	Hadhb	Complex V	Atp5po	inter	Atp5po_Hadhb	ECHB	ATPO	ECHB-ATPO	Complex V_OM
Q61425-Q9DB20	0.476209944	0.656220575	0.316705438	KO_vs_WT	Q61425	Q9DB20	OM	Hadh	Complex V	Atp5po	inter	Atp5po_Hadh	HCDH	ATPO	HCDH-ATPO	Complex V_OM
P43024-Q9DB20	3.08E-05	0.000408443	-2.963986806	KO_vs_WT	P43024	Q9DB20	Complex IV	Cox6a1	Complex V	Atp5po	inter	Atp5po_Cox6a1	CX6A1	ATPO	CX6A1-ATPO	Complex IV_Complex V
Q9CQQ7-Q9DB20	0.000429839	0.002415481	3.837521687	KO_vs_WT	Q9CQQ7	Q9DB20	Complex V	Atp5pb	Complex V	Atp5po	inter	Atp5pb_Atp5po	AT5F1	ATPO	AT5F1-ATPO	Complex V_Complex V
Q9DB77-Q9DB77	0.104784785	0.202012976	-0.933794413	KO_vs_WT	Q9DB77	Q9DB77	Complex III	Uqcrc2	Complex III	Uqcrc2	intra	Uqcrc2_Uqcrc2	QCR2	QCR2	QCR2-QCR2	Complex III_Complex III
Q6IRU5-Q9DBM2	0.00010988	0.000839681	-5.606851663	KO_vs_WT	Q6IRU5	Q9DBM2	Other	Cltb	OM	Ehhadh	inter	Cltb_Ehhadh	CLCB	NA	CLCB-NA	OM_Other
Q9DC69-Q9DC69	0.00941644	0.030064302	-1.512957853	KO_vs_WT	Q9DC69	Q9DC69	Complex I	Ndufa9	Complex I	Ndufa9	intra	Ndufa9_Ndufa9	NDUA9	NDUA9	NDUA9-NDUA9	Complex I_Complex I
P52503-Q9DC69	0.121770462	0.221954342	-1.118272609	KO_vs_WT	P52503	Q9DC69	Complex I	Ndufs6	Complex I	Ndufa9	inter	Ndufa9_Ndufs6	NDUS6	NDUA9	NDUS6-NDUA9	Complex I_Complex I
O35683-Q9DCJ5	0.59124922	0.731762152	0.437934892	KO_vs_WT	O35683	Q9DCJ5	Complex I	Ndufa1	Complex I	Ndufa8	inter	Ndufa1_Ndufa8	NDUA1	NDUA8	NDUA1-NDUA8	Complex I_Complex I
Q9DCJ5-Q9DCJ5	0.005340807	0.017847196	-1.543834784	KO_vs_WT	Q9DCJ5	Q9DCJ5	Complex I	Ndufa8	Complex I	Ndufa8	intra	Ndufa8_Ndufa8	NDUA8	NDUA8	NDUA8-NDUA8	Complex I_Complex I
P56480-Q9DCT2	0.000739269	0.003529128	-3.789111052	KO_vs_WT	P56480	Q9DCT2	Complex V	Atp5f1b	Complex I	Ndufs3	inter	Atp5f1b_Ndufs3	ATPB	NDUS3	ATPB-NDUS3	Complex I_Complex V
Q9DCT2-Q9DCT2	0.39458751	0.563094632	-1.016191121	KO_vs_WT	Q9DCT2	Q9DCT2	Complex I	Ndufs3	Complex I	Ndufs3	intra	Ndufs3_Ndufs3	NDUS3	NDUS3	NDUS3-NDUS3	Complex I_Complex I
Q03265-Q9DCT2	0.19646756	0.318961505	-1.211400911	KO_vs_WT	Q03265	Q9DCT2	Complex V	Atp5f1a	Complex I	Ndufs3	inter	Atp5f1a_Ndufs3	ATPA	NDUS3	ATPA-NDUS3	Complex I_Complex V
Q91WD5-Q9DCT2	0.027746779	0.069977725	-1.303391793	KO_vs_WT	Q91WD5	Q9DCT2	Complex I	Ndufs2	Complex I	Ndufs3	inter	Ndufs2_Ndufs3	NDUS2	NDUS3	NDUS2-NDUS3	Complex I_Complex I
Q9DCV4-Q9DCV4	0.339833581	0.499169473	0.546584238	KO_vs_WT	Q9DCV4	Q9DCV4	Other	Rmdn1	Other	Rmdn1	intra	Rmdn1_Rmdn1	RMD1	RMD1	RMD1-RMD1	Other_Other
Q9CZU6-Q9DCW4	0.380017074	0.550056368	0.937667998	KO_vs_WT	Q9CZU6	Q9DCW4	TCA Cycle	Cs	Other	Etfb	inter	Cs_Etfb	CISY	ETFB	CISY-ETFB	Other_TCA Cycle
Q921G7-Q9DCW4	0.655925234	0.766696541	-0.169396817	KO_vs_WT	Q921G7	Q9DCW4	Other	Etfdh	Other	Etfb	inter	Etfb_Etfdh	ETFD	ETFB	ETFD-ETFB	Other_Other
Q9DCW4-Q9DCW4	0.583118588	0.726181845	0.689859531	KO_vs_WT	Q9DCW4	Q9DCW4	Other	Etfb	Other	Etfb	intra	Etfb_Etfb	ETFB	ETFB	ETFB-ETFB	Other_Other
Q99LC5-Q9DCW4	0.984696188	0.987157929	-0.007363986	KO_vs_WT	Q99LC5	Q9DCW4	Other	Etfa	Other	Etfb	inter	Etfa_Etfb	ETFA	ETFB	ETFA-ETFB	Other_Other
Q03265-Q9DCW4	0.001578649	0.00649865	1.76159718	KO_vs_WT	Q03265	Q9DCW4	Complex V	Atp5f1a	Other	Etfb	inter	Atp5f1a_Etfb	ATPA	ETFB	ATPA-ETFB	Complex V_Other
Q91V16-Q9DCW4	0.969802294	0.979573602	0.015994823	KO_vs_WT	Q91V16	Q9DCW4	Other	Etfrf1	Other	Etfb	inter	Etfb_Etfrf1	ETFR1	ETFB	ETFR1-ETFB	Other_Other
Q9CR21-Q9DCW4	0.000246605	0.001621126	-3.801057458	KO_vs_WT	Q9CR21	Q9DCW4	Complex I	Ndufab1	Other	Etfb	inter	Etfb_Ndufab1	ACPM	ETFB	ACPM-ETFB	Complex I_Other
P51174-Q9DCW4	0.916566292	0.940007885	0.066300857	KO_vs_WT	P51174	Q9DCW4	OM	Acadl	Other	Etfb	inter	Acadl_Etfb	ACADL	ETFB	ACADL-ETFB	OM_Other
P56480-Q9DCW4	0.2669624	0.408595124	0.67908067	KO_vs_WT	P56480	Q9DCW4	Complex V	Atp5f1b	Other	Etfb	inter	Atp5f1b_Etfb	ATPB	ETFB	ATPB-ETFB	Complex V_Other
Q03265-Q9DCX2	1.35E-05	0.000346062	3.488892186	KO_vs_WT	Q03265	Q9DCX2	Complex V	Atp5f1a	Complex V	Atp5pd	inter	Atp5f1a_Atp5pd	ATPA	NA	ATPA-NA	Complex V_Complex V
P97450-Q9DCX2	0.004799513	0.016735694	2.512031641	KO_vs_WT	P97450	Q9DCX2	Complex V	Atp5pf	Complex V	Atp5pd	inter	Atp5pd_Atp5pf	ATP5J	NA	ATP5J-NA	Complex V_Complex V
P56480-Q9EP69	0.128269145	0.232741751	-0.601491364	KO_vs_WT	P56480	Q9EP69	Complex V	Atp5f1b	Other	Sacm1l	inter	Atp5f1b_Sacm1l	ATPB	NA	ATPB-NA	Complex V_Other
Q9EQ20-Q9EQ20	0.094574409	0.185903618	-0.790237342	KO_vs_WT	Q9EQ20	Q9EQ20	Other	Aldh6a1	Other	Aldh6a1	intra	Aldh6a1_Aldh6a1	MMSA	MMSA	MMSA-MMSA	Other_Other
Q9JHI5-Q9JHI5	6.45E-05	0.000615361	-3.735724938	KO_vs_WT	Q9JHI5	Q9JHI5	OM	Ivd	OM	Ivd	intra	Ivd_Ivd	IVD	IVD	IVD-IVD	OM_OM
Q9JIK9-Q9JIK9	2.83E-05	0.000404837	3.766094223	KO_vs_WT	Q9JIK9	Q9JIK9	Other	Mrps34	Other	Mrps34	intra	Mrps34_Mrps34	RT34	RT34	RT34-RT34	Other_Other
Q9CZU6-Q9JIQ3	3.46E-05	0.000408443	3.935665731	KO_vs_WT	Q9CZU6	Q9JIQ3	TCA Cycle	Cs	Other	Diablo	inter	Cs_Diablo	CISY	NA	CISY-NA	Other_TCA Cycle
Q9JKF7-Q9JKF7	0.00069333	0.003349704	2.267620283	KO_vs_WT	Q9JKF7	Q9JKF7	Other	Mrpl39	Other	Mrpl39	intra	Mrpl39_Mrpl39	RM39	RM39	RM39-RM39	Other_Other
Q9JLZ3-Q9JLZ3	0.608431432	0.746119279	-0.229066795	KO_vs_WT	Q9JLZ3	Q9JLZ3	OM	Auh	OM	Auh	intra	Auh_Auh	AUHM	AUHM	AUHM-AUHM	OM_OM
Q9QX60-Q9QX60	0.216180627	0.345417908	-0.559850904	KO_vs_WT	Q9QX60	Q9QX60	Other	Dguok	Other	Dguok	intra	Dguok_Dguok	DGUOK	DGUOK	DGUOK-DGUOK	Other_Other
Q03265-Q9QYR9	1.63E-05	0.000346062	4.880852252	KO_vs_WT	Q03265	Q9QYR9	Complex V	Atp5f1a	OM	Acot2	inter	Acot2_Atp5f1a	ATPA	ACOT2	ATPA-ACOT2	Complex V_OM
Q9QYR9-Q9QYR9	0.070080411	0.148689127	0.913679297	KO_vs_WT	Q9QYR9	Q9QYR9	OM	Acot2	OM	Acot2	intra	Acot2_Acot2	ACOT2	ACOT2	ACOT2-ACOT2	OM_OM
P56480-Q9QYR9	7.57E-05	0.000695492	2.941687704	KO_vs_WT	P56480	Q9QYR9	Complex V	Atp5f1b	OM	Acot2	inter	Acot2_Atp5f1b	ATPB	ACOT2	ATPB-ACOT2	Complex V_OM
Q9CQ75-Q9QYR9	0.638612934	0.759892542	0.371243911	KO_vs_WT	Q9CQ75	Q9QYR9	Complex I	Ndufa2	OM	Acot2	inter	Acot2_Ndufa2	NDUA2	ACOT2	NDUA2-ACOT2	Complex I_OM
Q9WTP6-Q9WTP6	0.018317909	0.050658493	1.105197215	KO_vs_WT	Q9WTP6	Q9WTP6	Other	Ak2	Other	Ak2	intra	Ak2_Ak2	KAD2	KAD2	KAD2-KAD2	Other_Other
Q9WU79-Q9WU79	0.016171026	0.045346722	1.913892244	KO_vs_WT	Q9WU79	Q9WU79	Other	Prodh	Other	Prodh	intra	Prodh_Prodh	PROD	PROD	PROD-PROD	Other_Other
Q9WUM5-Q9WUM5	0.542444578	0.706234662	0.244207428	KO_vs_WT	Q9WUM5	Q9WUM5	TCA Cycle	Suclg1	TCA Cycle	Suclg1	intra	Suclg1_Suclg1	SUCA	SUCA	SUCA-SUCA	TCA Cycle_TCA Cycle
Q99JY0-Q9WUM5	4.93E-05	0.000534664	3.145673916	KO_vs_WT	Q99JY0	Q9WUM5	OM	Hadhb	TCA Cycle	Suclg1	inter	Hadhb_Suclg1	ECHB	SUCA	ECHB-SUCA	OM_TCA Cycle
P56480-Q9WUM5	0.047850656	0.106600627	0.902861627	KO_vs_WT	P56480	Q9WUM5	Complex V	Atp5f1b	TCA Cycle	Suclg1	inter	Atp5f1b_Suclg1	ATPB	SUCA	ATPB-SUCA	Complex V_TCA Cycle
Q03265-Q9WUM5	0.040079203	0.09290035	0.829910472	KO_vs_WT	Q03265	Q9WUM5	Complex V	Atp5f1a	TCA Cycle	Suclg1	inter	Atp5f1a_Suclg1	ATPA	SUCA	ATPA-SUCA	Complex V_TCA Cycle
Q9CZU6-Q9WUM5	0.167043388	0.279101661	0.796678528	KO_vs_WT	Q9CZU6	Q9WUM5	TCA Cycle	Cs	TCA Cycle	Suclg1	inter	Cs_Suclg1	CISY	SUCA	CISY-SUCA	TCA Cycle_TCA Cycle
O35459-Q9WUR2	0.195090408	0.318210456	-0.552124172	KO_vs_WT	O35459	Q9WUR2	OM	Ech1	OM	Eci2	inter	Ech1_Eci2	ECH1	ECI2	ECH1-ECI2	OM_OM
Q6P8J7-Q9WVA2	0.412925284	0.587173897	0.782271005	KO_vs_WT	Q6P8J7	Q9WVA2	Other	Ckmt2	Other	Timm8a1	inter	Ckmt2_Timm8a1	KCRS	NA	KCRS-NA	Other_Other
Q9DB20-Q9WVE8	0.001061742	0.004777942	-6.136398352	KO_vs_WT	Q9DB20	Q9WVE8	Complex V	Atp5po	Other	Pacsin2	inter	Atp5po_Pacsin2	ATPO	NA	ATPO-NA	Complex V_Other
P56480-Q9WVE8	0.003423039	0.013326587	1.628168604	KO_vs_WT	P56480	Q9WVE8	Complex V	Atp5f1b	Other	Pacsin2	inter	Atp5f1b_Pacsin2	ATPB	NA	ATPB-NA	Complex V_Other
Q9Z0X1-Q9Z0X1	0.352760247	0.514388578	0.502374367	KO_vs_WT	Q9Z0X1	Q9Z0X1	Other	Aifm1	Other	Aifm1	intra	Aifm1_Aifm1	AIFM1	AIFM1	AIFM1-AIFM1	Other_Other
P56391-Q9Z0X1	0.001021399	0.004654329	-4.013080127	KO_vs_WT	P56391	Q9Z0X1	Complex IV	Cox6b1	Other	Aifm1	inter	Aifm1_Cox6b1	CX6B1	AIFM1	CX6B1-AIFM1	Complex IV_Other
Q9DCT2-Q9Z1P6	0.143572872	0.247259668	-0.643259011	KO_vs_WT	Q9DCT2	Q9Z1P6	Complex I	Ndufs3	Complex I	Ndufa7	inter	Ndufa7_Ndufs3	NDUS3	NDUA7	NDUS3-NDUA7	Complex I_Complex I
Q7TMF3-Q9Z1P6	5.24E-05	0.000538665	-3.298612663	KO_vs_WT	Q7TMF3	Q9Z1P6	Complex I	Ndufa12	Complex I	Ndufa7	inter	Ndufa12_Ndufa7	NDUAC	NDUA7	NDUAC-NDUA7	Complex I_Complex I
P56480-Q9Z1P6	1.70E-05	0.000346062	-3.945576316	KO_vs_WT	P56480	Q9Z1P6	Complex V	Atp5f1b	Complex I	Ndufa7	inter	Atp5f1b_Ndufa7	ATPB	NDUA7	ATPB-NDUA7	Complex I_Complex V
Q9Z1P6-Q9Z1P6	0.360814551	0.524226939	-0.654713576	KO_vs_WT	Q9Z1P6	Q9Z1P6	Complex I	Ndufa7	Complex I	Ndufa7	intra	Ndufa7_Ndufa7	NDUA7	NDUA7	NDUA7-NDUA7	Complex I_Complex I
Q9CPP6-Q9Z1P6	0.002809239	0.011044166	-3.062602299	KO_vs_WT	Q9CPP6	Q9Z1P6	Complex I	Ndufa5	Complex I	Ndufa7	inter	Ndufa5_Ndufa7	NDUA5	NDUA7	NDUA5-NDUA7	Complex I_Complex I
Q03265-Q9Z1P6	0.485888504	0.664987338	0.648660403	KO_vs_WT	Q03265	Q9Z1P6	Complex V	Atp5f1a	Complex I	Ndufa7	inter	Atp5f1a_Ndufa7	ATPA	NDUA7	ATPA-NDUA7	Complex I_Complex V
Q9Z2I8-Q9Z2I8	0.77058316	0.852966994	0.242495562	KO_vs_WT	Q9Z2I8	Q9Z2I8	TCA Cycle	Suclg2	TCA Cycle	Suclg2	intra	Suclg2_Suclg2	SUCB2	SUCB2	SUCB2-SUCB2	TCA Cycle_TCA Cycle
Q9Z2I9-Q9Z2I9	0.519869674	0.683500784	0.26839498	KO_vs_WT	Q9Z2I9	Q9Z2I9	TCA Cycle	Sucla2	TCA Cycle	Sucla2	intra	Sucla2_Sucla2	SUCB1	SUCB1	SUCB1-SUCB1	TCA Cycle_TCA Cycle
Q9D6Y9-Q9Z2I9	0.554085895	0.708004997	0.282206329	KO_vs_WT	Q9D6Y9	Q9Z2I9	Other	Gbe1	TCA Cycle	Sucla2	inter	Gbe1_Sucla2	GLGB	SUCB1	GLGB-SUCB1	Other_TCA Cycle
Q9WUM5-Q9Z2I9	0.217070606	0.345417908	1.362986249	KO_vs_WT	Q9WUM5	Q9Z2I9	TCA Cycle	Suclg1	TCA Cycle	Sucla2	inter	Sucla2_Suclg1	SUCA	SUCB1	SUCA-SUCB1	TCA Cycle_TCA Cycle
