# Supplementary material for: Investigating the relationship between ATP synthase and the TCA cycle by crosslinking mass spectrometry
Source: Nat Commun. 2026 Jun 23;17:5563. doi: 10.1038/s41467-026-74730-5 (PMC13291236; doi:10.1038/s41467-026-74730-5)
Supplement: Supplementary file 7 — Source Data [file 41467_2026_74730_MOESM7_ESM.xlsx]

## Sheet:  Fig. 3D and SI7A
	Full uncropped scans corresponding to Fig. 3D. ATPA and MDHM antibodies were co-incubated and detected in separate fluorescence channels; the merged image shows the channel overlay. Approximate molecular weights were inferred from a BN-PAGE run of the Lrpprc samples in shown in Fig. 4B.

## Sheet: Fig. 4A-B and SI7B
		Full gel scan corresponding to Fig. 4A. The left image shows CV in-gel activity, and the right image shows the same gel after subsequent Coomassie staining, which also visualized the molecular weight marker.

## Sheet: Fig. 2A, SI2, SI5 Proteomics FC
Proteins	pval	adj_pval	log2(FC)	comparison	Expression	Complex	Gene	id_label
A2AAJ9	0.0485515	0.130141	0.890304	KO_vs_WT	Not significant	Other	Obscn Gm878	OBSCN
A2ADA5	9.76303e-05	0.00175502	2.40709	KO_vs_WT	Up-regulated	Other	Pusl1	PUSL1
A2ADF7	0.418423	0.572708	0.895847	KO_vs_WT	Not significant	Other	Slc25a34 Gm1369	S2534
A2AGT5	0.591675	0.718578	-0.478079	KO_vs_WT	Not significant	Other	Ckap5	CKAP5
A2AIL4	0.0938272	0.204936	0.450349	KO_vs_WT	Not significant	X	Ndufaf6	NDUF6
A2AJB2	3.576e-05	0.00105305	3.15492	KO_vs_WT	Up-regulated	Other	Tmem141 D2Ertd217e	TM141
A2AMM0	0.0247765	0.0794883	-0.770527	KO_vs_WT	Not significant	Other	Cavin4 Murc	CAVN4
A2AMZ4	0.329147	0.487989	-0.311456	KO_vs_WT	Not significant	X	Ndufaf8	NDUF8
A2AN08	0.127135	0.24975	3.30202	KO_vs_WT	Not significant	Other	Ubr4 Kiaa0462 Zubr1	UBR4
A2APY7	0.813343	0.881024	0.0956299	KO_vs_WT	Not significant	X	Ndufaf5	NDUF5
A2ASS6	0.748905	0.840748	-0.0736465	KO_vs_WT	Not significant	Myosin	Ttn	TITIN
A2BDX3	6.59928e-06	0.00050592	3.39599	KO_vs_WT	Up-regulated	Other	Mocs3 Uba4	MOCS3
A6H611	0.69279	0.802263	-0.0964704	KO_vs_WT	Not significant	Other	Mipep	MIPEP
A6X935	0.772087	0.85473	-0.139011	KO_vs_WT	Not significant	Other	Itih4	ITIH4
B1AR13	0.00146975	0.0105015	1.08596	KO_vs_WT	Up-regulated	Other	Cisd3 Mel-13 Mel13	CISD3
B1AY13	0.119647	0.239399	0.759631	KO_vs_WT	Not significant	Other	Usp24	UBP24
B2RPV6	0.265125	0.417092	-0.563514	KO_vs_WT	Not significant	Other	Mmrn1	MMRN1
B2RQC6	0.033662	0.0992766	0.573156	KO_vs_WT	Not significant	Other	Cad	PYR1
B2RVI8	0.0303504	0.0931485	-0.701536	KO_vs_WT	Not significant	Other	Sult2a6 Gm6957	ST2A6
B2RWS6	0.0335014	0.0989317	3.80682	KO_vs_WT	Not significant	Other	Ep300 P300	EP300
B2RXS4	0.301002	0.459104	0.502507	KO_vs_WT	Not significant	Other	Plxnb2	PLXB2
B7ZMP1	0.13073	0.254603	0.81604	KO_vs_WT	Not significant	Other	Xpnpep3	XPP3
B8ZXI1	0.578805	0.708645	-0.48662	KO_vs_WT	Not significant	Other	Qtrt2 Qtrtd1	QTRT2
C0HKE5	0.108915	0.226294	0.49589	KO_vs_WT	Not significant	Other	H2ac11 Hist1h2ag	H2A1G
C0HKG6	0.0569902	0.146685	1.44291	KO_vs_WT	Not significant	Other	Rnaset2b	RNT2B
D3YZG8	0.00688041	0.0312934	-1.02934	KO_vs_WT	Down-regulated	Other	Mthfd2l	MTD2L
D3Z3K2	0.132172	0.256749	-0.463605	KO_vs_WT	Not significant	Other	Ccnb1ip1 Gm288 Hei10 Mei4	CIP1
D3Z4S3	0.0149376	0.0560161	0.899974	KO_vs_WT	Not significant	Other	Ptrhd1	PTRD1
D3Z6Q9	0.0250259	0.080026	-0.587461	KO_vs_WT	Not significant	Other	Bin2	BIN2
D3Z7P3	0.00718611	0.0324234	1.08308	KO_vs_WT	Up-regulated	Other	Gls Gls1 Kiaa0838	GLSK
E9PV24	0.0297916	0.091932	-0.624151	KO_vs_WT	Not significant	Other	Fga	FIBA
E9PWZ3	0.185355	0.325197	-0.457711	KO_vs_WT	Not significant	Other	Rpl3l	RL3L
E9Q0S6	0.652929	0.768251	0.529139	KO_vs_WT	Not significant	Other	Tns1	TENS1
E9Q3L2	0.908845	0.937975	0.0907767	KO_vs_WT	Not significant	Other	Pi4ka Pik4 Pik4ca	PI4KA
E9Q401	0.00199195	0.0129649	-1.09565	KO_vs_WT	Down-regulated	Other	Ryr2	RYR2
E9Q4P1	0.757335	0.845093	0.126167	KO_vs_WT	Not significant	Other	Wdfy1 Kiaa1435	WDFY1
E9Q4Z2	0.193128	0.335971	0.317146	KO_vs_WT	Not significant	TCA Cycle	Acacb Acc2 Accb	ACACB
E9Q557	0.460386	0.606616	1.17476	KO_vs_WT	Not significant	Other	Dsp	DESP
G5E829	0.127443	0.249846	0.763519	KO_vs_WT	Not significant	Other	Atp2b1	AT2B1
G5E897	0.0524775	0.137254	2.53796	KO_vs_WT	Not significant	Other	Poglut3 Kdelc2	PLGT3
O08528	0.144053	0.27243	-0.461067	KO_vs_WT	Not significant	Other	Hk2	HXK2
O08529	0.333262	0.491112	-0.227666	KO_vs_WT	Not significant	Other	Capn2	CAN2
O08532	0.0112464	0.0451652	-1.09707	KO_vs_WT	Down-regulated	Other	Cacna2d1 Cacna2	CA2D1
O08539	0.092787	0.203741	0.722995	KO_vs_WT	Not significant	Other	Bin1 Amphl Sh3p9	BIN1
O08553	0.884767	0.924474	-0.0474622	KO_vs_WT	Not significant	Other	Dpysl2 Crmp2 Ulip2	DPYL2
O08599	0.0120649	0.0477743	0.86708	KO_vs_WT	Not significant	Other	Stxbp1	STXB1
O08600	0.00207357	0.0131928	-1.12706	KO_vs_WT	Down-regulated	Other	Endog	NUCG
O08638	0.148807	0.279256	0.420917	KO_vs_WT	Not significant	Myosin	Myh11	MYH11
O08663	0.000472736	0.00463527	2.13544	KO_vs_WT	Up-regulated	Other	Metap2 Mnpep P67eif2	MAP2
O08677	0.0644978	0.158217	1.5059	KO_vs_WT	Not significant	Other	Kng1 Kng	KNG1
O08709	0.713717	0.816037	-0.198322	KO_vs_WT	Not significant	Other	Prdx6 Aop2 Ltw4 Prdx5	PRDX6
O08734	0.00204593	0.0130905	1.08739	KO_vs_WT	Up-regulated	Other	Bak1 Bak	BAK
O08739	0.0243567	0.0785866	-0.898358	KO_vs_WT	Not significant	Other	Ampd3	AMPD3
O08749	0.318924	0.477122	-0.282775	KO_vs_WT	Not significant	PDHC	Dld	DLDH
O08756	0.824026	0.887081	-0.0615593	KO_vs_WT	Not significant	TCA Cycle	Hsd17b10 Erab Hadh2	HCD2
O08788	0.926775	0.948552	0.0236187	KO_vs_WT	Not significant	Other	Dctn1	DCTN1
O08795	0.151013	0.282215	1.28901	KO_vs_WT	Not significant	Other	Prkcsh	GLU2B
O08807	0.220691	0.369723	0.556314	KO_vs_WT	Not significant	Other	Prdx4	PRDX4
O08808	0.733955	0.830789	0.512605	KO_vs_WT	Not significant	Other	Diaph1 Diap1	DIAP1
O08915	0.156966	0.289459	-0.40198	KO_vs_WT	Not significant	Other	Aip	AIP
O08917	0.0204697	0.0706765	0.921799	KO_vs_WT	Not significant	Other	Flot1	FLOT1
O09044	0.672561	0.782409	0.216083	KO_vs_WT	Not significant	Other	Snap23 Sndt	SNP23
O09061	0.0607482	0.152407	0.624829	KO_vs_WT	Not significant	Other	Psmb1	PSB1
O09111	0.038109	0.108986	1.2656	KO_vs_WT	Not significant	Complex I	Ndufb11 Np15	NDUBB
O09117	0.277216	0.431294	-0.553696	KO_vs_WT	Not significant	Other	Sypl1 Pphn Sypl	SYPL1
O09118	3.1326e-06	0.000419593	-3.21869	KO_vs_WT	Down-regulated	Other	Ntn1	NET1
O09131	0.00308979	0.0175838	1.75588	KO_vs_WT	Up-regulated	Other	Gsto1 Gstx Gtsttl	GSTO1
O09159	0.462105	0.607165	0.424447	KO_vs_WT	Not significant	Other	Man2b1 Laman Man2b Manb	MA2B1
O09161	0.418469	0.572708	-0.291555	KO_vs_WT	Not significant	Other	Casq2	CASQ2
O09164	0.248017	0.398976	-0.305533	KO_vs_WT	Not significant	Other	Sod3	SODE
O09167	0.13094	0.254793	0.951403	KO_vs_WT	Not significant	Other	Rpl21	RL21
O09174	0.254801	0.405641	-0.300996	KO_vs_WT	Not significant	TCA Cycle	Amacr Macr1	AMACR
O35074	0.389819	0.547431	0.769893	KO_vs_WT	Not significant	Other	Ptgis Cyp8	PTGIS
O35114	0.894977	0.929063	-0.0556281	KO_vs_WT	Not significant	Other	Scarb2	SCRB2
O35129	0.537175	0.675194	0.159167	KO_vs_WT	Not significant	Other	Phb2 Bap Bcap37 Rea	PHB2
O35143	0.0533886	0.139315	0.639722	KO_vs_WT	Not significant	X	Atp5if1 Atpi Atpif1 If1	ATIF1
O35206	0.0617503	0.154036	-0.875158	KO_vs_WT	Not significant	Other	Col15a1	COFA1
O35215	0.556793	0.691563	-0.256579	KO_vs_WT	Not significant	Other	Ddt	DOPD
O35226	0.42086	0.573864	0.794569	KO_vs_WT	Not significant	Other	Psmd4 Mcb1	PSMD4
O35231	0.0397395	0.112653	1.88353	KO_vs_WT	Not significant	Other	Kifc3	KIFC3
O35239	0.011271	0.0451839	0.822366	KO_vs_WT	Not significant	Other	Ptpn9	PTN9
O35309	7.18593e-06	0.00050592	3.57	KO_vs_WT	Up-regulated	Other	Nmi	NMI
O35344	0.367752	0.524313	-0.39326	KO_vs_WT	Not significant	Other	Kpna3 Qip2	IMA4
O35345	0.859138	0.912733	-0.0763017	KO_vs_WT	Not significant	Other	Kpna6 Kpna5	IMA7
O35350	0.149624	0.280276	1.43766	KO_vs_WT	Not significant	Other	Capn1 Canp1 Capa1	CAN1
O35379	0.902476	0.934236	0.120165	KO_vs_WT	Not significant	Other	Abcc1 Abcc1a Abcc1b Mdrap Mrp	MRP1
O35382	0.864219	0.916265	0.0442182	KO_vs_WT	Not significant	Other	Exoc4 Sec8 Sec8l1	EXOC4
O35386	0.00202734	0.0130742	-1.49799	KO_vs_WT	Down-regulated	TCA Cycle	Phyh Ln1 Lnap1 Pahx	PAHX
O35387	0.000586429	0.00539944	1.44786	KO_vs_WT	Up-regulated	Other	Hax1 Hs1bp1	HAX1
O35435	0.355885	0.513472	-0.22603	KO_vs_WT	Not significant	Other	Dhodh	PYRD
O35448	0.396704	0.555679	0.377212	KO_vs_WT	Not significant	Other	Ppt2	PPT2
O35459	0.0289286	0.089881	-0.597579	KO_vs_WT	Not significant	TCA Cycle	Ech1	ECH1
O35566	0.770601	0.853502	-0.102628	KO_vs_WT	Not significant	Other	Cd151 Peta3	CD151
O35593	0.290833	0.446601	0.330982	KO_vs_WT	Not significant	Other	Psmd14 Pad1	PSDE
O35601	0.864395	0.916265	0.106948	KO_vs_WT	Not significant	Other	Fyb1 Fyb	FYB1
O35609	0.050641	0.133998	-1.024	KO_vs_WT	Not significant	Other	Scamp3	SCAM3
O35639	0.364606	0.522018	0.302653	KO_vs_WT	Not significant	Other	Anxa3 Anx3	ANXA3
O35643	0.0801203	0.184825	0.745399	KO_vs_WT	Not significant	Other	Ap1b1 Adtb1	AP1B1
O35657	3.13833e-05	0.000992949	3.61733	KO_vs_WT	Up-regulated	Other	Neu1 Neu	NEUR1
O35658	0.00860075	0.0369653	1.60649	KO_vs_WT	Up-regulated	Other	C1qbp Gc1qbp	C1QBP
O35678	0.423452	0.575248	-0.17691	KO_vs_WT	Not significant	Other	Mgll	MGLL
O35680	9.21886e-05	0.00169762	2.05637	KO_vs_WT	Up-regulated	Other	Mrps12 Rpms12	RT12
O35682	0.569994	0.700129	-0.269695	KO_vs_WT	Not significant	Other	Myadm Mug	MYADM
O35683	0.11024	0.227615	-1.47213	KO_vs_WT	Not significant	Complex I	Ndufa1	NDUA1
O35685	0.0409354	0.114733	-0.817625	KO_vs_WT	Not significant	Other	Nudc	NUDC
O35855	0.341896	0.49765	-0.215949	KO_vs_WT	Not significant	Other	Bcat2 Bcatm Eca40	BCAT2
O35857	0.00266931	0.0156227	1.216	KO_vs_WT	Up-regulated	Other	Timm44 Mimt44 Tim44	TIM44
O35864	0.407377	0.565386	-0.299061	KO_vs_WT	Not significant	Other	Cops5 Csn5 Jab1 Kic2	CSN5
O35887	0.000947392	0.00777479	1.28011	KO_vs_WT	Up-regulated	Other	Calu	CALU
O35943	0.907348	0.937138	-0.0675893	KO_vs_WT	Not significant	Other	Fxn Frda	FRDA
O35955	0.450194	0.597358	-0.206468	KO_vs_WT	Not significant	Other	Psmb10 Lmp10 Mecl1	PSB10
O35972	0.0619159	0.154109	0.838094	KO_vs_WT	Not significant	Other	Mrpl23 L23mrp	RM23
O54724	0.00598607	0.028188	-0.928045	KO_vs_WT	Not significant	Other	Cavin1 Ptrf	CAVN1
O54734	0.556914	0.691563	0.529277	KO_vs_WT	Not significant	Other	Ddost	OST48
O54774	0.159838	0.292718	0.986128	KO_vs_WT	Not significant	Other	Ap3d1 Ap3d	AP3D1
O54782	0.0482278	0.129466	0.889942	KO_vs_WT	Not significant	Other	Man2b2 Kiaa0935	MA2B2
O54931	0.877604	0.921973	0.0659666	KO_vs_WT	Not significant	Other	Pakap Akap2 Palm2 Palm2akap2	AKAP2
O54950	0.438556	0.585689	0.321553	KO_vs_WT	Not significant	Other	Prkag1 Prkaac	AAKG1
O54962	0.0391749	0.111471	2.37571	KO_vs_WT	Not significant	Other	Banf1 Baf L2bp1	BAF
O54984	0.0209846	0.0720152	1.16901	KO_vs_WT	Not significant	Other	Get3 Arsa Asna1	GET3
O54988	0.0235417	0.0772781	0.66667	KO_vs_WT	Not significant	Other	Slk Kiaa0204 Stk2	SLK
O55013	4.20736e-06	0.000419593	-3.23314	KO_vs_WT	Down-regulated	Other	Trappc3 Bet3	TPPC3
O55028	0.11002	0.227445	-0.371928	KO_vs_WT	Not significant	Other	Bckdk	BCKD
O55029	0.827783	0.889857	0.271158	KO_vs_WT	Not significant	Other	Copb2	COPB2
O55042	0.00525618	0.0259374	-2.13031	KO_vs_WT	Down-regulated	Other	Snca Syn	SYUA
O55098	0.00641115	0.0297567	-2.30677	KO_vs_WT	Down-regulated	Other	Stk10 Lok	STK10
O55106	2.04917e-05	0.000800235	3.90016	KO_vs_WT	Up-regulated	Other	Strn	STRN
O55111	0.140669	0.26707	-1.19693	KO_vs_WT	Not significant	Other	Dsg2	DSG2
O55126	0.423626	0.575248	-0.223925	KO_vs_WT	Not significant	Other	Nipsnap2 Gbas	NIPS2
O55131	0.943985	0.961388	0.0142609	KO_vs_WT	Not significant	Other	Septin7 Cdc10 Sept7	2026-09-07
O55135	0.089968	0.200174	1.49294	KO_vs_WT	Not significant	Other	Eif6 Itgb4bp	IF6
O55142	0.00989885	0.0410639	2.39163	KO_vs_WT	Up-regulated	Other	Rpl35a	RL35A
O55143	0.284899	0.439874	0.470953	KO_vs_WT	Not significant	Other	Atp2a2	AT2A2
O55186	0.864229	0.916265	-0.0824154	KO_vs_WT	Not significant	Other	Cd59a Cd59	CD59A
O55222	0.237664	0.38682	-0.321506	KO_vs_WT	Not significant	Other	Ilk ILK1 ILK2	ILK
O55234	0.213042	0.360538	0.320023	KO_vs_WT	Not significant	Other	Psmb5	PSB5
O70194	0.325533	0.484132	-0.565958	KO_vs_WT	Not significant	Other	Eif3d Eif3s7	EIF3D
O70250	0.670858	0.781632	-0.0977268	KO_vs_WT	Not significant	Other	Pgam2	PGAM2
O70251	0.00121643	0.00924572	2.44142	KO_vs_WT	Up-regulated	Other	Eef1b Eef1b2	EF1B
O70309	0.124839	0.247167	0.954067	KO_vs_WT	Not significant	Other	Itgb5	ITB5
O70310	0.0420207	0.116925	1.75349	KO_vs_WT	Not significant	TCA Cycle	Nmt1	NMT1
O70318	0.206849	0.352796	-0.448049	KO_vs_WT	Not significant	Other	Epb41l2 Epb4.1l2	E41L2
O70325	0.803912	0.874573	0.0525475	KO_vs_WT	Not significant	Other	Gpx4	GPX4
O70373	0.00477577	0.0240916	2.22289	KO_vs_WT	Up-regulated	Other	Xirp1 Cmya1 Xin	XIRP1
O70400	0.716771	0.818289	-0.0876607	KO_vs_WT	Not significant	Other	Pdlim1 Clim1	PDLI1
O70404	0.429985	0.579712	0.590232	KO_vs_WT	Not significant	Other	Vamp8	VAMP8
O70423	0.022767	0.0756117	-1.50389	KO_vs_WT	Not significant	Other	Aoc3 Vap1	AOC3
O70433	0.000262007	0.0032787	-1.76758	KO_vs_WT	Down-regulated	Other	Fhl2	FHL2
O70435	0.748039	0.840748	0.147396	KO_vs_WT	Not significant	Other	Psma3	PSA3
O70468	0.383104	0.540641	-0.218772	KO_vs_WT	Not significant	Other	Mybpc3	MYPC3
O70555	0.41489	0.571957	1.85621	KO_vs_WT	Not significant	Other	Sprr2d	SPR2D
O70571	0.568888	0.699812	0.287364	KO_vs_WT	Not significant	Other	Pdk4	PDK4
O88342	0.0471254	0.127526	0.606622	KO_vs_WT	Not significant	Other	Wdr1	WDR1
O88396	0.0002384	0.00313605	4.67496	KO_vs_WT	Up-regulated	Other	Grpel2 Mt-grpel2	GRPE2
O88398	0.000461148	0.00460035	3.52043	KO_vs_WT	Up-regulated	Other	Avil Advil	AVIL
O88425	0.0130789	0.0503805	0.76936	KO_vs_WT	Not significant	Other	Nme6	NDK6
O88441	0.780095	0.86107	-0.0705772	KO_vs_WT	Not significant	Other	Mtx2 MNCb-0780	MTX2
O88447	0.177711	0.316195	0.859936	KO_vs_WT	Not significant	Other	Klc1 Kns2	KLC1
O88456	0.013853	0.0528233	-0.759256	KO_vs_WT	Not significant	Other	Capns1 Capn4	CPNS1
O88487	0.854609	0.911001	-0.0508435	KO_vs_WT	Not significant	Other	Dync1i2 Dnci2 Dncic2	DC1I2
O88492	0.29784	0.456125	-1.05163	KO_vs_WT	Not significant	Other	Plin4 Kiaa1881	PLIN4
O88531	0.776317	0.858573	-0.115393	KO_vs_WT	Not significant	Other	Ppt1 Cln1 Ppt	PPT1
O88533	0.0331911	0.0981434	-1.16186	KO_vs_WT	Not significant	Other	Ddc	DDC
O88543	0.41798	0.572708	0.471793	KO_vs_WT	Not significant	Other	Cops3 Csn3	CSN3
O88544	0.794255	0.868234	-0.0892921	KO_vs_WT	Not significant	Other	Cops4 Csn4	CSN4
O88545	0.425417	0.576642	-0.599455	KO_vs_WT	Not significant	Other	Cops6 Csn6	CSN6
O88569	0.957145	0.969993	0.0352239	KO_vs_WT	Not significant	Other	Hnrnpa2b1 Hnrpa2b1	ROA2
O88587	0.942855	0.961101	0.0384695	KO_vs_WT	Not significant	Other	Comt Comt1	COMT
O88668	0.883118	0.924474	-0.107655	KO_vs_WT	Not significant	Other	Creg1 Creg	CREG1
O88685	0.497483	0.63661	-0.241143	KO_vs_WT	Not significant	Other	Psmc3 Tbp1	PRS6A
O88696	0.241796	0.391751	-0.269111	KO_vs_WT	Not significant	Other	Clpp	CLPP
O88783	0.307294	0.465877	-0.876095	KO_vs_WT	Not significant	Other	F5	FA5
O88844	0.132721	0.257134	-0.525901	KO_vs_WT	Not significant	TCA Cycle	Idh1	IDHC
O88848	0.943681	0.961388	0.0336953	KO_vs_WT	Not significant	Other	Arl6 Bbs3	ARL6
O88851	0.886294	0.925095	0.188309	KO_vs_WT	Not significant	Other	Rbbp9 Bog	RBBP9
O88942	0.89105	0.927495	0.0500852	KO_vs_WT	Not significant	Other	Nfatc1 Nfat2 Nfatc	NFAC1
O88947	0.00585109	0.0277835	-1.39377	KO_vs_WT	Down-regulated	Other	F10	FA10
O88952	0.254846	0.405641	-0.274541	KO_vs_WT	Not significant	Other	Lin7c Mals3 Veli3	LIN7C
O88967	3.92713e-05	0.00108665	4.65359	KO_vs_WT	Up-regulated	Other	Yme1l1	YMEL1
O88986	0.0142487	0.0538787	-0.920122	KO_vs_WT	Not significant	Other	Gcat Kbl	KBL
O89017	0.421744	0.573864	-0.378916	KO_vs_WT	Not significant	Other	Lgmn Prsc1	LGMN
O89023	0.0121336	0.0479625	-0.831654	KO_vs_WT	Not significant	Other	Tpp1 Cln2	TPP1
O89053	0.69419	0.803034	-0.137533	KO_vs_WT	Not significant	Other	Coro1a Coro1	COR1A
O89106	0.0745049	0.177262	0.522283	KO_vs_WT	Not significant	Other	Fhit	FHIT
O89112	0.439749	0.58659	0.510486	KO_vs_WT	Not significant	Other	Lancl1 Gpr69a	LANC1
P00158	0.887232	0.925321	0.142165	KO_vs_WT	Not significant	Complex III	Mt-Cyb Cob Cytb mt-Cytb Mtcyb	CYB
P00329	0.0324505	0.096711	-1.20698	KO_vs_WT	Not significant	Other	Adh1 Adh-1	ADH1
P00397	0.000119661	0.00206895	-4.65249	KO_vs_WT	Down-regulated	Complex IV	Mtco1 COI mt-Co1	COX1
P00405	0.000696215	0.0060651	-2.6294	KO_vs_WT	Down-regulated	Complex IV	Mtco2 COII COX2 mt-Co2	COX2
P00416	0.000239381	0.00313605	-2.27667	KO_vs_WT	Down-regulated	Complex IV	mt-Co3 COIII Mtco3	COX3
P00493	0.809844	0.878915	0.0907952	KO_vs_WT	Not significant	Other	Hprt1 Hprt	HPRT
P00848	0.000380849	0.00410376	-4.0604	KO_vs_WT	Down-regulated	Complex V	Mtatp6 Atp6 Atpase6 mt-Atp6	ATP6
P00920	0.0269957	0.085042	-1.23901	KO_vs_WT	Not significant	Other	Ca2 Car2	CAH2
P01027	0.85562	0.911195	0.077864	KO_vs_WT	Not significant	Other	C3	CO3
P01029	6.51825e-05	0.0014196	-3.64093	KO_vs_WT	Down-regulated	Other	C4b C4	CO4B
P01872	0.416048	0.572708	-0.3167	KO_vs_WT	Not significant	Other	Ighm Igh-6	IGHM
P01898	0.0906919	0.200799	-0.958715	KO_vs_WT	Not significant	Other	H2-Q10	HA10
P01899	0.504959	0.645447	0.440567	KO_vs_WT	Not significant	Other	H2-D1	HA11
P01942	0.00100092	0.00798269	-1.28358	KO_vs_WT	Down-regulated	Other	Hba Hba-a1	HBA
P02088	0.00233337	0.0142455	-1.0161	KO_vs_WT	Down-regulated	Other	Hbb-b1	HBB1
P02463	0.0241356	0.0780958	0.948452	KO_vs_WT	Not significant	Other	Col4a1	CO4A1
P02468	0.786985	0.866609	-0.0784265	KO_vs_WT	Not significant	Other	Lamc1 Lamb-2 Lamc-1	LAMC1
P02469	0.12956	0.253194	0.51901	KO_vs_WT	Not significant	Other	Lamb1 Lamb-1 Lamb1-1	LAMB1
P03888	0.221586	0.370673	1.23191	KO_vs_WT	Not significant	Complex I	Mtnd1 mt-Nd1 Nd1	NU1M
P03903	0.307039	0.465802	0.452811	KO_vs_WT	Not significant	X	Mtnd4l mt-Nd4l Nd4l	NU4LM
P03911	0.802814	0.873798	-0.180666	KO_vs_WT	Not significant	Complex I	Mtnd4 mt-Nd4 Nd4	NU4M
P03921	0.126631	0.249691	0.576697	KO_vs_WT	Not significant	Complex I	Mtnd5 mt-Nd5 Nd5	NU5M
P03930	0.119799	0.239492	1.16018	KO_vs_WT	Not significant	Complex V	Mtatp8 Atp8 mt-Atp8	ATP8
P03953	0.466697	0.609613	0.690348	KO_vs_WT	Not significant	Other	Cfd Adn Df	CFAD
P04117	0.0157778	0.0583933	-0.723498	KO_vs_WT	Not significant	Other	Fabp4 Ap2	FABP4
P04186	0.659111	0.771941	0.150142	KO_vs_WT	Not significant	Other	Cfb Bf H2-Bf	CFAB
P04202	0.0444836	0.12198	-0.741227	KO_vs_WT	Not significant	Other	Tgfb1	TGFB1
P04247	0.023588	0.0773181	-0.909374	KO_vs_WT	Not significant	Other	Mb	MYG
P04919	0.0837335	0.190418	-0.943164	KO_vs_WT	Not significant	Other	Slc4a1 Ae1	B3AT
P05064	0.064166	0.157943	-0.496827	KO_vs_WT	Not significant	Other	Aldoa Aldo1	ALDOA
P05125	0.00310719	0.0176386	-2.48699	KO_vs_WT	Down-regulated	Other	Nppa Pnd	ANF
P05132	0.113433	0.231228	-0.865674	KO_vs_WT	Not significant	Other	Prkaca Pkaca	KAPCA
P05201	0.744525	0.838979	0.0885422	KO_vs_WT	Not significant	Other	Got1	AATC
P05202	0.658093	0.771921	0.102242	KO_vs_WT	Not significant	Other	Got2 Got-2	AATM
P05213	0.180848	0.319268	0.363315	KO_vs_WT	Not significant	Other	Tuba1b Tuba2	TBA1B
P05622	0.139295	0.265576	-2.90864	KO_vs_WT	Not significant	Other	Pdgfrb Pdgfr Pdgfr1	PGFRB
P05977	0.607535	0.731506	-0.239861	KO_vs_WT	Not significant	Myosin	Myl1 Mylf	MYL1
P06151	0.0166673	0.0605961	-1.39817	KO_vs_WT	Not significant	Other	Ldha Ldh-1 Ldh1	LDHA
P06728	0.243537	0.394009	-0.389119	KO_vs_WT	Not significant	Other	Apoa4	APOA4
P06745	0.66863	0.78024	-0.113416	KO_vs_WT	Not significant	Other	Gpi Gpi1	G6PI
P06797	0.202343	0.345892	0.776112	KO_vs_WT	Not significant	Other	Ctsl Ctsl1	CATL1
P06909	0.0902414	0.200524	-0.504153	KO_vs_WT	Not significant	Other	Cfh Hf1	CFAH
P07214	0.0743184	0.177004	1.15519	KO_vs_WT	Not significant	Other	Sparc	SPRC
P07309	0.134772	0.259795	0.421536	KO_vs_WT	Not significant	Other	Ttr	TTHY
P07310	0.00413377	0.0217744	-1.27585	KO_vs_WT	Down-regulated	Other	Ckm Ckmm	KCRM
P07356	0.884458	0.924474	-0.056736	KO_vs_WT	Not significant	Other	Anxa2 Anx2 Cal1h	ANXA2
P07724	0.190239	0.332478	0.425325	KO_vs_WT	Not significant	Other	Alb Alb-1 Alb1	ALBU
P07759	0.149727	0.280276	-0.517512	KO_vs_WT	Not significant	Other	Serpina3k Mcm2 Spi2	SPA3K
P07901	0.0246376	0.0792674	0.772528	KO_vs_WT	Not significant	Other	Hsp90aa1 Hsp86 Hsp86-1 Hspca	HS90A
P08003	0.0349292	0.102083	0.665041	KO_vs_WT	Not significant	Other	Pdia4 Cai Erp72	PDIA4
P08032	0.0581363	0.148454	-0.885077	KO_vs_WT	Not significant	Other	Spta1 Spna1 Spta	SPTA1
P08074	0.550145	0.685789	-0.338583	KO_vs_WT	Not significant	Other	Cbr2	CBR2
P08113	0.613661	0.736198	0.126283	KO_vs_WT	Not significant	Other	Hsp90b1 Grp94 Tra-1 Tra1	ENPL
P08122	0.181627	0.320134	0.791767	KO_vs_WT	Not significant	Other	Col4a2	CO4A2
P08207	0.40983	0.567053	0.37894	KO_vs_WT	Not significant	Other	S100a10 Cal1l	S10AA
P08226	0.968669	0.976429	-0.0121137	KO_vs_WT	Not significant	Other	Apoe	APOE
P08228	0.0225588	0.0754736	0.86275	KO_vs_WT	Not significant	Other	Sod1	SODC
P08249	0.804862	0.874766	-0.0641069	KO_vs_WT	Not significant	TCA Cycle	Mdh2 Mor1	MDHM
P08752	0.960231	0.970948	-0.0188385	KO_vs_WT	Not significant	Other	Gnai2 Gnai-2	GNAI2
P08883	0.215436	0.362527	-0.890925	KO_vs_WT	Not significant	Other	Gzmf Ccp4 Ctla-7 Ctla7	GRAF
P08905	0.23193	0.381221	1.39161	KO_vs_WT	Not significant	Other	Lyz2 Lyz Lyzs	LYZ2
P09055	0.444607	0.591647	0.204663	KO_vs_WT	Not significant	Other	Itgb1	ITB1
P09103	0.0690478	0.167405	0.670819	KO_vs_WT	Not significant	Other	P4hb Pdia1	PDIA1
P09405	3.00446e-05	0.000986247	-3.25314	KO_vs_WT	Down-regulated	Other	Ncl Nuc	NUCL
P09411	0.108123	0.225505	-0.431212	KO_vs_WT	Not significant	Other	Pgk1 Pgk-1	PGK1
P09470	0.0510844	0.134542	1.77359	KO_vs_WT	Not significant	Other	Ace Dcp1	ACE
P09528	0.732269	0.830541	0.112534	KO_vs_WT	Not significant	Other	Fth1 Fth	FRIH
P09541	0.864485	0.916265	0.0611047	KO_vs_WT	Not significant	Myosin	Myl4 Mlc1a Myla	MYL4
P09542	0.199485	0.343599	0.32512	KO_vs_WT	Not significant	Myosin	Myl3 Mlc1v Mylc	MYL3
P09671	0.119465	0.239247	-0.766638	KO_vs_WT	Not significant	Other	Sod2 Sod-2	SODM
P09813	0.444846	0.591647	0.389213	KO_vs_WT	Not significant	Other	Apoa2	APOA2
P09925	0.00540283	0.0263739	1.09793	KO_vs_WT	Up-regulated	Other	Surf1 Surf-1	SURF1
P0CB42	0.00469706	0.0238609	2.03845	KO_vs_WT	Up-regulated	Other	Alkbh1 Abh Alkbh	ALKB1
P0DJE0	0.0286148	0.0890281	-1.50595	KO_vs_WT	Not significant	Other	Pet100	PT100
P0DN34	0.262043	0.414474	0.660882	KO_vs_WT	Not significant	X	Ndufb1	NDUB1
P0DP28	0.104081	0.220116	2.06675	KO_vs_WT	Not significant	Other	Calm3 Cam3 Camc	CALM3
P10126	0.191633	0.334141	0.381236	KO_vs_WT	Not significant	Other	Eef1a1 Eef1a	EF1A1
P10404	0.000201894	0.00284031	4.44845	KO_vs_WT	Up-regulated	Other	NA	ENV1
P10493	0.756261	0.844641	-0.0997405	KO_vs_WT	Not significant	Other	Nid1 Ent	NID1
P10518	0.0447161	0.122469	-1.27865	KO_vs_WT	Not significant	Other	Alad Lv	HEM2
P10605	0.312081	0.470302	0.284243	KO_vs_WT	Not significant	Other	Ctsb	CATB
P10630	0.139854	0.266193	-0.675303	KO_vs_WT	Not significant	Other	Eif4a2 Ddx2b	IF4A2
P10637	0.099946	0.213872	0.754281	KO_vs_WT	Not significant	Other	Mapt Mtapt Tau	TAU
P10639	0.45767	0.604445	0.241678	KO_vs_WT	Not significant	Other	Txn Txn1	THIO
P10649	0.328104	0.487316	-0.385381	KO_vs_WT	Not significant	Other	Gstm1	GSTM1
P10833	0.0224376	0.0754736	1.32537	KO_vs_WT	Not significant	Other	Rras	RRAS
P10852	0.00529743	0.0260275	2.9262	KO_vs_WT	Up-regulated	Other	Slc3a2 Mdu1	4F2
P10922	0.306885	0.465802	-1.04054	KO_vs_WT	Not significant	Other	H1-0 H1f0 H1fv	H10
P11031	0.000897448	0.00741868	4.64555	KO_vs_WT	Up-regulated	Other	Sub1 Pc4 Rpo2tc1	TCP4
P11152	0.379991	0.536583	-0.605753	KO_vs_WT	Not significant	Other	Lpl	LIPL
P11276	0.854691	0.911001	-0.0570905	KO_vs_WT	Not significant	Other	Fn1	FINC
P11352	0.391925	0.550006	0.195694	KO_vs_WT	Not significant	Other	Gpx1	GPX1
P11404	0.0308299	0.0939836	-1.06654	KO_vs_WT	Not significant	Other	Fabp3 Fabph1	FABPH
P11438	0.406747	0.565203	-0.333543	KO_vs_WT	Not significant	Other	Lamp1 Lamp-1	LAMP1
P11499	0.889762	0.927175	0.0417135	KO_vs_WT	Not significant	Other	Hsp90ab1 Hsp84 Hsp84-1 Hspcb	HS90B
P11531	0.407011	0.565223	-0.303758	KO_vs_WT	Not significant	Other	Dmd	DMD
P11930	0.00612262	0.0287712	0.976687	KO_vs_WT	Not significant	TCA Cycle	Nudt19 D7Rp2e	NUD19
P11983	0.00130802	0.00972352	1.80886	KO_vs_WT	Up-regulated	Other	Tcp1 Cct1 Ccta	TCPA
P12023	0.612395	0.735069	-0.52348	KO_vs_WT	Not significant	Other	App A4 AD1	A4
P12265	0.603214	0.727519	-0.255255	KO_vs_WT	Not significant	Other	Gusb Gus Gus-s	BGLR
P12367	0.420289	0.573864	-0.262224	KO_vs_WT	Not significant	Other	Prkar2a	KAP2
P12382	0.109111	0.226315	0.579918	KO_vs_WT	Not significant	Other	Pfkl Pfk-l Pfkb	PFKAL
P12787	0.0879869	0.197709	0.641692	KO_vs_WT	Not significant	Complex IV	Cox5a	COX5A
P12815	0.687542	0.79738	-0.289625	KO_vs_WT	Not significant	Other	Pdcd6 Alg2	PDCD6
P12970	0.00201522	0.0130413	1.06258	KO_vs_WT	Up-regulated	Other	Rpl7a Surf-3 Surf3	RL7A
P13020	0.704738	0.809038	0.119912	KO_vs_WT	Not significant	Other	Gsn Gsb	GELS
P13541	0.0227515	0.0756117	2.31024	KO_vs_WT	Not significant	Myosin	Myh3 Myhse	MYH3
P13595	0.15719	0.289459	2.284	KO_vs_WT	Not significant	Other	Ncam1 Ncam	NCAM1
P13634	0.121604	0.242673	0.616193	KO_vs_WT	Not significant	Other	Ca1 Car1	CAH1
P13707	0.124186	0.246574	-0.587149	KO_vs_WT	Not significant	Other	Gpd1 Gdc-1 Gdc1 Kiaa4010	GPDA
P14094	0.769064	0.852216	-0.103634	KO_vs_WT	Not significant	Other	Atp1b1 Atp4b	AT1B1
P14106	0.379521	0.536583	-0.439174	KO_vs_WT	Not significant	Other	C1qb	C1QB
P14115	0.645852	0.761904	0.260553	KO_vs_WT	Not significant	Other	Rpl27a	RL27A
P14131	0.00965119	0.0404066	1.59382	KO_vs_WT	Up-regulated	Other	Rps16	RS16
P14142	0.334791	0.492084	-0.553772	KO_vs_WT	Not significant	Other	Slc2a4 Glut4	GLUT4
P14148	0.00573466	0.0275191	1.20448	KO_vs_WT	Up-regulated	Other	Rpl7	RL7
P14152	0.09745	0.210414	-0.691543	KO_vs_WT	Not significant	TCA Cycle	Mdh1 Mor2	MDHC
P14206	0.0312992	0.0947936	0.996085	KO_vs_WT	Not significant	Other	Rpsa Lamr1 P40-8	RSSA
P14211	0.00324766	0.0182371	0.961998	KO_vs_WT	Not significant	Other	Calr	CALR
P14231	0.525344	0.664359	0.237319	KO_vs_WT	Not significant	Other	Atp1b2	AT1B2
P14483	0.152493	0.283578	0.887	KO_vs_WT	Not significant	Other	H2-Ab1 H2-iabeta	HB2A
P14602	0.0214791	0.0734897	1.24145	KO_vs_WT	Not significant	Other	Hspb1 Hsp25 Hsp27	HSPB1
P14685	0.17913	0.317969	0.561532	KO_vs_WT	Not significant	Other	Psmd3 P91a Tstap91a	PSMD3
P14733	0.000144334	0.00228613	4.02805	KO_vs_WT	Up-regulated	Other	Lmnb1	LMNB1
P14824	0.000244537	0.003165	-1.65035	KO_vs_WT	Down-regulated	Other	Anxa6 Anx6	ANXA6
P14869	0.0625078	0.155241	0.790744	KO_vs_WT	Not significant	Other	Rplp0 Arbp	RLA0
P14873	0.00118737	0.00908582	4.58082	KO_vs_WT	Up-regulated	Other	Map1b Mtap1b Mtap5	MAP1B
P15105	5.73654e-05	0.00132175	3.58929	KO_vs_WT	Up-regulated	Other	Glul Glns	GLNA
P15116	0.262774	0.415341	0.285421	KO_vs_WT	Not significant	Other	Cdh2	CADH2
P15327	2.94421e-05	0.000986247	-3.88334	KO_vs_WT	Down-regulated	Other	Bpgm	PMGE
P15508	0.0330827	0.0979698	-0.945245	KO_vs_WT	Not significant	Other	Sptb Spnb-1 Spnb1 Sptb1	SPTB1
P15626	0.0927855	0.203741	-1.05813	KO_vs_WT	Not significant	Other	Gstm2	GSTM2
P16045	0.315402	0.474045	-0.263592	KO_vs_WT	Not significant	Other	Lgals1 Gbp	LEG1
P16110	0.0676825	0.16484	4.26805	KO_vs_WT	Not significant	Other	Lgals3	LEG3
P16125	0.0466254	0.126841	-0.611237	KO_vs_WT	Not significant	Other	Ldhb Ldh-2 Ldh2	LDHB
P16332	0.00105058	0.00826236	-1.31583	KO_vs_WT	Down-regulated	TCA Cycle	Mmut Mut	MUTA
P16381	0.0777331	0.181437	1.33163	KO_vs_WT	Not significant	Other	D1Pas1 Pl10	DDX3L
P16406	0.355089	0.512931	-0.670515	KO_vs_WT	Not significant	Other	Enpep	AMPE
P16546	0.766193	0.850471	-0.0729992	KO_vs_WT	Not significant	Other	Sptan1 Spna2 Spta2	SPTN1
P16675	0.298658	0.456451	0.323621	KO_vs_WT	Not significant	Other	Ctsa Ppgb	PPGB
P16858	0.582681	0.710702	0.135402	KO_vs_WT	Not significant	Other	Gapdh Gapd	G3P
P17047	0.832424	0.89415	0.274388	KO_vs_WT	Not significant	Other	Lamp2 Lamp-2	LAMP2
P17182	0.948613	0.9648	-0.0359851	KO_vs_WT	Not significant	Other	Eno1 Eno-1	ENOA
P17426	0.0204282	0.0706411	-2.52179	KO_vs_WT	Not significant	Other	Ap2a1 Adtaa Clapa1	AP2A1
P17427	0.379969	0.536583	0.46312	KO_vs_WT	Not significant	Other	Ap2a2 Adtab	AP2A2
P17439	0.465498	0.608748	-0.512289	KO_vs_WT	Not significant	Other	Gba1 Gba	GBA1
P17665	0.406001	0.56486	-0.822102	KO_vs_WT	Not significant	Complex IV	Cox7c Cox7c1	COX7C
P17710	0.922863	0.94583	-0.0226602	KO_vs_WT	Not significant	Other	Hk1	HXK1
P17742	0.991364	0.99224	0.00334101	KO_vs_WT	Not significant	Other	Ppia	PPIA
P17751	0.726274	0.826638	-0.0819153	KO_vs_WT	Not significant	Other	Tpi1 Tpi	TPIS
P18155	4.26077e-06	0.000419593	3.0038	KO_vs_WT	Up-regulated	Other	Mthfd2 Nmdmc	MTDC
P18242	0.12696	0.249691	0.550985	KO_vs_WT	Not significant	Other	Ctsd	CATD
P18572	0.755208	0.844508	-0.0906941	KO_vs_WT	Not significant	Other	Bsg	BASI
P18608	0.000133744	0.00215525	-3.77304	KO_vs_WT	Down-regulated	Other	Hmgn1 Hmg-14 Hmg14	HMGN1
P18760	0.0765295	0.180186	0.857551	KO_vs_WT	Not significant	Other	Cfl1	COF1
P18872	0.144538	0.273042	-0.94144	KO_vs_WT	Not significant	Other	Gnao1 Gna0 Gnao	GNAO
P19096	0.0468215	0.126855	-3.3862	KO_vs_WT	Not significant	Other	Fasn	FAS
P19123	0.526556	0.664799	-0.547399	KO_vs_WT	Not significant	Other	Tnnc1 Tncc	TNNC1
P19157	0.000602067	0.00543729	-1.70666	KO_vs_WT	Down-regulated	Other	Gstp1 Gstpib	GSTP1
P19221	0.912542	0.940786	-0.0457888	KO_vs_WT	Not significant	Other	F2 Cf2	THRB
P19253	0.958033	0.970278	-0.0297299	KO_vs_WT	Not significant	Other	Rpl13a P198 Tstap198-7	RL13A
P19258	0.0602869	0.151557	0.779281	KO_vs_WT	Not significant	Other	Mpv17	MPV17
P19324	0.0944721	0.205749	0.688905	KO_vs_WT	Not significant	Other	Serpinh1 Cbp1 Hsp47	SERPH
P19536	3.46949e-05	0.00104779	-2.71939	KO_vs_WT	Down-regulated	Complex IV	Cox5b	COX5B
P19783	0.404914	0.563816	-0.228164	KO_vs_WT	Not significant	Complex IV	Cox4i1 Cox4 Cox4a	COX41
P19973	0.640728	0.757453	-0.368139	KO_vs_WT	Not significant	Other	Lsp1 Pp52 S37 Wp34	LSP1
P20029	0.313828	0.472276	0.240713	KO_vs_WT	Not significant	Other	Hspa5 Grp78	BIP
P20060	0.782882	0.863304	0.116441	KO_vs_WT	Not significant	Other	Hexb	HEXB
P20108	0.947482	0.964217	-0.0181773	KO_vs_WT	Not significant	Other	Prdx3 Aop1 Mer5	PRDX3
P20152	0.155328	0.287199	0.399147	KO_vs_WT	Not significant	Other	Vim	VIME
P20918	0.000532021	0.00506314	1.7468	KO_vs_WT	Up-regulated	Other	Plg	PLMN
P21107	0.430595	0.579844	0.658067	KO_vs_WT	Not significant	Other	Tpm3 Tpm-5 Tpm5	TPM3
P21278	0.655806	0.770436	0.488233	KO_vs_WT	Not significant	Other	Gna11 Gna-11	GNA11
P21279	0.104551	0.220491	1.66755	KO_vs_WT	Not significant	Other	Gnaq	GNAQ
P21300	0.00191137	0.0125486	-1.39025	KO_vs_WT	Down-regulated	Other	Akr1b7 Avdp	ALD1
P21460	0.0280811	0.0877292	-0.69057	KO_vs_WT	Not significant	Other	Cst3	CYTC
P21550	0.0111086	0.0448503	-0.82316	KO_vs_WT	Not significant	Other	Eno3 Eno-3	ENOB
P21614	0.0610297	0.152743	0.929895	KO_vs_WT	Not significant	Other	Gc	VTDB
P21845	0.0998943	0.213872	0.684458	KO_vs_WT	Not significant	Other	Tpsb2 Mcpt6	TRYB2
P21956	0.00700488	0.0316688	2.58985	KO_vs_WT	Up-regulated	Other	Mfge8	MFGM
P21981	0.832786	0.89415	0.0449257	KO_vs_WT	Not significant	Other	Tgm2	TGM2
P22315	0.232678	0.381599	-0.280694	KO_vs_WT	Not significant	Other	Fech	HEMH
P22599	0.633616	0.75276	-0.283346	KO_vs_WT	Not significant	Other	Serpina1b Aat2 Dom2 Spi1-2	A1AT2
P22892	0.811354	0.879711	0.141249	KO_vs_WT	Not significant	Other	Ap1g1 Adtg Clapg1	AP1G1
P23116	0.114048	0.231675	0.488223	KO_vs_WT	Not significant	Other	Eif3a Csma Eif3 Eif3s10	EIF3A
P23242	0.701021	0.806693	-0.22542	KO_vs_WT	Not significant	Other	Gja1 Cxn-43	CXA1
P23492	0.793204	0.867926	-0.0828905	KO_vs_WT	Not significant	Other	Pnp Np Pnp1	PNPH
P23506	0.853959	0.911001	0.045128	KO_vs_WT	Not significant	Other	Pcmt1	PIMT
P23927	0.590727	0.718194	0.143996	KO_vs_WT	Not significant	Other	Cryab Crya2	CRYAB
P24270	0.603126	0.727519	0.133738	KO_vs_WT	Not significant	Other	Cat Cas-1 Cas1	CATA
P24369	0.301875	0.460125	0.410511	KO_vs_WT	Not significant	Other	Ppib	PPIB
P24472	0.727345	0.827379	-0.345568	KO_vs_WT	Not significant	Other	Gsta4 Gsta	GSTA4
P24527	0.843431	0.903131	0.0468955	KO_vs_WT	Not significant	Other	Lta4h	LKHA4
P24547	0.000301231	0.00359099	-1.59234	KO_vs_WT	Down-regulated	Other	Impdh2	IMDH2
P24549	0.65859	0.771941	-0.156517	KO_vs_WT	Not significant	Other	Aldh1a1 Ahd-2 Ahd2 Aldh1	AL1A1
P24638	0.000331997	0.00374116	3.80843	KO_vs_WT	Up-regulated	Other	Acp2	PPAL
P25444	0.259466	0.411213	0.446126	KO_vs_WT	Not significant	Other	Rps2 Llrep3 Rps4	RS2
P25976	0.0882433	0.197892	1.1017	KO_vs_WT	Not significant	Other	Ubtf Tcfubf Ubf-1 Ubf1	UBF1
P26039	0.265355	0.417092	-0.31848	KO_vs_WT	Not significant	Other	Tln1 Tln	TLN1
P26040	0.817906	0.883433	0.239302	KO_vs_WT	Not significant	Other	Ezr Vil2	EZRI
P26041	0.290176	0.445895	0.29557	KO_vs_WT	Not significant	Other	Msn	MOES
P26043	0.712526	0.815673	-0.137628	KO_vs_WT	Not significant	Other	Rdx	RADI
P26231	0.0816697	0.187608	0.515373	KO_vs_WT	Not significant	Other	Ctnna1 Catna1	CTNA1
P26350	0.000385916	0.00410376	1.82259	KO_vs_WT	Up-regulated	Other	Ptma	PTMA
P26443	0.0719332	0.172101	0.466071	KO_vs_WT	Not significant	Other	Glud1 Glud	DHE3
P26516	0.000244449	0.003165	2.53449	KO_vs_WT	Up-regulated	Other	Psmd7 Mov-34 Mov34	PSMD7
P26638	0.00158612	0.0111354	1.5716	KO_vs_WT	Up-regulated	Other	Sars1 Sars Sers	SYSC
P26645	0.342093	0.49765	-0.234947	KO_vs_WT	Not significant	Other	Marcks Macs	MARCS
P26883	0.0512006	0.134692	0.889756	KO_vs_WT	Not significant	Other	Fkbp1a Fkbp1	FKB1A
P27546	0.357483	0.515076	0.210658	KO_vs_WT	Not significant	Other	Map4 Mtap4	MAP4
P27601	0.000167223	0.00249184	3.58047	KO_vs_WT	Up-regulated	Other	Gna13 Gna-13	GNA13
P27612	0.656612	0.770983	0.14241	KO_vs_WT	Not significant	Other	Plaa Plap	PLAP
P27659	0.000683794	0.00600308	4.20314	KO_vs_WT	Up-regulated	Other	Rpl3	RL3
P27773	0.0200778	0.0696422	0.931787	KO_vs_WT	Not significant	Other	Pdia3 Erp Erp60 Grp58	PDIA3
P28063	0.546575	0.683219	-0.309736	KO_vs_WT	Not significant	Other	Psmb8 Lmp7 Mc13	PSB8
P28271	0.250498	0.402037	-1.58876	KO_vs_WT	Not significant	TCA Cycle	Aco1 Ireb1 Irebp	ACOHC
P28352	1.98701e-05	0.000800235	3.62719	KO_vs_WT	Up-regulated	Other	Apex1 Ape Apex Ref1	APEX1
P28474	1.81239e-05	0.000789436	-3.4709	KO_vs_WT	Down-regulated	Other	Adh5 Adh-2 Adh2	ADHX
P28650	0.978009	0.984092	-0.0183187	KO_vs_WT	Not significant	Other	Adss1 Adssl1	PURA1
P28653	0.15474	0.28658	0.590306	KO_vs_WT	Not significant	Other	Bgn	PGS1
P28654	0.00104919	0.00826236	-1.89653	KO_vs_WT	Down-regulated	Other	Dcn	PGS2
P28660	0.147465	0.277415	1.04167	KO_vs_WT	Not significant	Other	Nckap1 Hem2 Kiaa0587 Nap1	NCKP1
P28665	0.634053	0.75276	-0.456029	KO_vs_WT	Not significant	Other	Mug1 Mug-1	MUG1
P29268	0.000585684	0.00539944	-1.98228	KO_vs_WT	Down-regulated	Other	Ccn2 betaIG-M2 Ctgf Fisp-12 Fisp12 Hcs24	CCN2
P29341	0.170378	0.305305	1.78499	KO_vs_WT	Not significant	Other	Pabpc1 Pabp1	PABP1
P29391	0.0123799	0.0483455	1.2378	KO_vs_WT	Up-regulated	Other	Ftl1 Ftl Ftl-1	FRIL1
P29416	0.52461	0.663822	-0.320941	KO_vs_WT	Not significant	Other	Hexa	HEXA
P29699	0.393265	0.551203	-0.230753	KO_vs_WT	Not significant	Other	Ahsg Fetua	FETUA
P29758	0.483838	0.625153	0.155359	KO_vs_WT	Not significant	Other	Oat	OAT
P29788	0.0237701	0.0776194	1.011	KO_vs_WT	Not significant	Other	Vtn	VTNC
P30275	0.00203762	0.0130742	3.47887	KO_vs_WT	Up-regulated	Other	Ckmt1	KCRU
P30285	0.894268	0.929063	0.0404629	KO_vs_WT	Not significant	Other	Cdk4 Crk3	CDK4
P30416	0.0151999	0.0566246	-0.981775	KO_vs_WT	Not significant	Other	Fkbp4 Fkpb52	FKBP4
P30681	0.0752841	0.178459	1.56517	KO_vs_WT	Not significant	Other	Hmgb2 Hmg2	HMGB2
P30999	0.858626	0.912617	-0.118553	KO_vs_WT	Not significant	Other	Ctnnd1 Catns Kiaa0384	CTND1
P31001	0.118271	0.238119	0.50746	KO_vs_WT	Not significant	Other	Des	DESM
P31230	0.028584	0.0890281	0.74396	KO_vs_WT	Not significant	Other	Aimp1 Emap2 Scye1	AIMP1
P31428	0.0864985	0.195333	0.919813	KO_vs_WT	Not significant	Other	Dpep1 Mbd1 Rdp	DPEP1
P31786	0.481606	0.623335	-0.201989	KO_vs_WT	Not significant	TCA Cycle	Dbi	ACBP
P32020	0.0636447	0.157032	-0.898584	KO_vs_WT	Not significant	TCA Cycle	Scp2 Scp-2	SCP2
P32261	0.328339	0.487345	0.379826	KO_vs_WT	Not significant	Other	Serpinc1 At3	ANT3
P32507	0.061822	0.154045	0.749114	KO_vs_WT	Not significant	Other	Nectin2 Mph Pvr Pvrl2 Pvs	NECT2
P32883	0.037532	0.107744	0.710391	KO_vs_WT	Not significant	Other	Kras Kras2	RASK
P32921	0.246609	0.396993	-0.326479	KO_vs_WT	Not significant	Other	Wars1 Wars Wrs	SYWC
P33622	0.646672	0.762077	-0.1801	KO_vs_WT	Not significant	Other	Apoc3	APOC3
P34884	0.00229933	0.0140756	2.18571	KO_vs_WT	Up-regulated	Other	Mif	MIF
P34914	0.664421	0.77653	0.117925	KO_vs_WT	Not significant	Other	Ephx2 Eph2	HYES
P34928	0.779872	0.86107	-0.215653	KO_vs_WT	Not significant	Other	Apoc1	APOC1
P35235	0.00744355	0.033123	-1.33459	KO_vs_WT	Down-regulated	Other	Ptpn11	PTN11
P35278	0.162317	0.296032	0.560889	KO_vs_WT	Not significant	Other	Rab5c	RAB5C
P35279	0.507388	0.647456	0.234835	KO_vs_WT	Not significant	Other	Rab6a Rab6 MNCb-1660	RAB6A
P35282	0.759963	0.846271	-0.308028	KO_vs_WT	Not significant	Other	Rab21	RAB21
P35385	0.000330472	0.00374116	2.70604	KO_vs_WT	Up-regulated	Other	Hspb7 Cvhsp Hsp25-2	HSPB7
P35441	0.0199038	0.0691443	-0.682196	KO_vs_WT	Not significant	Other	Thbs1 Tsp1	TSP1
P35486	0.865762	0.916474	-0.0407613	KO_vs_WT	Not significant	TCA Cycle	Pdha1 Pdha-1	ODPA
P35550	0.0249417	0.0799052	1.05723	KO_vs_WT	Not significant	Other	Fbl	FBRL
P35564	0.034419	0.101114	1.26243	KO_vs_WT	Not significant	Other	Canx	CALX
P35585	0.453727	0.601341	0.39599	KO_vs_WT	Not significant	Other	Ap1m1 Cltnm	AP1M1
P35700	0.978687	0.984337	0.0114641	KO_vs_WT	Not significant	Other	Prdx1 Msp23 Paga Tdpx2	PRDX1
P35762	0.90692	0.937123	-0.128727	KO_vs_WT	Not significant	Other	Cd81 Tapa1	CD81
P35831	1.50839e-05	0.000697244	3.24506	KO_vs_WT	Up-regulated	Other	Ptpn12	PTN12
P35979	0.00111757	0.00866878	1.87605	KO_vs_WT	Up-regulated	Other	Rpl12	RL12
P35980	0.0717013	0.172038	1.35264	KO_vs_WT	Not significant	Other	Rpl18	RL18
P36536	0.600793	0.725758	0.48891	KO_vs_WT	Not significant	Other	Sar1a Sara Sara1	SAR1A
P36552	0.543305	0.680331	0.17691	KO_vs_WT	Not significant	Other	Cpox Cpo	HEM6
P37040	0.232906	0.381599	1.50731	KO_vs_WT	Not significant	Other	Por	NCPR
P38060	0.76398	0.849075	-0.063797	KO_vs_WT	Not significant	TCA Cycle	Hmgcl	HMGCL
P38647	0.00372608	0.0201903	0.974076	KO_vs_WT	Not significant	Other	Hspa9 Grp75 Hsp74 Hspa9a	HSPA9
P39054	0.566182	0.697607	0.31449	KO_vs_WT	Not significant	Other	Dnm2 Dyn2	DYN2
P39447	0.742399	0.838253	-0.499224	KO_vs_WT	Not significant	Other	Tjp1 Zo1	ZO1
P39876	0.845135	0.903365	0.0795672	KO_vs_WT	Not significant	Other	Timp3 Sun Timp-3	TIMP3
P40124	0.293636	0.4506	-0.231157	KO_vs_WT	Not significant	Other	Cap1 Cap	CAP1
P40142	0.314016	0.472276	-0.812469	KO_vs_WT	Not significant	Other	Tkt	TKT
P40336	0.00559968	0.0269857	1.78261	KO_vs_WT	Up-regulated	Other	Vps26a Vps26	VP26A
P40630	0.819291	0.884085	-0.150883	KO_vs_WT	Not significant	Other	Tfam Hmgts	TFAM
P40753	0.0958499	0.20815	1.18757	KO_vs_WT	Not significant	Other	Nppb	ANFB
P41216	0.138485	0.264537	-0.376847	KO_vs_WT	Not significant	TCA Cycle	Acsl1 Acsl2 Facl2	ACSL1
P41731	0.0407041	0.114244	0.696076	KO_vs_WT	Not significant	Other	Cd63	CD63
P42125	0.688694	0.798307	-0.086675	KO_vs_WT	Not significant	TCA Cycle	Eci1 Dci	ECI1
P42208	0.865896	0.916474	0.0634016	KO_vs_WT	Not significant	Other	Septin2 Nedd5 Sept2	2026-09-02
P42227	0.367415	0.524313	0.269703	KO_vs_WT	Not significant	Other	Stat3 Aprf	STAT3
P42669	0.792625	0.867712	-0.129057	KO_vs_WT	Not significant	Other	Pura	PURA
P42703	5.27115e-05	0.00127012	-4.51101	KO_vs_WT	Down-regulated	Other	Lifr	LIFR
P42932	0.107709	0.225056	0.679662	KO_vs_WT	Not significant	Other	Cct8 Cctq	TCPQ
P43023	0.0772274	0.181264	-4.82797	KO_vs_WT	Not significant	Complex IV	Cox6a2	CX6A2
P43024	0.384446	0.542198	-1.16899	KO_vs_WT	Not significant	Complex IV	Cox6a1 Cox6al	CX6A1
P43274	0.69751	0.806026	-0.301564	KO_vs_WT	Not significant	Other	H1-4 H1f4 Hist1h1e	H14
P43275	0.192663	0.335463	0.462943	KO_vs_WT	Not significant	Other	H1-1 H1a H1f1 Hist1h1a	H11
P43406	5.77719e-05	0.00132175	3.18514	KO_vs_WT	Up-regulated	Other	Itgav	ITAV
P43883	0.880278	0.923924	0.103636	KO_vs_WT	Not significant	Other	Plin2 Adfp Adrp	PLIN2
P45376	0.00499273	0.0250189	-1.12769	KO_vs_WT	Down-regulated	Other	Akr1b1 Akr1b3 Aldor1 Aldr1 Alr2	ALDR
P45377	0.149728	0.280276	-0.396316	KO_vs_WT	Not significant	Other	Akr1b8 Fgfrp	ALD2
P45591	0.0616452	0.153943	0.859989	KO_vs_WT	Not significant	Other	Cfl2	COF2
P45952	0.134088	0.25936	-0.384432	KO_vs_WT	Not significant	TCA Cycle	Acadm	ACADM
P46412	0.426601	0.577902	-0.493536	KO_vs_WT	Not significant	Other	Gpx3	GPX3
P46460	0.168093	0.302647	-0.523354	KO_vs_WT	Not significant	Other	Nsf Skd2	NSF
P46471	0.234139	0.38263	0.68139	KO_vs_WT	Not significant	Other	Psmc2 Mss1	PRS7
P46638	0.0609958	0.152743	1.15843	KO_vs_WT	Not significant	Other	Rab11b	RB11B
P46656	0.970275	0.977237	0.0143234	KO_vs_WT	Not significant	Other	Fdx1	ADX
P46735	0.0587435	0.148997	1.32443	KO_vs_WT	Not significant	Myosin	Myo1b	MYO1B
P46737	0.00330098	0.0183703	-2.52794	KO_vs_WT	Down-regulated	Other	Brcc3 Brcc36 C6.1a	BRCC3
P46935	0.986791	0.990009	0.015023	KO_vs_WT	Not significant	Other	Nedd4 Kiaa0093 Nedd-4 Nedd4-1 Nedd4a Rpf1	NEDD4
P47199	0.00973273	0.0405979	-0.754424	KO_vs_WT	Not significant	Other	Cryz	QOR
P47738	0.273758	0.427334	-0.436636	KO_vs_WT	Not significant	Other	Aldh2 Ahd-1 Ahd1	ALDH2
P47753	0.0607608	0.152407	0.678577	KO_vs_WT	Not significant	Other	Capza1 Cappa1	CAZA1
P47754	0.434437	0.583629	0.283714	KO_vs_WT	Not significant	Other	Capza2 Cappa2	CAZA2
P47757	0.706775	0.810144	0.082373	KO_vs_WT	Not significant	Other	Capzb Cappb1	CAPZB
P47791	0.0158945	0.0586338	1.23614	KO_vs_WT	Not significant	Other	Gsr Gr1	GSHR
P47802	0.318823	0.477122	-0.416286	KO_vs_WT	Not significant	Other	Mtx1 Mtx Mtxn	MTX1
P47811	0.00537444	0.0263487	-2.51427	KO_vs_WT	Down-regulated	Other	Mapk14 Crk1 Csbp1 Csbp2	MK14
P47857	0.0309344	0.0941752	-0.694383	KO_vs_WT	Not significant	Other	Pfkm Pfk-m Pfka	PFKAM
P47911	0.00371471	0.020177	1.05362	KO_vs_WT	Up-regulated	Other	Rpl6	RL6
P47934	0.583586	0.711423	-0.134854	KO_vs_WT	Not significant	Other	Crat	CACP
P47955	0.0568684	0.146538	0.942839	KO_vs_WT	Not significant	Other	Rplp1	RLA1
P47962	0.0141687	0.0537556	0.721212	KO_vs_WT	Not significant	Other	Rpl5	RL5
P47963	0.462224	0.607165	-0.38506	KO_vs_WT	Not significant	Other	Rpl13	RL13
P47964	8.15073e-06	0.00050592	3.46495	KO_vs_WT	Up-regulated	Other	Rpl36	RL36
P48024	0.0263508	0.0832422	0.870567	KO_vs_WT	Not significant	Other	Eif1 Sui1 Sui1-rs1	EIF1
P48036	0.874987	0.921216	0.0722976	KO_vs_WT	Not significant	Other	Anxa5 Anx5	ANXA5
P48193	0.00671711	0.0307359	-1.04021	KO_vs_WT	Down-regulated	Other	Epb41 Epb4.1 Kiaa4056	EPB41
P48428	0.164603	0.298196	0.897505	KO_vs_WT	Not significant	Other	Tbca	TBCA
P48441	0.763938	0.849075	-0.0770641	KO_vs_WT	Not significant	Other	Idua	IDUA
P48678	0.427983	0.579229	1.25026	KO_vs_WT	Not significant	Other	Lmna Lmn1	LMNA
P48722	0.27278	0.426395	1.23373	KO_vs_WT	Not significant	Other	Hspa4l Apg1 Hsp4l Osp94	HS74L
P48758	0.018038	0.0649541	-0.754864	KO_vs_WT	Not significant	Other	Cbr1 Cbr	CBR1
P48771	3.76789e-05	0.00108029	-2.34493	KO_vs_WT	Down-regulated	Complex IV	Cox7a2 Cox7a3 Cox7al	CX7A2
P48787	0.0620857	0.154362	-0.640277	KO_vs_WT	Not significant	Other	Tnni3	TNNI3
P48962	0.00296765	0.0170602	1.31747	KO_vs_WT	Up-regulated	Other	Slc25a4 Aac1 Anc1 Ant1	ADT1
P49222	0.000448071	0.00458179	-1.41415	KO_vs_WT	Down-regulated	Other	Epb42 Epb4.2	EPB42
P49443	0.350509	0.507533	-0.796168	KO_vs_WT	Not significant	Other	Ppm1a Pppm1a	PPM1A
P49710	0.233003	0.381599	0.877821	KO_vs_WT	Not significant	Other	Hcls1 Hs1	HCLS1
P49722	0.265044	0.417092	-0.328828	KO_vs_WT	Not significant	Other	Psma2 Lmpc3	PSA2
P49813	0.558093	0.692108	-0.225852	KO_vs_WT	Not significant	Other	Tmod1 Tmod	TMOD1
P49817	0.725938	0.826638	0.531385	KO_vs_WT	Not significant	Other	Cav1 Cav	CAV1
P49935	0.0753845	0.178459	0.859517	KO_vs_WT	Not significant	Other	Ctsh	CATH
P50136	0.0818656	0.187637	-0.510468	KO_vs_WT	Not significant	Other	Bckdha	ODBA
P50171	0.563087	0.695147	-0.155942	KO_vs_WT	Not significant	TCA Cycle	Hsd17b8 H2-Ke6 Hke6	DHB8
P50247	0.178931	0.317969	0.667939	KO_vs_WT	Not significant	Other	Ahcy	SAHH
P50285	0.387081	0.545236	-0.587758	KO_vs_WT	Not significant	Other	Fmo1 Fmo-1	FMO1
P50396	0.795275	0.868514	0.0736057	KO_vs_WT	Not significant	Other	Gdi1 Rabgdia	GDIA
P50428	0.487005	0.627812	0.159815	KO_vs_WT	Not significant	Other	Arsa As2	ARSA
P50429	0.161022	0.2946	0.793361	KO_vs_WT	Not significant	Other	Arsb As1 As1-s	ARSB
P50462	0.48114	0.623089	-0.208617	KO_vs_WT	Not significant	Other	Csrp3 Clp Mlp	CSRP3
P50516	0.00265537	0.0156227	1.19559	KO_vs_WT	Up-regulated	Other	Atp6v1a Atp6a1 Atp6a2 Atp6v1a1	VATA
P50518	0.355916	0.513472	0.401168	KO_vs_WT	Not significant	Other	Atp6v1e1 Atp6e Atp6e2	VATE1
P50544	0.169017	0.303829	-0.313317	KO_vs_WT	Not significant	TCA Cycle	Acadvl Vlcad	ACADV
P50580	0.123585	0.245759	0.964117	KO_vs_WT	Not significant	Other	Pa2g4 Ebp1 Plfap	PA2G4
P50752	0.849769	0.90789	-0.060377	KO_vs_WT	Not significant	Other	Tnnt2	TNNT2
P51125	0.867195	0.916564	0.0637262	KO_vs_WT	Not significant	Other	Cast	ICAL
P51150	0.329419	0.487989	0.578076	KO_vs_WT	Not significant	Other	Rab7a Rab7	RAB7A
P51174	0.199028	0.343335	0.316151	KO_vs_WT	Not significant	TCA Cycle	Acadl	ACADL
P51175	0.799829	0.87193	0.060843	KO_vs_WT	Not significant	Other	Ppox	PPOX
P51410	0.0124322	0.0484153	1.46067	KO_vs_WT	Up-regulated	Other	Rpl9	RL9
P51655	0.417994	0.572708	-0.386042	KO_vs_WT	Not significant	Other	Gpc4	GPC4
P51660	0.965103	0.973775	-0.0207421	KO_vs_WT	Not significant	TCA Cycle	Hsd17b4 Edh17b4	DHB4
P51667	0.369121	0.525824	0.236754	KO_vs_WT	Not significant	Myosin	Myl2 Mylpc	MLRV
P51807	0.562441	0.695147	0.184165	KO_vs_WT	Not significant	Other	Dynlt1 Tctel1 Tctex-1 Tctex1	DYLT1
P51863	0.00964085	0.0404066	2.65442	KO_vs_WT	Up-regulated	Other	Atp6v0d1 Atp6d	VA0D1
P51881	0.00100448	0.00798297	3.12229	KO_vs_WT	Up-regulated	Other	Slc25a5 Aac2 Ant2	ADT2
P51885	0.646633	0.762077	-0.167027	KO_vs_WT	Not significant	Other	Lum Lcn Ldc	LUM
P52196	0.0488213	0.13071	-0.490183	KO_vs_WT	Not significant	Other	Tst	THTR
P52480	0.919503	0.94387	-0.0209624	KO_vs_WT	Not significant	Other	Pkm Pk3 Pkm2 Pykm	KPYM
P52503	0.256447	0.407615	-0.379539	KO_vs_WT	Not significant	Complex I	Ndufs6 Ip13	NDUS6
P52760	0.000101907	0.00180328	3.17316	KO_vs_WT	Up-regulated	Other	Rida Hrp12	RIDA
P52825	0.967511	0.975696	-0.00912514	KO_vs_WT	Not significant	Other	Cpt2 Cpt-2	CPT2
P52840	0.138833	0.264917	-0.408828	KO_vs_WT	Not significant	Other	Sult1a1 St1a1 Stp Stp1	ST1A1
P53026	0.0348852	0.102083	1.16918	KO_vs_WT	Not significant	Other	Rpl10a Nedd-6 Nedd6	RL10A
P53395	0.144093	0.27243	-0.470539	KO_vs_WT	Not significant	Other	Dbt	ODB2
P53702	0.162184	0.296032	0.40439	KO_vs_WT	Not significant	Other	Hccs Cchl	CCHL
P53810	0.00843375	0.0363856	1.25904	KO_vs_WT	Up-regulated	Other	Pitpna Pitpn	PIPNA
P53811	0.482338	0.623927	0.26435	KO_vs_WT	Not significant	Other	Pitpnb	PIPNB
P53986	0.541686	0.679357	0.189476	KO_vs_WT	Not significant	Other	Slc16a1 Mct1	MOT1
P53994	0.434327	0.583629	0.348522	KO_vs_WT	Not significant	Other	Rab2a Rab2	RAB2A
P54071	0.402136	0.561553	-0.202137	KO_vs_WT	Not significant	TCA Cycle	Idh2	IDHP
P54099	0.70127	0.806693	0.160881	KO_vs_WT	Not significant	Other	Polg Polg1	DPOG1
P54116	0.215081	0.3622	-1.23354	KO_vs_WT	Not significant	Other	Stom Epb7.2 Epb72	STOM
P54775	0.0258962	0.0822648	0.719588	KO_vs_WT	Not significant	Other	Psmc4 Tbp7	PRS6B
P54797	0.358444	0.516133	-0.300321	KO_vs_WT	Not significant	Other	Tango2 D16H22S680E T10	TNG2
P54822	0.226118	0.376309	0.469941	KO_vs_WT	Not significant	Other	Adsl Adl	PUR8
P55096	0.00587	0.0278149	-1.3986	KO_vs_WT	Down-regulated	Other	Abcd3 Pmp70 Pxmp1	ABCD3
P55264	0.0110162	0.0445565	-1.136	KO_vs_WT	Down-regulated	Other	Adk	ADK
P55302	0.59863	0.724691	0.202133	KO_vs_WT	Not significant	Other	Lrpap1	AMRP
P55772	0.112811	0.230611	-1.02776	KO_vs_WT	Not significant	Other	Entpd1 Cd39	ENTP1
P56135	5.74014e-05	0.00132175	3.10387	KO_vs_WT	Up-regulated	Complex V	Atp5mf Atp5j2	ATPK
P56213	0.0274164	0.0861279	1.62533	KO_vs_WT	Not significant	Other	Gfer Alr MNCb-0663	ALR
P56375	0.0409795	0.114733	0.534088	KO_vs_WT	Not significant	Other	Acyp2 Acyp	ACYP2
P56379	0.245835	0.396028	-0.453407	KO_vs_WT	Not significant	Complex V	Atp5mpl Mp68	ATP68
P56380	0.580432	0.709869	0.140544	KO_vs_WT	Not significant	Other	Nudt2 Apah1	AP4A
P56382	0.338828	0.495446	1.01259	KO_vs_WT	Not significant	Complex V	Atp5f1e Atp5e	ATP5E
P56391	8.95812e-05	0.00168018	-2.12305	KO_vs_WT	Down-regulated	Complex IV	Cox6b1 Cox6b	CX6B1
P56392	0.00115568	0.00890693	-1.29504	KO_vs_WT	Down-regulated	Complex IV	Cox7a1 Cox7a Cox7ah	CX7A1
P56394	0.764629	0.849379	-0.0996503	KO_vs_WT	Not significant	X	Cox17 Cox17a	COX17
P56395	0.0398552	0.11284	-0.644327	KO_vs_WT	Not significant	Other	Cyb5a Cyb5	CYB5
P56399	0.239149	0.388017	0.735494	KO_vs_WT	Not significant	Other	Usp5 Isot	UBP5
P56480	0.644414	0.760603	-0.12191	KO_vs_WT	Not significant	Complex V	Atp5f1b Atp5b	ATPB
P56501	0.00109183	0.00855709	2.70964	KO_vs_WT	Up-regulated	Other	Ucp3 Slc25a9	UCP3
P56542	0.421281	0.573864	-0.21288	KO_vs_WT	Not significant	Other	Dnase2 Dnase2a Dnl2	DNS2A
P56565	0.00218731	0.0136858	4.99837	KO_vs_WT	Up-regulated	Other	S100a1	S10A1
P57746	0.153763	0.285002	0.585355	KO_vs_WT	Not significant	Other	Atp6v1d Atp6m Vatd	VATD
P57759	0.113521	0.231228	0.551751	KO_vs_WT	Not significant	Other	Erp29	ERP29
P57776	0.81908	0.884085	0.0740164	KO_vs_WT	Not significant	Other	Eef1d	EF1D
P57780	0.0719556	0.172101	0.750461	KO_vs_WT	Not significant	Other	Actn4	ACTN4
P58021	0.00180232	0.0121135	1.5752	KO_vs_WT	Up-regulated	Other	Tm9sf2	TM9S2
P58059	0.00487462	0.0245356	2.50148	KO_vs_WT	Up-regulated	Other	Mrps21 Rpms21	RT21
P58064	0.00203282	0.0130742	0.977385	KO_vs_WT	Not significant	Other	Mrps6 Rpms6	RT06
P58252	0.25959	0.411213	0.627605	KO_vs_WT	Not significant	Other	Eef2	EF2
P58281	0.00625683	0.02922	-0.855583	KO_vs_WT	Not significant	Other	Opa1	OPA1
P58771	0.74903	0.840748	-0.0992892	KO_vs_WT	Not significant	Other	Tpm1 Tpm-1 Tpma	TPM1
P58871	0.903088	0.934442	-0.04303	KO_vs_WT	Not significant	Other	Tnks1bp1 Kiaa1741 Tab182	TB182
P59016	0.000552337	0.00521268	3.44651	KO_vs_WT	Up-regulated	Other	Vps33b	VP33B
P59017	0.151322	0.282454	-0.666042	KO_vs_WT	Not significant	Other	Bcl2l13 Mil1	B2L13
P59041	0.022347	0.0753213	1.12742	KO_vs_WT	Not significant	Other	Dnajc30 Wbscr18	DJC30
P59999	0.334142	0.491768	0.409571	KO_vs_WT	Not significant	Other	Arpc4 Arc20	ARPC4
P60122	0.592654	0.718609	0.168459	KO_vs_WT	Not significant	Other	Ruvbl1 Tip49 Tip49a	RUVB1
P60229	0.502546	0.642725	0.547107	KO_vs_WT	Not significant	Other	Eif3e Eif3s6 Int6	EIF3E
P60335	0.183718	0.322824	0.437609	KO_vs_WT	Not significant	Other	Pcbp1	PCBP1
P60603	0.119125	0.238833	0.492233	KO_vs_WT	Not significant	Other	Romo1	ROMO1
P60766	0.0203611	0.0705168	1.36149	KO_vs_WT	Not significant	Other	Cdc42	CDC42
P60843	0.0482425	0.129466	1.86995	KO_vs_WT	Not significant	Other	Eif4a1 Ddx2a Eif4a	IF4A1
P60867	0.235336	0.383754	0.338876	KO_vs_WT	Not significant	Other	Rps20	RS20
P60904	0.822791	0.887016	0.0951682	KO_vs_WT	Not significant	Other	Dnajc5 Cspalpha	DNJC5
P61014	0.228676	0.379442	-1.32263	KO_vs_WT	Not significant	Other	Pln	PPLA
P61027	0.110972	0.2285	0.516611	KO_vs_WT	Not significant	Other	Rab10	RAB10
P61089	0.528297	0.666625	0.433973	KO_vs_WT	Not significant	Other	Ube2n Blu	UBE2N
P61148	0.955512	0.968771	-0.0419391	KO_vs_WT	Not significant	Other	Fgf1 Fgf-1 Fgfa	FGF1
P61161	0.551381	0.686574	-0.577812	KO_vs_WT	Not significant	Other	Actr2 Arp2	ARP2
P61164	0.333625	0.491326	0.281585	KO_vs_WT	Not significant	Other	Actr1a Ctrn1	ACTZ
P61202	0.788436	0.866757	-0.0905852	KO_vs_WT	Not significant	Other	Cops2 Csn2 Trip15	CSN2
P61226	0.599419	0.724872	0.134563	KO_vs_WT	Not significant	Other	Rap2b	RAP2B
P61255	0.0435993	0.120283	1.7959	KO_vs_WT	Not significant	Other	Rpl26	RL26
P61358	0.0117202	0.0467365	1.23715	KO_vs_WT	Up-regulated	Other	Rpl27	RL27
P61620	0.400519	0.559639	0.829065	KO_vs_WT	Not significant	Other	Sec61a1 Sec61a	S61A1
P61922	8.67521e-05	0.00168018	-1.97539	KO_vs_WT	Down-regulated	Other	Abat Gabat	GABT
P61924	0.438143	0.585483	0.28922	KO_vs_WT	Not significant	Other	Copz1 Copz	COPZ1
P61971	0.000247675	0.00317394	4.57919	KO_vs_WT	Up-regulated	Other	Nutf2 Ntf2	NTF2
P61979	0.111459	0.228881	1.46162	KO_vs_WT	Not significant	Other	Hnrnpk Hnrpk	HNRPK
P61982	0.66634	0.777969	0.120797	KO_vs_WT	Not significant	Other	Ywhag	1433G
P62071	0.883521	0.924474	-0.0709283	KO_vs_WT	Not significant	Other	Rras2	RRAS2
P62073	0.310975	0.469399	-0.535454	KO_vs_WT	Not significant	Other	Timm10 Tim10	TIM10
P62075	0.336825	0.493955	0.478195	KO_vs_WT	Not significant	Other	Timm13 Tim13a Timm13a	TIM13
P62077	1.91051e-05	0.000800235	3.82563	KO_vs_WT	Up-regulated	Other	Timm8b Ddp2 Tim8b	TIM8B
P62137	0.0660887	0.161479	0.727226	KO_vs_WT	Not significant	Other	Ppp1ca Ppp1a	PP1A
P62141	0.060219	0.151557	0.574962	KO_vs_WT	Not significant	Other	Ppp1cb	PP1B
P62192	0.0183399	0.0657463	1.05044	KO_vs_WT	Not significant	Other	Psmc1	PRS4
P62196	0.0238727	0.077768	0.823868	KO_vs_WT	Not significant	Other	Psmc5 Sug1	PRS8
P62242	0.883786	0.924474	0.0777979	KO_vs_WT	Not significant	Other	Rps8	RS8
P62245	0.0108143	0.0439414	1.25511	KO_vs_WT	Up-regulated	Other	Rps15a	RS15A
P62259	0.640742	0.757453	-0.131656	KO_vs_WT	Not significant	Other	Ywhae	1433E
P62264	0.0296189	0.091621	1.55653	KO_vs_WT	Not significant	Other	Rps14	RS14
P62270	0.118261	0.238119	0.646393	KO_vs_WT	Not significant	Other	Rps18	RS18
P62281	0.671461	0.7818	0.120724	KO_vs_WT	Not significant	Other	Rps11	RS11
P62301	0.164111	0.297607	0.960707	KO_vs_WT	Not significant	Other	Rps13	RS13
P62331	8.85685e-05	0.00168018	4.06137	KO_vs_WT	Up-regulated	Other	Arf6	ARF6
P62334	0.213139	0.360538	0.363944	KO_vs_WT	Not significant	Other	Psmc6 Sug2	PRS10
P62631	0.659132	0.771941	0.178363	KO_vs_WT	Not significant	Other	Eef1a2 Eef1al Stn	EF1A2
P62702	0.00521302	0.0258936	0.943098	KO_vs_WT	Not significant	Other	Rps4x Rps4	RS4X
P62715	0.0918212	0.20231	0.731282	KO_vs_WT	Not significant	Other	Ppp2cb	PP2AB
P62717	0.00780317	0.034452	0.915967	KO_vs_WT	Not significant	Other	Rpl18a	RL18A
P62737	0.559797	0.692929	0.18927	KO_vs_WT	Not significant	Other	Acta2 Actsa Actvs	ACTA
P62743	0.469525	0.6126	0.726095	KO_vs_WT	Not significant	Other	Ap2s1 Ap17 Claps2	AP2S1
P62751	0.212883	0.360538	0.770173	KO_vs_WT	Not significant	Other	Rpl23a	RL23A
P62806	0.733282	0.830736	-0.120953	KO_vs_WT	Not significant	Other	H4c1 Hist1h4a; H4c2 H4-53 Hist1h4b; H4c3 H4-12 Hist1h4c; H4c4 Hist1h4d; H4c6 Hist1h4f; H4c8 Hist1h4h; H4c9 Hist1h4i; H4c11 Hist1h4j; H4c12 Hist1h4k; Hist1h4m; H4c14 Hist2h4 Hist2h4a; H4c16 H4f16 Hist4h4	H4
P62814	0.0174616	0.0631796	1.4091	KO_vs_WT	Not significant	Other	Atp6v1b2 Atp6b2 Vat2	VATB2
P62821	0.424463	0.575694	0.492465	KO_vs_WT	Not significant	Other	Rab1A Rab1	RAB1A
P62830	0.00151552	0.010727	1.11225	KO_vs_WT	Up-regulated	Other	Rpl23	RL23
P62835	0.0370911	0.107021	-0.940748	KO_vs_WT	Not significant	Other	Rap1a Krev-1	RAP1A
P62843	0.0399931	0.112976	0.912246	KO_vs_WT	Not significant	Other	Rps15 Rig	RS15
P62849	0.624954	0.74619	-0.274666	KO_vs_WT	Not significant	Other	Rps24	RS24
P62855	0.000299751	0.00359099	3.30595	KO_vs_WT	Up-regulated	Other	Rps26	RS26
P62858	0.0592746	0.150008	0.970061	KO_vs_WT	Not significant	Other	Rps28	RS28
P62869	1.56263e-05	0.000707871	3.74275	KO_vs_WT	Up-regulated	Other	Elob Tceb2	ELOB
P62874	0.699663	0.806482	0.105854	KO_vs_WT	Not significant	Other	Gnb1	GBB1
P62880	0.0449276	0.122751	-0.715379	KO_vs_WT	Not significant	Other	Gnb2	GBB2
P62889	0.0540867	0.140974	0.553949	KO_vs_WT	Not significant	Other	Rpl30	RL30
P62897	0.399208	0.558152	-0.319325	KO_vs_WT	Not significant	Cyt-c	Cycs	CYC
P62908	0.0977249	0.210676	1.41164	KO_vs_WT	Not significant	Other	Rps3	RS3
P62911	0.00619079	0.0290313	1.18271	KO_vs_WT	Up-regulated	Other	Rpl32	RL32
P62918	0.00655397	0.0302337	1.2571	KO_vs_WT	Up-regulated	Other	Rpl8	RL8
P62960	0.0231513	0.0765805	0.774866	KO_vs_WT	Not significant	Other	Ybx1 Msy-1 Msy1 Nsep1 Yb1	YBOX1
P62984	0.306285	0.465281	0.711147	KO_vs_WT	Not significant	Other	Uba52 Ubcep2	RL40
P63001	0.311224	0.469399	0.537024	KO_vs_WT	Not significant	Other	Rac1	RAC1
P63005	0.127515	0.249846	0.91525	KO_vs_WT	Not significant	Other	Pafah1b1 Lis-1 Lis1 Pafaha	LIS1
P63011	0.000893968	0.00741699	-1.13889	KO_vs_WT	Down-regulated	Other	Rab3a	RAB3A
P63017	0.483206	0.624692	0.225255	KO_vs_WT	Not significant	Other	Hspa8 Hsc70 Hsc73	HSP7C
P63024	0.463389	0.60773	0.214239	KO_vs_WT	Not significant	Other	Vamp3 Syb3	VAMP3
P63028	0.476591	0.618967	0.233248	KO_vs_WT	Not significant	Other	Tpt1 Trt	TCTP
P63030	0.000607887	0.00544215	3.18065	KO_vs_WT	Up-regulated	Other	Mpc1 Brp44l	MPC1
P63037	0.98062	0.985843	-0.0260255	KO_vs_WT	Not significant	Other	Dnaja1 Dnaj2 Hsj2 Hspf4	DNJA1
P63038	0.0303095	0.0931485	0.561742	KO_vs_WT	Not significant	Other	Hspd1 Hsp60	CH60
P63073	0.0240471	0.0779209	1.02923	KO_vs_WT	Not significant	Other	Eif4e	IF4E
P63085	0.329969	0.488484	-0.862428	KO_vs_WT	Not significant	Other	Mapk1 Erk2 Mapk Prkm1	MK01
P63101	0.304876	0.463763	0.528296	KO_vs_WT	Not significant	Other	Ywhaz	1433Z
P63158	0.603647	0.727654	0.236351	KO_vs_WT	Not significant	Other	Hmgb1 Hmg-1 Hmg1	HMGB1
P63168	0.986211	0.990009	-0.0152465	KO_vs_WT	Not significant	Other	Dynll1 Dlc1 Dncl1 Dnclc1	DYL1
P63242	0.41381	0.571164	0.198571	KO_vs_WT	Not significant	Other	Eif5a	IF5A1
P63260	0.210437	0.358376	0.383071	KO_vs_WT	Not significant	Other	Actg1 Actg	ACTG
P63276	0.0339573	0.0998874	1.44359	KO_vs_WT	Not significant	Other	Rps17	RS17
P63321	0.00696887	0.031569	0.98485	KO_vs_WT	Not significant	Other	Rala Ral Ral-a	RALA
P63323	2.93173e-06	0.000419593	3.11325	KO_vs_WT	Up-regulated	Other	Rps12	RS12
P67778	0.238703	0.38785	0.354368	KO_vs_WT	Not significant	Other	Phb1 Phb	PHB1
P67871	0.420761	0.573864	0.472993	KO_vs_WT	Not significant	Other	Csnk2b Ck2n	CSK2B
P68033	0.58158	0.710123	1.54576	KO_vs_WT	Not significant	Other	Actc1 Actc	ACTC
P68037	0.267429	0.419478	-0.240679	KO_vs_WT	Not significant	Other	Ube2l3 Ubce7	UB2L3
P68040	0.0216975	0.0737911	1.22124	KO_vs_WT	Not significant	Other	Rack1 Gnb2-rs1 Gnb2l1	RACK1
P68134	0.00259711	0.0154395	2.34728	KO_vs_WT	Up-regulated	Other	Acta1 Acta	ACTS
P68254	0.221189	0.370283	0.302951	KO_vs_WT	Not significant	Other	Ywhaq	1433T
P68368	0.233173	0.381601	0.46213	KO_vs_WT	Not significant	Other	Tuba4a Tuba4	TBA4A
P68369	0.0185109	0.066027	0.88697	KO_vs_WT	Not significant	Other	Tuba1a Tuba1	TBA1A
P68372	0.741242	0.837781	0.123495	KO_vs_WT	Not significant	Other	Tubb4b Tubb2c	TBB4B
P68373	5.36217e-05	0.00127845	3.80203	KO_vs_WT	Up-regulated	Other	Tuba1c Tuba6	TBA1C
P68510	0.584096	0.71166	-0.163167	KO_vs_WT	Not significant	Other	Ywhah	1433F
P70122	3.66741e-05	0.00106496	3.19478	KO_vs_WT	Up-regulated	Other	Sbds	SBDS
P70158	0.0239726	0.0777909	-1.51231	KO_vs_WT	Not significant	Other	Smpdl3a Asml3a	ASM3A
P70168	0.568725	0.699812	0.170249	KO_vs_WT	Not significant	Other	Kpnb1 Impnb	IMB1
P70170	0.00264634	0.0156227	-4.17028	KO_vs_WT	Down-regulated	Other	Abcc9 Sur2	ABCC9
P70181	0.424132	0.575589	2.48537	KO_vs_WT	Not significant	Other	Pip5k1b	PI51B
P70195	0.264369	0.416699	0.460258	KO_vs_WT	Not significant	Other	Psmb7 Mmc14	PSB7
P70290	0.157654	0.289644	-1.30008	KO_vs_WT	Not significant	Other	Mpp1	EM55
P70296	0.0844568	0.191486	-0.422954	KO_vs_WT	Not significant	Other	Pebp1 Pbp Pebp	PEBP1
P70302	0.000222432	0.00304734	3.82778	KO_vs_WT	Up-regulated	Other	Stim1 Sim	STIM1
P70335	0.00347315	0.019187	-2.69144	KO_vs_WT	Down-regulated	Other	Rock1	ROCK1
P70336	0.699619	0.806482	-0.181421	KO_vs_WT	Not significant	Other	Rock2	ROCK2
P70349	0.466048	0.609116	-0.929857	KO_vs_WT	Not significant	Other	Hint1 Hint Pkci Pkci1 Prkcnh1	HINT1
P70362	1.97388e-05	0.000800235	3.49583	KO_vs_WT	Up-regulated	Other	Ufd1 Ufd1l	UFD1
P70398	0.464451	0.60773	0.575153	KO_vs_WT	Not significant	Other	Usp9x Fafl Fam	USP9X
P70404	0.824801	0.887264	-0.0576675	KO_vs_WT	Not significant	TCA Cycle	Idh3g	IDHG1
P70414	0.0191042	0.0676571	0.750828	KO_vs_WT	Not significant	Other	Slc8a1 Ncx	NAC1
P70460	0.0698318	0.168624	0.662392	KO_vs_WT	Not significant	Other	Vasp	VASP
P70663	0.99338	0.993665	0.00781738	KO_vs_WT	Not significant	Other	Sparcl1 Ecm2 Sc1	SPRL1
P70665	0.678351	0.787931	-0.170454	KO_vs_WT	Not significant	Other	Siae Ysg2	SIAE
P70670	0.0783782	0.182641	0.890267	KO_vs_WT	Not significant	Other	Naca Gm1878	NACAM
P70699	0.0216402	0.0737069	1.05668	KO_vs_WT	Not significant	Other	Gaa	LYAG
P80313	0.0738438	0.176059	0.793551	KO_vs_WT	Not significant	Other	Cct7 Ccth	TCPH
P80314	0.0777392	0.181437	0.517025	KO_vs_WT	Not significant	Other	Cct2 Cctb	TCPB
P80315	0.00905459	0.038437	0.784439	KO_vs_WT	Not significant	Other	Cct4 Cctd	TCPD
P80316	0.0440424	0.121063	0.827817	KO_vs_WT	Not significant	Other	Cct5 Ccte Kiaa0098	TCPE
P80317	0.089556	0.199454	1.13616	KO_vs_WT	Not significant	Other	Cct6a Cct6 Cctz Cctz1	TCPZ
P80318	0.207384	0.353442	0.365023	KO_vs_WT	Not significant	Other	Cct3 Cctg	TCPG
P81117	0.028069	0.0877292	3.50396	KO_vs_WT	Not significant	Other	Nucb2 Nefa	NUCB2
P82347	0.0777242	0.181437	-0.912323	KO_vs_WT	Not significant	Other	Sgcd	SGCD
P82348	0.513228	0.653803	-0.182301	KO_vs_WT	Not significant	Other	Sgcg	SGCG
P82349	0.474354	0.617124	-0.200499	KO_vs_WT	Not significant	Other	Sgcb	SGCB
P82350	0.248455	0.399397	-0.428708	KO_vs_WT	Not significant	Other	Sgca	SGCA
P83940	0.0192802	0.06781	-1.05462	KO_vs_WT	Not significant	Other	Eloc Tceb1	ELOC
P84078	0.0802827	0.184985	0.906785	KO_vs_WT	Not significant	Other	Arf1	ARF1
P84091	0.456868	0.604091	-0.50587	KO_vs_WT	Not significant	Other	Ap2m1 Clapm1	AP2M1
P84099	0.113029	0.230849	0.398924	KO_vs_WT	Not significant	Other	Rpl19	RL19
P84104	0.000250275	0.00318467	4.18274	KO_vs_WT	Up-regulated	Other	Srsf3 Sfrs3 Srp20 X16	SRSF3
P84244	0.0418361	0.11664	1.9387	KO_vs_WT	Not significant	Other	H3-3a H3.3a H3f3a; H3-3b H3.3b H3f3b	H33
P85094	0.871934	0.919	0.0853688	KO_vs_WT	Not significant	Other	Isoc2a Isoc2	ISC2A
P97287	0.0139805	0.05322	2.13209	KO_vs_WT	Not significant	Other	Mcl1	MCL1
P97290	0.180575	0.319035	-0.529529	KO_vs_WT	Not significant	Other	Serping1 C1nh	IC1
P97298	0.815694	0.881884	-0.138624	KO_vs_WT	Not significant	Other	Serpinf1 Pedf Sdf3	PEDF
P97300	0.130224	0.254273	-0.551701	KO_vs_WT	Not significant	Other	Nptn Sdfr1 Sdr1	NPTN
P97314	0.933136	0.952909	-0.0688106	KO_vs_WT	Not significant	Other	Csrp2 Dlp1	CSRP2
P97315	0.911664	0.94031	-0.0255157	KO_vs_WT	Not significant	Other	Csrp1 Crp1 Csrp	CSRP1
P97333	0.000575934	0.00536828	-3.29383	KO_vs_WT	Down-regulated	Other	Nrp1 Nrp	NRP1
P97351	0.563113	0.695147	0.378184	KO_vs_WT	Not significant	Other	Rps3a Rps3a1	RS3A
P97352	0.495563	0.635354	0.202934	KO_vs_WT	Not significant	Other	S100a13	S10AD
P97370	0.388084	0.545969	-0.420806	KO_vs_WT	Not significant	Other	Atp1b3	AT1B3
P97371	0.318884	0.477122	-0.379088	KO_vs_WT	Not significant	Other	Psme1	PSME1
P97372	0.338378	0.495107	-0.242672	KO_vs_WT	Not significant	Other	Psme2 Pa28b1	PSME2
P97384	0.00171717	0.0118219	-1.6156	KO_vs_WT	Down-regulated	Other	Anxa11 Anx11	ANX11
P97429	0.808867	0.878276	-0.0885653	KO_vs_WT	Not significant	Other	Anxa4 Anx4	ANXA4
P97443	0.9875	0.990123	-0.00866571	KO_vs_WT	Not significant	Other	Smyd1 Bop	SMYD1
P97447	0.0176898	0.0639034	1.31424	KO_vs_WT	Not significant	Other	Fhl1	FHL1
P97449	0.222831	0.372291	-0.801207	KO_vs_WT	Not significant	Other	Anpep Lap-1 Lap1	AMPN
P97450	0.310056	0.469399	-0.257253	KO_vs_WT	Not significant	Complex V	Atp5pf Atp5j	ATP5J
P97461	0.0143454	0.054154	1.63548	KO_vs_WT	Not significant	Other	Rps5	RS5
P97467	0.00174164	0.0119146	-2.31382	KO_vs_WT	Down-regulated	Other	Pam	AMD
P97478	0.00115613	0.00890693	-1.52225	KO_vs_WT	Down-regulated	Other	Coq7	COQ7
P97493	0.00221829	0.0137279	1.1647	KO_vs_WT	Up-regulated	Other	Txn2	THIOM
P97742	0.30456	0.463594	0.713235	KO_vs_WT	Not significant	Other	Cpt1a Cpt-1 Cpt1	CPT1A
P97792	0.458873	0.605327	0.218909	KO_vs_WT	Not significant	Other	Cxadr Car	CXAR
P97807	0.81197	0.879958	-0.0986636	KO_vs_WT	Not significant	TCA Cycle	Fh Fh1	FUMH
P97821	0.607235	0.731506	0.428236	KO_vs_WT	Not significant	Other	Ctsc	CATC
P97823	0.962843	0.973155	-0.0169963	KO_vs_WT	Not significant	Other	Lypla1 Apt1 Pla1a	LYPA1
P97855	0.699412	0.806482	0.120056	KO_vs_WT	Not significant	Other	G3bp1 G3bp	G3BP1
P97929	0.789296	0.866757	-0.121884	KO_vs_WT	Not significant	Other	Brca2 Fancd1	BRCA2
P97930	0.457475	0.604445	0.160417	KO_vs_WT	Not significant	Other	Dtymk Tmk	KTHY
P97931	3.82541e-05	0.00108307	3.17262	KO_vs_WT	Up-regulated	Other	Ung Ung1	UNG
P98078	0.478897	0.620893	-0.808829	KO_vs_WT	Not significant	Other	Dab2 Doc2	DAB2
P99024	0.201805	0.345475	0.529349	KO_vs_WT	Not significant	Other	Tubb5	TBB5
P99026	0.0435229	0.120219	1.20512	KO_vs_WT	Not significant	Other	Psmb4 Lmp3	PSB4
P99027	0.0183451	0.0657463	1.31445	KO_vs_WT	Not significant	Other	Rplp2	RLA2
P99028	0.156467	0.288833	0.403912	KO_vs_WT	Not significant	Complex III	Uqcrh	QCR6
P99029	0.473669	0.616692	-0.149512	KO_vs_WT	Not significant	Other	Prdx5 Prdx6	PRDX5
Q00493	0.566402	0.697607	-0.159148	KO_vs_WT	Not significant	Other	Cpe	CBPE
Q00519	0.0642929	0.157943	-1.56009	KO_vs_WT	Not significant	Other	Xdh	XDH
Q00623	0.0941031	0.205341	-0.439331	KO_vs_WT	Not significant	Other	Apoa1	APOA1
Q00896	0.791556	0.866961	-0.092595	KO_vs_WT	Not significant	Other	Serpina1c Dom3 Dom6 Spi1-3 Spi1-6	A1AT3
Q00897	0.69317	0.802263	-0.132567	KO_vs_WT	Not significant	Other	Serpina1d Dom4 Spi1-4	A1AT4
Q00898	0.2871	0.442067	-1.53491	KO_vs_WT	Not significant	Other	Serpina1e Dom5 Spi1-5	A1AT5
Q01339	0.165641	0.299662	-0.477318	KO_vs_WT	Not significant	Other	Apoh B2gp1	APOH
Q01405	0.00934797	0.0394286	1.82199	KO_vs_WT	Up-regulated	Other	Sec23a Sec23 Sec23r	SC23A
Q01730	0.370715	0.526768	0.334203	KO_vs_WT	Not significant	Other	Rsu1 Rsp1	RSU1
Q01768	0.856151	0.91127	0.0392768	KO_vs_WT	Not significant	Other	Nme2	NDKB
Q01853	0.00378099	0.0203419	1.15787	KO_vs_WT	Up-regulated	Other	Vcp	TERA
Q02013	0.373453	0.529331	0.326262	KO_vs_WT	Not significant	Other	Aqp1	AQP1
Q02053	0.599185	0.724872	-0.170383	KO_vs_WT	Not significant	Other	Uba1 Sbx Ube1 Ube1ax Ube1x	UBA1
Q02105	0.895018	0.929063	0.0475827	KO_vs_WT	Not significant	Other	C1qc C1qg	C1QC
Q02248	0.648371	0.763285	0.181964	KO_vs_WT	Not significant	Other	Ctnnb1 Catnb	CTNB1
Q02257	0.350679	0.507533	1.0834	KO_vs_WT	Not significant	Other	Jup	PLAK
Q02357	0.00422345	0.0220418	-1.40666	KO_vs_WT	Down-regulated	Other	Ank1 Ank-1	ANK1
Q02566	0.804559	0.874766	-0.075756	KO_vs_WT	Not significant	Myosin	Myh6 Myhca	MYH6
Q02788	0.637902	0.756465	0.375036	KO_vs_WT	Not significant	Other	Col6a2	CO6A2
Q02819	0.199889	0.344034	1.09536	KO_vs_WT	Not significant	Other	Nucb1 Nuc Nucb	NUCB1
Q03265	0.549659	0.68556	-0.158472	KO_vs_WT	Not significant	Complex V	Atp5f1a Atp5a1	ATPA
Q04447	0.201139	0.345367	-0.425632	KO_vs_WT	Not significant	Other	Ckb Ckbb	KCRB
Q04519	0.752398	0.843237	0.0888745	KO_vs_WT	Not significant	Other	Smpd1 Asm	ASM
Q04750	0.213721	0.361034	0.379297	KO_vs_WT	Not significant	Other	Top1 Top-1	TOP1
Q04857	0.179545	0.318207	1.2977	KO_vs_WT	Not significant	TCA Cycle	Col6a1	CO6A1
Q05512	0.515118	0.654737	0.569585	KO_vs_WT	Not significant	Other	Mark2 Emk	MARK2
Q05793	0.0313365	0.0947936	-0.651931	KO_vs_WT	Not significant	Other	Hspg2	PGBM
Q05816	0.857754	0.912118	-0.0855687	KO_vs_WT	Not significant	Other	Fabp5 Fabpe Klbp Mal1	FABP5
Q05920	0.0968774	0.209377	-0.784276	KO_vs_WT	Not significant	Other	Pc Pcx	PYC
Q05BC3	0.569427	0.699812	-0.485748	KO_vs_WT	Not significant	Other	Eml1	EMAL1
Q05D44	0.25464	0.405641	0.515025	KO_vs_WT	Not significant	Other	Eif5b If2	IF2P
Q06138	0.339761	0.495586	-0.463595	KO_vs_WT	Not significant	Other	Cab39 Mo25	CAB39
Q06185	0.0111797	0.0450416	1.81927	KO_vs_WT	Up-regulated	Complex V	Atp5me Atp5i Atp5k Lfm-1 Lfm1	ATP5I
Q06890	0.00177835	0.011988	-1.28056	KO_vs_WT	Down-regulated	Other	Clu Apoj Msgp-2	CLUS
Q07076	0.163066	0.296662	-0.43766	KO_vs_WT	Not significant	Other	Anxa7 Anx7	ANXA7
Q07113	0.706546	0.810144	0.219239	KO_vs_WT	Not significant	Other	Igf2r	MPRI
Q07235	0.0881973	0.197892	0.98351	KO_vs_WT	Not significant	Other	Serpine2 Pi7 Pn1 Spi4	GDN
Q07417	0.336078	0.493656	-0.276641	KO_vs_WT	Not significant	TCA Cycle	Acads	ACADS
Q07797	0.694825	0.803358	-0.140527	KO_vs_WT	Not significant	Other	Lgals3bp Cycap Mama	LG3BP
Q07813	0.00140196	0.010172	2.72547	KO_vs_WT	Up-regulated	Other	Bax	BAX
Q08857	0.908987	0.937975	0.0324087	KO_vs_WT	Not significant	Other	Cd36	CD36
Q0II04	0.126939	0.249691	-0.435684	KO_vs_WT	Not significant	Other	Nebl Lnebl	NEBL
Q11011	0.323333	0.482126	0.238495	KO_vs_WT	Not significant	Other	Npepps Psa	PSA
Q149B8	0.435456	0.584651	0.255564	KO_vs_WT	Not significant	Other	Perm1	PERM1
Q14AI6	0.460903	0.606945	0.330035	KO_vs_WT	Not significant	Other	Rpusd3	RUSD3
Q14C51	0.000261547	0.0032787	1.63784	KO_vs_WT	Up-regulated	Other	Ptcd3 Mrps39	PTCD3
Q14CH7	0.0329278	0.0977476	0.790519	KO_vs_WT	Not significant	Other	Aars2 Aarsl Gm89 Kiaa1270	SYAM
Q14DH7	0.161527	0.295285	-1.60575	KO_vs_WT	Not significant	TCA Cycle	Acss3	ACSS3
Q1HFZ0	0.000523418	0.00500228	3.67163	KO_vs_WT	Up-regulated	Other	Nsun2 D13Wsu123e Misu	NSUN2
Q1XH17	0.22434	0.373755	-0.342102	KO_vs_WT	Not significant	Other	Trim72 Mg53	TRI72
Q2TPA8	0.377793	0.534479	0.205682	KO_vs_WT	Not significant	Other	Hsdl2	HSDL2
Q33DR2	0.000319497	0.00369214	3.34691	KO_vs_WT	Up-regulated	Other	Pdss1 Dps1 Sps1 Tprt	DPS1
Q33DR3	0.000147946	0.00232159	3.32813	KO_vs_WT	Up-regulated	Other	Pdss2 Dlp1	DLP1
Q3B7Z2	0.00721824	0.0325036	1.1146	KO_vs_WT	Up-regulated	Other	Osbp Kiaa4220	OSBP1
Q3SXD3	0.0102458	0.0419906	1.23405	KO_vs_WT	Up-regulated	Other	Hddc2	HDDC2
Q3TBW2	0.000330841	0.00374116	1.84252	KO_vs_WT	Up-regulated	Other	Mrpl10	RM10
Q3TC33	0.0300073	0.0923457	2.94685	KO_vs_WT	Not significant	Other	Ccdc127	CC127
Q3TC72	0.303393	0.462128	-0.266078	KO_vs_WT	Not significant	Other	Fahd2 Fahd2a	FAH2A
Q3TCH7	0.0716501	0.172038	1.03989	KO_vs_WT	Not significant	Other	Cul4a	CUL4A
Q3TCN2	0.124661	0.247032	-1.75799	KO_vs_WT	Not significant	Other	Plbd2	PLBL2
Q3THE2	0.294402	0.45147	0.354979	KO_vs_WT	Not significant	Myosin	Myl12b Mrlc2 Mylc2b	ML12B
Q3THF9	0.743791	0.838569	-0.277826	KO_vs_WT	Not significant	Other	Coq10b	CQ10B
Q3THS6	0.364983	0.522227	-0.472919	KO_vs_WT	Not significant	Other	Mat2a	METK2
Q3THW5	0.226404	0.376395	1.38709	KO_vs_WT	Not significant	Other	H2az2 H2afv H2av	H2AV
Q3TIU4	1.34658e-05	0.00067676	3.10903	KO_vs_WT	Up-regulated	Other	Pde12	PDE12
Q3TL26	0.0122506	0.0481728	0.839278	KO_vs_WT	Not significant	Other	Tfb2m	TFB2M
Q3TL44	0.102119	0.21759	0.700949	KO_vs_WT	Not significant	Other	Nlrx1	NLRX1
Q3TLP5	0.0234573	0.0771129	-0.723938	KO_vs_WT	Not significant	TCA Cycle	Echdc2 D4Ertd765e	ECHD2
Q3TQB2	0.61019	0.733977	0.158968	KO_vs_WT	Not significant	X	Foxred1	FXRD1
Q3TUH1	0.0231015	0.0765805	0.649169	KO_vs_WT	Not significant	Other	Tamm41	TAM41
Q3TXS7	0.110057	0.227445	0.519418	KO_vs_WT	Not significant	Other	Psmd1	PSMD1
Q3U0B3	0.00306776	0.0175406	-2.98701	KO_vs_WT	Down-regulated	Other	Dhrs11 Sdr24c1	DHR11
Q3U0S6	0.162327	0.296032	0.410158	KO_vs_WT	Not significant	Other	Rasip1	RAIN
Q3U186	0.0191773	0.0676581	1.03437	KO_vs_WT	Not significant	Other	Rars2 Rarsl	SYRM
Q3U1J4	0.0678811	0.165146	0.529969	KO_vs_WT	Not significant	Other	Ddb1	DDB1
Q3U213	0.132824	0.257134	-0.724015	KO_vs_WT	Not significant	Other	Serac1 D17Ertd141e	SRAC1
Q3U276	0.0832691	0.189552	0.957879	KO_vs_WT	Not significant	X	Sdhaf1 Lyrm8	SDHF1
Q3U2A8	0.0323788	0.096711	0.591997	KO_vs_WT	Not significant	Other	Vars2 Kiaa1885 Vars2l	SYVM
Q3U2U7	0.000122036	0.00209403	1.64507	KO_vs_WT	Up-regulated	Other	Mettl17 D14Ertd209e	MET17
Q3U5F4	0.00580138	0.0276601	1.81069	KO_vs_WT	Up-regulated	Other	Yrdc Irip	YRDC
Q3U5Q7	0.316745	0.475432	-0.67975	KO_vs_WT	Not significant	Other	Cmpk2 Tyki	CMPK2
Q3U6U5	2.03324e-05	0.000800235	3.68831	KO_vs_WT	Up-regulated	Other	Gtpbp6	GTPB6
Q3U7R1	0.164699	0.298196	0.482084	KO_vs_WT	Not significant	Other	Esyt1 Fam62a Mbc2	ESYT1
Q3UDE2	0.000463082	0.00460035	4.71098	KO_vs_WT	Up-regulated	Other	Ttll12	TTL12
Q3UFF7	0.0928444	0.203741	0.609799	KO_vs_WT	Not significant	Other	Lyplal1	LYPL1
Q3UFY7	0.00127549	0.0095662	4.63588	KO_vs_WT	Up-regulated	Other	Nt5c3b Nt5c3l	5NT3B
Q3UFY8	0.00151349	0.010727	1.17266	KO_vs_WT	Up-regulated	Other	Trmt10c Mrpp1 Rg9mtd1	TM10C
Q3UGC7	0.126995	0.249691	1.10175	KO_vs_WT	Not significant	Other	Eif3j1 Eif3s1-1	EI3JA
Q3UGR5	0.727655	0.827379	-0.0749615	KO_vs_WT	Not significant	Other	Hdhd2	HDHD2
Q3UHB1	0.234516	0.382969	0.317636	KO_vs_WT	Not significant	Other	Nt5dc3 Gnn	NT5D3
Q3UHX2	0.000375164	0.00410376	3.42614	KO_vs_WT	Up-regulated	Other	Pdap1	HAP28
Q3UHZ5	0.0324298	0.096711	1.82303	KO_vs_WT	Not significant	Other	Lmod2	LMOD2
Q3UIA2	4.73625e-05	0.00115979	2.95745	KO_vs_WT	Up-regulated	Other	Arhgap17	RHG17
Q3UIJ9	0.46241	0.607165	0.197029	KO_vs_WT	Not significant	Other	Myzap Myozap	MYZAP
Q3UIU2	0.592433	0.718609	0.518435	KO_vs_WT	Not significant	Complex I	Ndufb6 Gm137	NDUB6
Q3UJB9	0.838538	0.898434	0.663643	KO_vs_WT	Not significant	Other	Edc4	EDC4
Q3ULD5	0.0820133	0.187637	-0.404459	KO_vs_WT	Not significant	TCA Cycle	Mccc2	MCCB
Q3ULF4	0.000314242	0.00366885	1.52078	KO_vs_WT	Up-regulated	Other	Spg7	SPG7
Q3ULJ0	0.52356	0.662864	0.175033	KO_vs_WT	Not significant	Other	Gpd1l Kiaa0089	GPD1L
Q3UM45	0.367829	0.524313	0.613482	KO_vs_WT	Not significant	Other	Ppp1r7 Sds22	PP1R7
Q3UMF0	0.443804	0.590956	0.511095	KO_vs_WT	Not significant	Other	Cobll1 Coblr1 Kiaa0977	COBL1
Q3UMR5	0.000456322	0.00459365	3.25595	KO_vs_WT	Up-regulated	Other	Mcu	MCU
Q3UN90	0.0478371	0.128836	0.553436	KO_vs_WT	Not significant	Other	Lyrm9	LYRM9
Q3UNZ8	0.174552	0.311553	0.385807	KO_vs_WT	Not significant	Other	Cryzl2	QORL2
Q3UPL0	0.1535	0.284748	0.903855	KO_vs_WT	Not significant	Other	Sec31a Sec31l1	SC31A
Q3UQ84	0.000978863	0.00786214	1.18301	KO_vs_WT	Up-regulated	Other	Tars2 Tarsl1	SYTM
Q3URD3	0.107502	0.224831	1.15315	KO_vs_WT	Not significant	Other	Slmap Kiaa1601 Slap	SLMAP
Q3URE1	0.105328	0.221483	0.389729	KO_vs_WT	Not significant	TCA Cycle	Acsf3	ACSF3
Q3URS9	0.138517	0.264537	0.360447	KO_vs_WT	Not significant	Other	Ccdc51 Mitok	MITOK
Q3UTJ2	0.000681523	0.00600308	1.42	KO_vs_WT	Up-regulated	Other	Sorbs2 Argbp2 Kiaa0777	SRBS2
Q3UUI3	0.00183256	0.0122081	1.48513	KO_vs_WT	Up-regulated	TCA Cycle	Them4 Ctmp	THEM4
Q3UV70	0.581156	0.710123	0.113647	KO_vs_WT	Not significant	Other	Pdp1 Ppm2c	PDP1
Q3UW53	7.86059e-06	0.00050592	3.39861	KO_vs_WT	Up-regulated	Other	Niban1 Fam129a Niban	NIBA1
Q3UZA1	0.0276429	0.0865992	3.99738	KO_vs_WT	Not significant	Other	Rcsd1 Capzip	CPZIP
Q3V132	0.00177552	0.011988	1.56232	KO_vs_WT	Up-regulated	Other	Slc25a31 Aac4 Ant4 Sfec	ADT4
Q3V384	0.581496	0.710123	0.134459	KO_vs_WT	Not significant	Other	Afg1l Lace1	AFG1L
Q3V3A7	0.461513	0.607165	-0.883727	KO_vs_WT	Not significant	Other	Rnf207 Gm143	RN207
Q3V3R1	3.56972e-07	0.000269514	7.34502	KO_vs_WT	Up-regulated	Other	Mthfd1l Fthfsdc1	C1TM
Q45VK7	0.0154663	0.057428	-1.56564	KO_vs_WT	Not significant	Other	Dync2h1 Dhc1b Dnchc2 Kiaa1997	DYHC2
Q499X9	0.289509	0.445172	0.246027	KO_vs_WT	Not significant	Other	Mars2	SYMM
Q4ACU6	0.540115	0.677762	-0.33176	KO_vs_WT	Not significant	Other	Shank3 Kiaa1650 Prosap2	SHAN3
Q4KML4	0.558576	0.692108	0.2769	KO_vs_WT	Not significant	Other	Abracl	ABRAL
Q4PZA2	0.0582921	0.148517	-0.580178	KO_vs_WT	Not significant	Other	Ece1	ECE1
Q4VAA2	0.959298	0.970688	-0.0418274	KO_vs_WT	Not significant	Other	Cdv3	CDV3
Q4VAE3	0.155499	0.287281	0.379554	KO_vs_WT	Not significant	Other	Tmem65	TMM65
Q501J2	0.0108253	0.0439414	4.646	KO_vs_WT	Up-regulated	Other	Antkmt Fam173a	ANKMT
Q52KR3	2.91809e-06	0.000419593	3.16431	KO_vs_WT	Up-regulated	Other	Prune2 Bmcc1 Kiaa0367	PRUN2
Q566J8	0.0153568	0.0571154	1.04909	KO_vs_WT	Not significant	Other	Coq8b Adck4	COQ8B
Q571E4	0.252781	0.404057	0.32808	KO_vs_WT	Not significant	Other	Galns	GALNS
Q58A65	0.525621	0.664359	0.461718	KO_vs_WT	Not significant	Other	Spag9 Jip4 Jsap2 Kiaa0516 Mapk8ip4	JIP4
Q59J78	0.332481	0.490743	0.328428	KO_vs_WT	Not significant	X	Ndufaf2 Ndufa12l	NDUF2
Q5DU05	0.592225	0.718609	-0.51805	KO_vs_WT	Not significant	Other	Cep164 Kiaa1052	CE164
Q5EBG6	0.0330891	0.0979698	0.716838	KO_vs_WT	Not significant	Other	Hspb6 Gm479	HSPB6
Q5F285	0.922674	0.94583	0.0757084	KO_vs_WT	Not significant	Other	Tmem256	TM256
Q5FWK3	0.00767101	0.0340683	1.28703	KO_vs_WT	Up-regulated	Other	Arhgap1	RHG01
Q5H8C4	0.0528079	0.137958	-1.34223	KO_vs_WT	Not significant	Other	Vps13a Chac Kiaa0986	VP13A
Q5M8N4	0.913963	0.941337	-0.0463794	KO_vs_WT	Not significant	Other	Sdr39u1	D39U1
Q5ND52	0.000612571	0.00546249	1.73484	KO_vs_WT	Up-regulated	Other	Mrm3 Rnmtl1	MRM3
Q5RKZ7	0.310342	0.469399	0.370376	KO_vs_WT	Not significant	Other	Mocs1	MOCS1
Q5SSK3	0.00395015	0.0211515	0.966161	KO_vs_WT	Not significant	Other	Tefm	TEFM
Q5SUC9	0.455339	0.60242	-0.167363	KO_vs_WT	Not significant	Other	Sco1	SCO1
Q5SUV1	0.0196956	0.0687372	1.28708	KO_vs_WT	Not significant	Other	Rsad1	RSAD1
Q5SW19	0.339425	0.495586	-0.535301	KO_vs_WT	Not significant	Other	Cluh Kiaa0664	CLU
Q5SWT3	0.116169	0.235352	1.01073	KO_vs_WT	Not significant	Other	Slc25a35	S2535
Q5SWU9	7.33401e-05	0.00147005	3.72176	KO_vs_WT	Up-regulated	TCA Cycle	Acaca Acac Gm738	ACACA
Q5SX39	0.325143	0.483992	0.546262	KO_vs_WT	Not significant	Myosin	Myh4	MYH4
Q5SYD0	0.494728	0.635238	0.353533	KO_vs_WT	Not significant	Myosin	Myo1d	MYO1D
Q5U458	0.150853	0.282148	0.735836	KO_vs_WT	Not significant	MICOS	Dnajc11	DJC11
Q5XJE5	3.93402e-05	0.00108665	4.07492	KO_vs_WT	Up-regulated	Other	Leo1 Gm185	LEO1
Q5XJY4	0.0118499	0.0470876	3.59377	KO_vs_WT	Up-regulated	Other	Parl Psarl	PARL
Q60597	0.16668	0.301061	0.32554	KO_vs_WT	Not significant	TCA Cycle	Ogdh Kiaa4192	ODO1
Q60598	0.925892	0.948076	0.023272	KO_vs_WT	Not significant	Other	Cttn Ems1	SRC8
Q60605	0.253046	0.404196	0.622803	KO_vs_WT	Not significant	Myosin	Myl6 Myln	MYL6
Q60631	0.10884	0.226294	-0.711736	KO_vs_WT	Not significant	Other	Grb2	GRB2
Q60634	0.0128077	0.0495887	1.67447	KO_vs_WT	Up-regulated	Other	Flot2 Esa1 M17s1	FLOT2
Q60648	3.17479e-05	0.000992949	3.73992	KO_vs_WT	Up-regulated	Other	Gm2a	SAP3
Q60649	0.0219405	0.0742829	0.609989	KO_vs_WT	Not significant	Other	Clpb Skd3	CLPB
Q60675	0.0903261	0.200524	-0.40715	KO_vs_WT	Not significant	Other	Lama2	LAMA2
Q60676	0.113928	0.23164	-0.796214	KO_vs_WT	Not significant	Other	Ppp5c	PPP5
Q60692	0.505306	0.645526	0.255899	KO_vs_WT	Not significant	Other	Psmb6 Lmp19	PSB6
Q60710	0.173361	0.309915	0.633998	KO_vs_WT	Not significant	Other	Samhd1 Mg21	SAMH1
Q60715	0.251344	0.402898	0.679941	KO_vs_WT	Not significant	Other	P4ha1	P4HA1
Q60716	2.85636e-05	0.000986247	3.43508	KO_vs_WT	Up-regulated	Other	P4ha2	P4HA2
Q60737	0.364454	0.522018	0.429393	KO_vs_WT	Not significant	Other	Csnk2a1 Ckiia	CSK21
Q60759	0.00233979	0.0142463	-1.27408	KO_vs_WT	Down-regulated	TCA Cycle	Gcdh	GCDH
Q60766	0.387718	0.545793	-0.538517	KO_vs_WT	Not significant	Other	Irgm1 Ifi1 Iigp3 Irgm	IRGM1
Q60770	0.618674	0.739861	-0.19881	KO_vs_WT	Not significant	Other	Stxbp3 Stxbp3a Unc18c	STXB3
Q60790	1.13393e-05	0.000626427	3.23242	KO_vs_WT	Up-regulated	Other	Rasa3	RASA3
Q60854	0.00456623	0.0233993	1.02772	KO_vs_WT	Up-regulated	Other	Serpinb6 Serpinb6a Spi3	SPB6
Q60864	0.370558	0.526768	0.263753	KO_vs_WT	Not significant	Other	Stip1	STIP1
Q60870	0.789941	0.866757	0.14486	KO_vs_WT	Not significant	Other	Reep5 Dp1	REEP5
Q60875	0.0929205	0.203741	1.18352	KO_vs_WT	Not significant	Other	Arhgef2 Kiaa0651 Lbcl1 Lfc	ARHG2
Q60876	7.15183e-05	0.00147005	3.25644	KO_vs_WT	Up-regulated	Other	Eif4ebp1	4EBP1
Q60930	0.0967495	0.209377	0.459169	KO_vs_WT	Not significant	Other	Vdac2 Vdac6	VDAC2
Q60931	0.180065	0.31863	0.456047	KO_vs_WT	Not significant	Other	Vdac3	VDAC3
Q60932	0.34426	0.499839	-0.222692	KO_vs_WT	Not significant	Other	Vdac1 Vdac5	VDAC1
Q60935	0.159864	0.292718	-0.598301	KO_vs_WT	Not significant	Other	Art1 Art2	NAR1
Q60936	0.0118208	0.0470547	-1.28875	KO_vs_WT	Down-regulated	Other	Coq8a Adck3 Cabc1	COQ8A
Q60994	0.002619	0.0155289	-1.5686	KO_vs_WT	Down-regulated	Other	Adipoq Acdc Acrp30 Apm1	ADIPO
Q61001	0.0832639	0.189552	-2.88528	KO_vs_WT	Not significant	Other	Lama5	LAMA5
Q61011	2.11162e-05	0.000810647	3.8367	KO_vs_WT	Up-regulated	Other	Gnb3	GBB3
Q61024	5.69197e-06	0.000495858	3.4044	KO_vs_WT	Up-regulated	Other	Asns	ASNS
Q61035	0.0573396	0.147148	0.866267	KO_vs_WT	Not significant	Other	Hars1 Hars	HARS1
Q61081	0.632223	0.751698	-0.234918	KO_vs_WT	Not significant	Other	Cdc37	CDC37
Q61102	0.0024452	0.014769	2.11084	KO_vs_WT	Up-regulated	Other	Abcb7 Abc7	ABCB7
Q61107	0.495743	0.635354	-0.251174	KO_vs_WT	Not significant	Other	Gbp3	GBP3
Q61147	0.0308051	0.0939836	-0.553333	KO_vs_WT	Not significant	Other	Cp	CERU
Q61166	0.278263	0.432329	-0.476326	KO_vs_WT	Not significant	Other	Mapre1	MARE1
Q61171	0.192688	0.335463	-0.604992	KO_vs_WT	Not significant	Other	Prdx2 Tdpx1 Tpx	PRDX2
Q61207	0.0313724	0.0947936	-1.1346	KO_vs_WT	Not significant	Other	Psap Sgp1	SAP
Q61210	0.414555	0.571843	0.239884	KO_vs_WT	Not significant	Other	Arhgef1 Lbcl2 Lsc	ARHG1
Q61233	0.0801314	0.184825	1.60341	KO_vs_WT	Not significant	Other	Lcp1 Pls2	PLSL
Q61234	0.746835	0.840508	0.0893336	KO_vs_WT	Not significant	Other	Snta1 Snt1	SNTA1
Q61235	2.86417e-06	0.000419593	3.24455	KO_vs_WT	Up-regulated	Other	Sntb2 Snt2b2	SNTB2
Q61249	0.713183	0.815839	0.11871	KO_vs_WT	Not significant	Other	Igbp1 Pc52	IGBP1
Q61292	0.28702	0.442067	0.368298	KO_vs_WT	Not significant	Other	Lamb2 Lams	LAMB2
Q61316	0.0467748	0.126855	0.524322	KO_vs_WT	Not significant	Other	Hspa4 Apg2 Hsp110	HSP74
Q61335	0.231552	0.381221	0.900378	KO_vs_WT	Not significant	Other	Bcap31 Bap31	BAP31
Q61387	0.126183	0.249392	0.784296	KO_vs_WT	Not significant	X	Cox7a2l Cox7rp Scaf1 Silg81	CO72L
Q61411	0.563177	0.695147	-0.341361	KO_vs_WT	Not significant	Other	Hras Hras1	RASH
Q61425	0.796825	0.869787	0.082284	KO_vs_WT	Not significant	TCA Cycle	Hadh Hadhsc Mschad Schad	HCDH
Q61510	0.366012	0.522709	0.486297	KO_vs_WT	Not significant	Other	Trim25 Efp Zfp147 Znf147	TRI25
Q61543	0.0950254	0.206756	0.823206	KO_vs_WT	Not significant	Other	Glg1 Esl1 Mg160 Selel	GSLG1
Q61553	0.055282	0.143242	0.829306	KO_vs_WT	Not significant	Other	Fscn1 Fan1 Snl	FSCN1
Q61554	0.0402535	0.113428	2.13965	KO_vs_WT	Not significant	Other	Fbn1 Fbn-1	FBN1
Q61578	0.00866406	0.0370966	1.08377	KO_vs_WT	Up-regulated	Other	Fdxr	ADRO
Q61581	0.0979337	0.210855	0.937061	KO_vs_WT	Not significant	Other	Igfbp7 Mac25	IBP7
Q61586	9.04998e-05	0.00168018	-2.19155	KO_vs_WT	Down-regulated	Other	Gpam Gpat1	GPAT1
Q61595	0.6866	0.796695	-0.17976	KO_vs_WT	Not significant	Other	Ktn1	KTN1
Q61598	0.331935	0.490432	0.293083	KO_vs_WT	Not significant	Other	Gdi2 Gdi3	GDIB
Q61599	0.473751	0.616692	-0.827555	KO_vs_WT	Not significant	Other	Arhgdib Gdid4	GDIR2
Q61656	0.418028	0.572708	0.371236	KO_vs_WT	Not significant	Other	Ddx5 Tnz2	DDX5
Q61696	0.703306	0.808213	0.561374	KO_vs_WT	Not significant	Other	Hspa1a Hsp70-3 Hsp70A1	HS71A
Q61699	0.639217	0.757231	-0.484186	KO_vs_WT	Not significant	Other	Hsph1 Hsp105 Hsp110 Kiaa0201	HS105
Q61703	0.628383	0.748705	0.507168	KO_vs_WT	Not significant	Other	Itih2	ITIH2
Q61733	0.000203342	0.00284302	1.53797	KO_vs_WT	Up-regulated	Other	Mrps31 Imogn38	RT31
Q61738	0.428348	0.579229	-0.250224	KO_vs_WT	Not significant	Other	Itga7	ITA7
Q61753	3.28145e-06	0.000419593	3.71787	KO_vs_WT	Up-regulated	Other	Phgdh	SERA
Q61768	0.0150985	0.0564326	0.972533	KO_vs_WT	Not significant	Other	Kif5b Khcs Kns1	KINH
Q61792	0.0458924	0.125086	-0.717127	KO_vs_WT	Not significant	Other	Lasp1 Mln50	LASP1
Q61830	0.058875	0.149163	-0.486218	KO_vs_WT	Not significant	Other	Mrc1	MRC1
Q61838	0.201274	0.345367	-0.470651	KO_vs_WT	Not significant	Other	Pzp A2m	PZP
Q61879	0.2309	0.380909	0.715628	KO_vs_WT	Not significant	Myosin	Myh10	MYH10
Q61908	3.42544e-06	0.000419593	-3.1631	KO_vs_WT	Down-regulated	Other	Cmc4 C6.1b Mtcp1	CMC4
Q61937	0.00957551	0.0402397	1.06841	KO_vs_WT	Up-regulated	Other	Npm1	NPM
Q61941	0.00122162	0.00925409	1.37697	KO_vs_WT	Up-regulated	Other	Nnt	NNTM
Q61990	0.212499	0.360262	0.339046	KO_vs_WT	Not significant	Other	Pcbp2 Cbp Hnrnpx Hnrpx	PCBP2
Q62151	0.086585	0.195334	1.70632	KO_vs_WT	Not significant	Other	Ager Rage	RAGE
Q62165	0.409191	0.566852	0.33802	KO_vs_WT	Not significant	Other	Dag1	DAG1
Q62186	0.0508937	0.134352	1.48665	KO_vs_WT	Not significant	Other	Ssr4	SSRD
Q62188	0.093692	0.204838	2.23424	KO_vs_WT	Not significant	Other	Dpysl3 Drp3 Ulip	DPYL3
Q62234	0.551084	0.686574	0.180304	KO_vs_WT	Not significant	Other	Myom1	MYOM1
Q62261	0.415766	0.572708	-0.211587	KO_vs_WT	Not significant	Other	Sptbn1 Elf Spnb-2 Spnb2 Sptb2	SPTB2
Q62348	0.000452149	0.00458179	3.86704	KO_vs_WT	Up-regulated	Other	Tsn	TSN
Q62351	0.0757947	0.179015	-0.632948	KO_vs_WT	Not significant	Other	Tfrc Trfr	TFR1
Q62356	0.409435	0.566852	0.704923	KO_vs_WT	Not significant	Other	Fstl1 Frp Fstl Tsc36	FSTL1
Q62417	0.0357512	0.103683	-2.00875	KO_vs_WT	Not significant	Other	Sorbs1 Kiaa1296 Sh3d5	SRBS1
Q62422	0.566179	0.697607	0.275187	KO_vs_WT	Not significant	Other	Ostf1 Sh3d3 Sh3p2	OSTF1
Q62425	0.000152051	0.00235184	-2.14759	KO_vs_WT	Down-regulated	Complex I	Ndufa4	NDUA4
Q62426	0.0025373	0.0151236	2.12318	KO_vs_WT	Up-regulated	Other	Cstb Cst6 Stfb	CYTB
Q62433	0.474761	0.617298	-0.301763	KO_vs_WT	Not significant	Other	Ndrg1 Ndr1 Ndrl Tdd5	NDRG1
Q62446	0.0140859	0.0535311	-0.7261	KO_vs_WT	Not significant	Other	Fkbp3 Fkbp25	FKBP3
Q62448	8.26448e-06	0.00050592	3.63014	KO_vs_WT	Up-regulated	Other	Eif4g2 Nat1	IF4G2
Q62465	0.00437401	0.022711	1.30907	KO_vs_WT	Up-regulated	Other	Vat1 Vat-1	VAT1
Q62523	0.0718119	0.172101	-0.619221	KO_vs_WT	Not significant	Other	Zyx	ZYX
Q63836	0.000968435	0.00783394	-2.21292	KO_vs_WT	Down-regulated	Other	Selenbp2 Lpsb2	SBP2
Q63844	0.549361	0.68556	-0.28428	KO_vs_WT	Not significant	Other	Mapk3 Erk1 Prkm3	MK03
Q63918	0.198657	0.342975	-0.335915	KO_vs_WT	Not significant	Other	Cavin2 Sdpr Sdr	CAVN2
Q63961	0.787027	0.866609	-0.200799	KO_vs_WT	Not significant	Other	Eng Edg	EGLN
Q64010	0.0128552	0.0496879	-0.873644	KO_vs_WT	Not significant	Other	Crk Crko	CRK
Q64096	0.126662	0.249691	-0.650552	KO_vs_WT	Not significant	Other	Mcf2l Dbs	MCF2L
Q64105	0.000813257	0.00682536	-1.30014	KO_vs_WT	Down-regulated	Other	Spr	SPRE
Q64133	3.06728e-05	0.000992485	4.08856	KO_vs_WT	Up-regulated	Other	Maoa	AOFA
Q64152	0.054351	0.141337	1.47148	KO_vs_WT	Not significant	Other	Btf3	BTF3
Q64191	0.817708	0.883433	-0.0903732	KO_vs_WT	Not significant	Other	Aga	ASPG
Q64237	4.67323e-05	0.00115979	-4.42352	KO_vs_WT	Down-regulated	Other	Dbh	DOPO
Q64249	0.000239531	0.00313605	5.54568	KO_vs_WT	Up-regulated	Other	Nr6a1 Gcnf	NR6A1
Q64314	0.895816	0.929303	0.0522735	KO_vs_WT	Not significant	Other	Cd34	CD34
Q64331	0.420115	0.573864	1.15936	KO_vs_WT	Not significant	Myosin	Myo6 Sv	MYO6
Q64332	0.191229	0.333692	0.583538	KO_vs_WT	Not significant	Other	Syn2	SYN2
Q64337	1.86838e-05	0.000798467	3.68731	KO_vs_WT	Up-regulated	Other	Sqstm1 A170 STAP	SQSTM
Q64339	0.000274885	0.00334739	3.46495	KO_vs_WT	Up-regulated	Other	Isg15 G1p2 Ucrp	ISG15
Q64345	6.91461e-05	0.00145015	-3.03622	KO_vs_WT	Down-regulated	Other	Ifit3 Garg49 Ifi49 Isg49	IFIT3
Q64433	0.494552	0.635238	0.327685	KO_vs_WT	Not significant	Other	Hspe1	CH10
Q64442	0.092531	0.203676	1.11754	KO_vs_WT	Not significant	Other	Sord Sdh1	DHSO
Q64449	0.113477	0.231228	0.8635	KO_vs_WT	Not significant	Other	Mrc2 Kiaa0709	MRC2
Q64462	0.516416	0.655363	0.689925	KO_vs_WT	Not significant	Other	Cyp4b1	CP4B1
Q64471	0.403016	0.562435	-0.213746	KO_vs_WT	Not significant	Other	Gstt1	GSTT1
Q64511	0.890338	0.92718	0.0760787	KO_vs_WT	Not significant	Other	Top2b	TOP2B
Q64514	0.0122393	0.0481728	1.16861	KO_vs_WT	Up-regulated	Other	Tpp2	TPP2
Q64516	0.00474983	0.0240142	1.03162	KO_vs_WT	Up-regulated	Other	Gk Gyk	GLPK
Q64520	0.506221	0.646331	0.286897	KO_vs_WT	Not significant	Other	Guk1 Gmk	KGUA
Q64521	0.0313338	0.0947936	-0.796	KO_vs_WT	Not significant	Other	Gpd2 Gdm1	GPDM
Q64669	0.492152	0.633006	0.241365	KO_vs_WT	Not significant	Other	Nqo1 Dia4 Nmo1 Nmor1	NQO1
Q64727	0.526258	0.664794	-0.20499	KO_vs_WT	Not significant	Other	Vcl	VINC
Q64737	0.986949	0.990009	0.00818563	KO_vs_WT	Not significant	Other	Gart	PUR2
Q65CL1	0.509349	0.649227	-2.5405	KO_vs_WT	Not significant	Other	Ctnna3 Catna3	CTNA3
Q66GT5	0.00196903	0.0128897	1.12059	KO_vs_WT	Up-regulated	Other	Ptpmt1 Plip	PTPM1
Q66JZ4	0.0272067	0.0855876	-0.727757	KO_vs_WT	Not significant	Other	TCAIM D9Ertd402e Toag1	TCAIM
Q68FD5	0.195583	0.338682	0.422305	KO_vs_WT	Not significant	Other	Cltc	CLH1
Q68FL6	0.222882	0.372291	0.617807	KO_vs_WT	Not significant	Other	Mars1 Mars	SYMC
Q69ZN7	0.0627996	0.155455	1.64021	KO_vs_WT	Not significant	Other	Myof Fer1l3 Kiaa1207	MYOF
Q69ZP3	0.245755	0.396028	0.30237	KO_vs_WT	Not significant	Other	Pnkd Brp17 Kiaa1184 Mr1 Tahccp2 Fksg19 MNCb-5687	PNKD
Q6A028	0.000132482	0.00215525	-2.1522	KO_vs_WT	Down-regulated	Other	Swap70 Kiaa0640	SWP70
Q6A0A9	0.634113	0.75276	0.357273	KO_vs_WT	Not significant	Other	FAM120A Kiaa0183 Ossa	F120A
Q6GQT9	0.00737321	0.0330046	1.41191	KO_vs_WT	Up-regulated	Other	Nomo1	NOMO1
Q6IRU2	0.137017	0.262337	-0.478054	KO_vs_WT	Not significant	Other	Tpm4	TPM4
Q6IRU5	0.0115999	0.0463382	-0.814152	KO_vs_WT	Not significant	Other	Cltb	CLCB
Q6KAR6	0.000100584	0.00179387	3.31294	KO_vs_WT	Up-regulated	Other	Exoc3 Sec6l1	EXOC3
Q6NSR8	0.0159374	0.0586961	-0.908082	KO_vs_WT	Not significant	Other	Npepl1	PEPL1
Q6NT99	0.00109646	0.00856377	1.23867	KO_vs_WT	Up-regulated	Other	Dusp23 Ldp3	DUS23
Q6NVE9	0.0366854	0.106121	0.656244	KO_vs_WT	Not significant	Other	Pptc7 Tapp2c	PPTC7
Q6NZJ6	0.311275	0.469399	0.497428	KO_vs_WT	Not significant	Other	Eif4g1	IF4G1
Q6P069	0.116608	0.235818	-0.420442	KO_vs_WT	Not significant	Other	Sri	SORCN
Q6P1B1	0.0723739	0.172919	1.29252	KO_vs_WT	Not significant	Other	Xpnpep1	XPP1
Q6P3A8	0.0418667	0.11664	-0.767813	KO_vs_WT	Not significant	Other	Bckdhb	ODBB
Q6P3B9	5.36521e-06	0.000486088	3.87615	KO_vs_WT	Up-regulated	Other	Rbfa	RBFA
Q6P549	4.34354e-05	0.00115979	3.37828	KO_vs_WT	Up-regulated	Other	Inppl1 Ship2	SHIP2
Q6P5E4	0.0416078	0.116204	1.02207	KO_vs_WT	Not significant	Other	Uggt1 Gt Ugcgl1 Uggt Ugt1 Ugtr	UGGG1
Q6P5F9	0.814134	0.88146	-0.0839783	KO_vs_WT	Not significant	Other	Xpo1 Crm1	XPO1
Q6P8I6	0.0686664	0.166698	0.493196	KO_vs_WT	Not significant	X	Cox11	COX11
Q6P8J7	0.625742	0.746737	-0.168736	KO_vs_WT	Not significant	Other	Ckmt2	KCRS
Q6P8M1	0.64722	0.762327	-0.179652	KO_vs_WT	Not significant	Other	Tatdn1	TATD1
Q6P8X1	0.0198447	0.0690449	2.02424	KO_vs_WT	Not significant	Other	Snx6	SNX6
Q6PB66	2.44357e-06	0.000419593	-9.7461	KO_vs_WT	Down-regulated	Other	Lrpprc Lrp130	LPPRC
Q6PD03	0.282453	0.43732	0.252148	KO_vs_WT	Not significant	Other	Ppp2r5a	2A5A
Q6PD28	0.430248	0.579722	-0.260642	KO_vs_WT	Not significant	Other	Ppp2r5b	2A5B
Q6PD31	0.000106773	0.00187474	-3.12698	KO_vs_WT	Down-regulated	Other	Trak1	TRAK1
Q6PDY2	0.319356	0.477452	-0.350879	KO_vs_WT	Not significant	Other	Ado Gm237	AEDO
Q6PE15	0.832961	0.89415	0.0901231	KO_vs_WT	Not significant	Other	Abhd10	ABHDA
Q6PEB4	0.0247738	0.0794883	0.957198	KO_vs_WT	Not significant	Other	Osgepl1	OSGL1
Q6PER3	0.407798	0.565623	0.318149	KO_vs_WT	Not significant	Other	Mapre3	MARE3
Q6PGB6	0.0891885	0.198831	0.480402	KO_vs_WT	Not significant	Other	Naa50 Mak3 Nat13	NAA50
Q6PGF7	0.538836	0.676623	-0.357446	KO_vs_WT	Not significant	Other	Exoc8	EXOC8
Q6PIE5	0.870227	0.918483	0.0548652	KO_vs_WT	Not significant	Other	Atp1a2	AT1A2
Q6R0H7	0.477518	0.61946	0.161369	KO_vs_WT	Not significant	Other	Gnas Gnas1	GNAS1
Q6RUT7	0.332578	0.490743	-0.235972	KO_vs_WT	Not significant	Other	Uqcc4 Ccsmst1	UQCC4
Q6URW6	0.157674	0.289644	0.905366	KO_vs_WT	Not significant	Myosin	Myh14	MYH14
Q6WVG3	0.0660239	0.161479	0.580516	KO_vs_WT	Not significant	Other	Kctd12 Pfet1	KCD12
Q6X893	0.879174	0.923194	-0.0533061	KO_vs_WT	Not significant	Other	Slc44a1 Cd92 Cdw92 Ctl1	CTL1
Q6ZPJ3	0.0255479	0.0812726	-0.807941	KO_vs_WT	Not significant	Other	Ube2o Kiaa1734	UBE2O
Q6ZQ38	0.413293	0.570798	0.568074	KO_vs_WT	Not significant	Other	Cand1 D10Ertd516e Kiaa0829	CAND1
Q6ZQ58	0.000124089	0.00211325	7.41812	KO_vs_WT	Up-regulated	Other	Larp1 Kiaa0731 Larp	LARP1
Q6ZQ73	0.917283	0.943099	-0.0383154	KO_vs_WT	Not significant	Other	Cand2 Kiaa0667 Tip120b	CAND2
Q6ZWN5	4.40325e-05	0.00115979	3.31372	KO_vs_WT	Up-regulated	Other	Rps9	RS9
Q6ZWQ0	0.111084	0.228505	-0.908803	KO_vs_WT	Not significant	Other	Syne2	SYNE2
Q6ZWR6	0.0842584	0.191228	0.584694	KO_vs_WT	Not significant	Other	Syne1	SYNE1
Q6ZWU9	0.473096	0.61655	-0.200149	KO_vs_WT	Not significant	Other	Rps27	RS27
Q6ZWV3	9.7596e-05	0.00175502	3.81666	KO_vs_WT	Up-regulated	Other	Rpl10 Qm	RL10
Q6ZWX6	0.0631252	0.15607	1.18664	KO_vs_WT	Not significant	Other	Eif2s1 Eif2a	IF2A
Q6ZWY3	0.00496916	0.024956	1.03455	KO_vs_WT	Up-regulated	Other	Rps27l	RS27L
Q70KF4	0.42154	0.573864	0.27298	KO_vs_WT	Not significant	Other	Cmya5 Sr553 Srfsd Tims	CMYA5
Q71LX4	0.0907953	0.200824	1.14805	KO_vs_WT	Not significant	Other	Tln2	TLN2
Q71RI9	0.365224	0.522243	-0.319102	KO_vs_WT	Not significant	Other	Kyat3 Ccbl2 Kat3	KAT3
Q76I79	0.00163725	0.0114104	-4.36383	KO_vs_WT	Down-regulated	Other	Ssh1 Kiaa1298 Ssh1l	SSH1
Q76MZ3	0.429005	0.57969	-0.225462	KO_vs_WT	Not significant	Other	Ppp2r1a	2AAA
Q78IK4	0.0194264	0.0681601	-0.751546	KO_vs_WT	Not significant	MICOS	Apool Fam121a Mic27	MIC27
Q78J03	0.134458	0.259795	-0.372945	KO_vs_WT	Not significant	Other	Msrb2	MSRB2
Q78PY7	0.416857	0.572708	-0.584504	KO_vs_WT	Not significant	Other	Snd1	SND1
Q78RX3	0.0338003	0.0995547	2.31801	KO_vs_WT	Not significant	Other	Smim12	SIM12
Q78ZA7	0.835293	0.896229	0.0801535	KO_vs_WT	Not significant	Other	Nap1l4	NP1L4
Q791T5	0.0507057	0.134012	-0.734734	KO_vs_WT	Not significant	Other	Mtch1	MTCH1
Q791V5	0.776842	0.858734	0.0815068	KO_vs_WT	Not significant	Other	Mtch2 Mimp	MTCH2
Q7M6Y3	0.582005	0.710259	-0.168881	KO_vs_WT	Not significant	Other	Picalm Calm Fit1	PICAL
Q7TMB8	0.124367	0.246665	1.32339	KO_vs_WT	Not significant	Other	Cyfip1 Kiaa0068 Shyc Sra1	CYFP1
Q7TMF3	0.130562	0.254495	-0.576267	KO_vs_WT	Not significant	Complex I	Ndufa12	NDUAC
Q7TMK9	0.00219807	0.0136966	1.75305	KO_vs_WT	Up-regulated	Other	Syncrip Hnrpq Nsap1 Nsap1l	HNRPQ
Q7TMR0	0.789051	0.866757	0.0776534	KO_vs_WT	Not significant	Other	Prcp	PCP
Q7TMV3	4.50504e-05	0.00115979	3.24437	KO_vs_WT	Up-regulated	Other	Fastkd5 Kiaa1792	FAKD5
Q7TMY8	0.7188	0.81989	-0.321032	KO_vs_WT	Not significant	Other	Huwe1 Kiaa0312 Ureb1	HUWE1
Q7TN79	0.0379132	0.108563	1.02971	KO_vs_WT	Not significant	Other	Akap7 Akap18	AKA7G
Q7TNC9	0.0905187	0.200611	1.59112	KO_vs_WT	Not significant	Other	Inpp5a	I5P1
Q7TNG5	0.0354012	0.103197	-0.666725	KO_vs_WT	Not significant	Other	Eml2	EMAL2
Q7TNG8	0.326278	0.484921	-0.280352	KO_vs_WT	Not significant	Other	Ldhd	LDHD
Q7TPD2	0.654579	0.769793	0.133233	KO_vs_WT	Not significant	Other	Fam185a	F185A
Q7TPR4	0.787565	0.866757	-0.069415	KO_vs_WT	Not significant	Other	Actn1	ACTN1
Q7TPW1	0.892072	0.928132	0.0734594	KO_vs_WT	Not significant	Other	Nexn	NEXN
Q7TQ48	0.0890749	0.198773	-0.518051	KO_vs_WT	Not significant	Other	Srl Sar	SRCA
Q7TQI3	0.138074	0.264136	0.835402	KO_vs_WT	Not significant	Other	Otub1	OTUB1
Q7TSI3	0.180522	0.319035	0.538875	KO_vs_WT	Not significant	Other	Ppp6r1 Kiaa1115 Pp6r1 Saps1	PP6R1
Q7TSQ8	0.0245582	0.0791241	0.613333	KO_vs_WT	Not significant	Other	Pdpr Kiaa1990	PDPR
Q7TSV4	0.230209	0.380324	1.00581	KO_vs_WT	Not significant	Other	Pgm2 Pgm1	PGM2
Q7TT50	0.231661	0.381221	1.96363	KO_vs_WT	Not significant	Other	Cdc42bpb Kiaa1124	MRCKB
Q80SW1	0.201783	0.345475	0.54175	KO_vs_WT	Not significant	Other	Ahcyl1 Irbit	SAHH2
Q80U63	0.0614201	0.15355	-0.655239	KO_vs_WT	Not significant	Other	Mfn2 Kiaa0214 Marf	MFN2
Q80UG5	0.363373	0.520911	-0.265732	KO_vs_WT	Not significant	Other	Septin9 Kiaa0991 Sept9 Sint1	2026-09-09
Q80UL9	6.10051e-05	0.0013524	3.62232	KO_vs_WT	Up-regulated	Other	Jaml Amica1 Gm638	JAML
Q80UY2	0.701739	0.806822	-0.100077	KO_vs_WT	Not significant	Other	Kcmf1 Debt91	KCMF1
Q80VP5	0.403855	0.562912	0.422481	KO_vs_WT	Not significant	Other	Mtrfr	MTRFR
Q80X71	3.5607e-06	0.000419593	-3.16655	KO_vs_WT	Down-regulated	Other	Tmem106b	T106B
Q80X85	0.00033874	0.00375661	1.53099	KO_vs_WT	Up-regulated	Other	Mrps7	RT07
Q80X90	0.0789509	0.183436	0.805484	KO_vs_WT	Not significant	Other	Flnb	FLNB
Q80XB4	1.4214e-06	0.000419593	7.32556	KO_vs_WT	Up-regulated	Other	Nrap	NRAP
Q80XL6	0.000134593	0.00215525	-2.91806	KO_vs_WT	Down-regulated	TCA Cycle	Acad11	ACD11
Q80XN0	0.00246118	0.0147867	1.34243	KO_vs_WT	Up-regulated	Other	Bdh1 Bdh	BDH
Q80Y14	0.533932	0.671492	0.520973	KO_vs_WT	Not significant	Other	Glrx5	GLRX5
Q80Y81	0.00034166	0.00375661	1.9539	KO_vs_WT	Up-regulated	Other	Elac2	RNZ2
Q80YD1	0.186258	0.326528	0.324342	KO_vs_WT	Not significant	Other	Supv3l1 Suv3l1	SUV3
Q80ZK0	0.0349068	0.102083	1.03776	KO_vs_WT	Not significant	Other	Mrps10	RT10
Q80ZM3	0.0370663	0.107021	-3.18287	KO_vs_WT	Not significant	Other	Mettl20	ETKMT
Q80ZS3	0.788524	0.866757	0.391068	KO_vs_WT	Not significant	Other	Mrps26	RT26
Q810B6	0.915538	0.94216	0.051759	KO_vs_WT	Not significant	Other	Ankfy1 Ankhzn Kiaa1255	ANFY1
Q811I0	0.00140567	0.010172	1.14236	KO_vs_WT	Up-regulated	X	Atpaf1	ATPF1
Q811U4	0.00177117	0.011988	-1.69521	KO_vs_WT	Down-regulated	Other	Mfn1	MFN1
Q8BFP9	0.464224	0.60773	0.181997	KO_vs_WT	Not significant	PDHC	Pdk1	PDK1
Q8BFR4	0.392469	0.550429	1.13939	KO_vs_WT	Not significant	Other	Gns	GNS
Q8BFR5	0.930155	0.950293	0.0202227	KO_vs_WT	Not significant	Other	Tufm	EFTU
Q8BFZ3	0.4221	0.573864	0.538861	KO_vs_WT	Not significant	Other	Actbl2	ACTBL
Q8BG05	0.010375	0.0424176	2.13383	KO_vs_WT	Up-regulated	Other	Hnrnpa3 Hnrpa3	ROA3
Q8BG32	0.157905	0.289834	0.435659	KO_vs_WT	Not significant	Other	Psmd11	PSD11
Q8BG51	0.855678	0.911195	0.0637368	KO_vs_WT	Not significant	Other	Rhot1 Arht1	MIRO1
Q8BGA3	7.51784e-06	0.00050592	3.37758	KO_vs_WT	Up-regulated	Other	Lrrtm2 Kiaa0416	LRRT2
Q8BGA8	0.136532	0.261851	-1.51279	KO_vs_WT	Not significant	Other	Acsm5 Macs3	ACSM5
Q8BGB8	0.00733908	0.0329169	-1.23099	KO_vs_WT	Down-regulated	Other	Coq4	COQ4
Q8BGC4	0.898515	0.931412	-0.0286036	KO_vs_WT	Not significant	Other	Ptgr3 Zadh2	PTGR3
Q8BGH2	0.0184881	0.066027	0.707024	KO_vs_WT	Not significant	Other	Samm50	SAM50
Q8BGI7	0.0191173	0.0676571	-0.805089	KO_vs_WT	Not significant	Other	Lrrc39	LRC39
Q8BGK2	0.0371685	0.107108	-0.888128	KO_vs_WT	Not significant	Other	Adprhl1 Arh2	ARHL1
Q8BGN3	0.00349782	0.0192763	-3.50386	KO_vs_WT	Down-regulated	Other	Enpp6	ENPP6
Q8BGS2	0.0502462	0.133369	0.792594	KO_vs_WT	Not significant	Other	Bola2	BOLA2
Q8BGT5	0.0233647	0.0770321	1.04049	KO_vs_WT	Not significant	Other	Gpt2 Aat2	ALAT2
Q8BGV0	0.00920209	0.0389584	0.771914	KO_vs_WT	Not significant	Other	Nars2	SYNM
Q8BGX2	0.103459	0.219414	0.7061	KO_vs_WT	Not significant	Other	Timm29	TIM29
Q8BGY7	0.167684	0.302392	0.40254	KO_vs_WT	Not significant	Other	Fam210a	F210A
Q8BH04	1.33723e-06	0.000419593	6.27143	KO_vs_WT	Up-regulated	Other	Pck2	PCKGM
Q8BH55	0.0943025	0.205578	-0.4545	KO_vs_WT	Not significant	Other	Thnsl1	THNS1
Q8BH59	0.0404604	0.113701	0.884343	KO_vs_WT	Not significant	Other	Slc25a12	S2512
Q8BH61	0.755769	0.844508	-0.221764	KO_vs_WT	Not significant	Other	F13a1 F13a	F13A
Q8BH64	0.105841	0.222177	-0.559343	KO_vs_WT	Not significant	Other	Ehd2	EHD2
Q8BH86	0.00129101	0.00965061	-1.35875	KO_vs_WT	Down-regulated	Other	Dglucy	GLUCM
Q8BH95	0.808213	0.877987	0.0637025	KO_vs_WT	Not significant	TCA Cycle	Echs1	ECHM
Q8BH97	0.106638	0.223437	0.905824	KO_vs_WT	Not significant	Other	Rcn3 D7Ertd671e	RCN3
Q8BHC4	0.229005	0.379442	0.314967	KO_vs_WT	Not significant	TCA Cycle	Dcakd	DCAKD
Q8BHE8	0.194076	0.336845	0.605905	KO_vs_WT	Not significant	Other	Maip1	MAIP1
Q8BHF7	0.531941	0.66948	0.23204	KO_vs_WT	Not significant	Other	Pgs1 Saf	PGPS1
Q8BHN3	0.118536	0.238441	0.550509	KO_vs_WT	Not significant	Other	Ganab G2an Kiaa0088	GANAB
Q8BI84	0.0513105	0.134824	2.48308	KO_vs_WT	Not significant	Other	Mia3 Kiaa0268 Tango	TGO1
Q8BIG7	1.20092e-05	0.000646977	3.32899	KO_vs_WT	Up-regulated	Other	Comtd1	CMTD1
Q8BIJ6	0.031774	0.0958296	0.573001	KO_vs_WT	Not significant	Other	Iars2	SYIM
Q8BIK4	0.572127	0.701987	-0.205132	KO_vs_WT	Not significant	Other	Dock9 D14Wsu89e Kiaa1058 Ziz1	DOCK9
Q8BIP0	0.00728466	0.0327376	0.95599	KO_vs_WT	Not significant	Other	Dars2	SYDM
Q8BJ03	0.000435708	0.00448642	3.70126	KO_vs_WT	Up-regulated	X	Cox15	COX15
Q8BJS4	0.530108	0.668166	0.468675	KO_vs_WT	Not significant	Other	Sun2 Unc84b	SUN2
Q8BJU0	0.919615	0.94387	0.0424223	KO_vs_WT	Not significant	Other	Sgta Sgt	SGTA
Q8BJU9	0.144048	0.27243	0.469901	KO_vs_WT	Not significant	Other	Mtrf1l	RF1ML
Q8BJW6	6.65421e-05	0.00142187	-3.70175	KO_vs_WT	Down-regulated	Other	Eif2a D3Ertd194e	EIF2A
Q8BJY1	0.747409	0.840557	-0.153242	KO_vs_WT	Not significant	Other	Psmd5 Kiaa0072	PSMD5
Q8BJZ4	0.00145213	0.0104415	1.07533	KO_vs_WT	Up-regulated	Other	Mrps35	RT35
Q8BK08	0.420849	0.573864	0.383365	KO_vs_WT	Not significant	Other	Tmem11	TMM11
Q8BK30	0.00351491	0.0193235	-1.90612	KO_vs_WT	Down-regulated	Complex I	Ndufv3	NDUV3
Q8BK63	0.197835	0.34232	0.829426	KO_vs_WT	Not significant	Other	Csnk1a1	KC1A
Q8BK64	0.0158562	0.0585878	0.835966	KO_vs_WT	Not significant	Other	Ahsa1	AHSA1
Q8BK72	0.000486396	0.00474865	1.4442	KO_vs_WT	Up-regulated	Other	Mrps27	RT27
Q8BKC5	0.261221	0.413462	0.740749	KO_vs_WT	Not significant	Other	Ipo5 Kpnb3 Ranbp5	IPO5
Q8BKF1	0.00307445	0.0175406	2.87511	KO_vs_WT	Up-regulated	Other	Polrmt	RPOM
Q8BKY8	0.016119	0.0590771	-0.661325	KO_vs_WT	Not significant	Other	Mterf2 Mterfd3	MTEF2
Q8BKZ9	0.89607	0.929303	0.0327388	KO_vs_WT	Not significant	PDHC	Pdhx	ODPX
Q8BL66	0.73159	0.830406	0.300589	KO_vs_WT	Not significant	Other	Eea1	EEA1
Q8BL86	0.0821095	0.187667	0.547906	KO_vs_WT	Not significant	TCA Cycle	Mblac2	MBLC2
Q8BLF1	0.00657425	0.0302656	2.03156	KO_vs_WT	Up-regulated	Other	Nceh1 Aadacl1 Kiaa1363	NCEH1
Q8BLY2	0.607812	0.731506	0.283738	KO_vs_WT	Not significant	Other	Tars3 Tarsl2	SYTC2
Q8BMF3	0.677749	0.787931	0.0860321	KO_vs_WT	Not significant	Other	Me3	MAON
Q8BMF4	0.195493	0.338682	0.339379	KO_vs_WT	Not significant	TCA Cycle	Dlat	ODP2
Q8BMG8	9.34865e-06	0.000542941	3.61022	KO_vs_WT	Up-regulated	Other	Slc25a32 Mftc	S2532
Q8BMJ2	1.43656e-05	0.000677875	3.4686	KO_vs_WT	Up-regulated	Other	Lars1 Lars	SYLC
Q8BMJ3	0.000267199	0.00330714	-3.30252	KO_vs_WT	Down-regulated	Other	Eif1ax Eif1ay	IF1AX
Q8BMK4	0.00923039	0.0390053	1.34721	KO_vs_WT	Up-regulated	Other	Ckap4	CKAP4
Q8BML9	0.988004	0.990126	0.00541058	KO_vs_WT	Not significant	Other	Qars1 Qars	SYQ
Q8BMP6	0.0026634	0.0156227	3.10398	KO_vs_WT	Up-regulated	TCA Cycle	Acbd3 Gcp60 Pap7	GCP60
Q8BMS1	0.741881	0.838085	0.0758781	KO_vs_WT	Not significant	TCA Cycle	Hadha	ECHA
Q8BMS4	2.87762e-05	0.000986247	-2.1877	KO_vs_WT	Down-regulated	Other	Coq3	COQ3
Q8BP40	0.0095758	0.0402397	1.05527	KO_vs_WT	Up-regulated	Other	Acp6 Acpl1 Lpap	PPA6
Q8BP47	3.05009e-06	0.000419593	3.32356	KO_vs_WT	Up-regulated	Other	Nars1 Nars	SYNC
Q8BP92	0.0172274	0.0625322	1.32037	KO_vs_WT	Not significant	Other	Rcn2	RCN2
Q8BPM0	0.299156	0.456903	-0.306744	KO_vs_WT	Not significant	Other	Daam1	DAAM1
Q8BPU7	0.31731	0.475755	0.593571	KO_vs_WT	Not significant	Other	Elmo1	ELMO1
Q8BQ47	0.0961706	0.208646	0.851068	KO_vs_WT	Not significant	Other	Cnpy4 Prat4b	CNPY4
Q8BQU3	0.26637	0.418396	0.828696	KO_vs_WT	Not significant	X	Sdhaf3 Acn9	SDHF3
Q8BQZ4	0.0914181	0.201618	1.70444	KO_vs_WT	Not significant	Other	Ralgapb Kiaa1219	RLGPB
Q8BSF4	0.000223337	0.00304734	1.74571	KO_vs_WT	Up-regulated	Other	Pisd	PISD
Q8BSY0	0.0166136	0.0604982	2.37219	KO_vs_WT	Not significant	Other	Asph Bah	ASPH
Q8BT07	0.00404181	0.0215913	-3.31164	KO_vs_WT	Down-regulated	Other	Cep55	CEP55
Q8BT51	0.198507	0.342975	0.58902	KO_vs_WT	Not significant	X	COA4 Chchd8	COA4
Q8BT60	0.277247	0.431294	0.855827	KO_vs_WT	Not significant	Other	Cpne3 Kiaa0636	CPNE3
Q8BTE0	0.900859	0.932988	0.03293	KO_vs_WT	Not significant	X	Sdhaf4	SDHF4
Q8BTE5	0.853011	0.910923	0.0569587	KO_vs_WT	Not significant	Other	Cebpzos	CEBOS
Q8BTG7	0.0215548	0.0735267	3.17619	KO_vs_WT	Not significant	Other	Ndrg4 Kiaa1180 Ndr4	NDRG4
Q8BTJ4	0.572487	0.702048	-0.187561	KO_vs_WT	Not significant	Other	Enpp4 Kiaa0879	ENPP4
Q8BTM8	0.751295	0.842417	-0.0950241	KO_vs_WT	Not significant	Other	Flna Fln Fln1	FLNA
Q8BTW8	0.0119004	0.0472055	2.02698	KO_vs_WT	Up-regulated	Other	Cdk5rap1	CK5P1
Q8BTX9	0.542373	0.679843	0.253415	KO_vs_WT	Not significant	Other	Hsdl1	HSDL1
Q8BTZ7	0.589291	0.716834	0.244288	KO_vs_WT	Not significant	Other	Gmppb	GMPPB
Q8BU30	0.000813619	0.00682536	1.89497	KO_vs_WT	Up-regulated	Other	Iars1 Iars	SYIC
Q8BU31	0.799878	0.87193	0.0729598	KO_vs_WT	Not significant	Other	Rap2c	RAP2C
Q8BU85	0.0808729	0.186156	0.446451	KO_vs_WT	Not significant	Other	Msrb3	MSRB3
Q8BU88	0.000316793	0.00367967	1.67488	KO_vs_WT	Up-regulated	Other	Mrpl22	RM22
Q8BUE4	0.3367	0.493955	-0.284453	KO_vs_WT	Not significant	Other	Aifm2 Amid	FSP1
Q8BUK6	0.0645442	0.158217	0.600618	KO_vs_WT	Not significant	Other	Hook3	HOOK3
Q8BUR4	0.375903	0.532228	-0.488147	KO_vs_WT	Not significant	Other	Dock1	DOCK1
Q8BUY5	0.115476	0.234366	2.91584	KO_vs_WT	Not significant	Other	Timmdc1	TIDC1
Q8BVA5	0.102728	0.218272	-0.431184	KO_vs_WT	Not significant	Other	Ldah	LDAH
Q8BVE3	0.000627696	0.00557541	4.00103	KO_vs_WT	Up-regulated	Other	Atp6v1h	VATH
Q8BVI4	0.232123	0.381262	0.291693	KO_vs_WT	Not significant	Other	Qdpr Dhpr	DHPR
Q8BVN4	0.0275772	0.0865131	1.6664	KO_vs_WT	Not significant	Other	Mterf4 Mterfd2 HSPC096	MTEF4
Q8BVU5	0.337851	0.494656	0.517094	KO_vs_WT	Not significant	Other	Nudt9	NUDT9
Q8BW00	6.91448e-05	0.00145015	3.63034	KO_vs_WT	Up-regulated	Other	Ptrh1	PTH
Q8BW75	0.000429837	0.00446597	-1.38656	KO_vs_WT	Down-regulated	Other	Maob	AOFB
Q8BWF0	0.0698253	0.168624	-0.474257	KO_vs_WT	Not significant	Other	Aldh5a1	SSDH
Q8BWM0	0.952369	0.966449	0.0135466	KO_vs_WT	Not significant	Other	Ptges2 Gbf1 Pges2	PGES2
Q8BWT1	0.970334	0.977237	0.00832392	KO_vs_WT	Not significant	TCA Cycle	Acaa2	THIM
Q8BWY3	0.88191	0.924474	-0.0748175	KO_vs_WT	Not significant	Other	Etf1	ERF1
Q8BX10	0.00166386	0.0115602	1.11933	KO_vs_WT	Up-regulated	Other	Pgam5	PGAM5
Q8BXK9	0.13642	0.261851	-0.613998	KO_vs_WT	Not significant	Other	Clic5	CLIC5
Q8BXN7	0.0219373	0.0742829	-3.46836	KO_vs_WT	Not significant	Other	Ppm1k Pp2cm	PPM1K
Q8BY87	0.800713	0.87193	-0.0602271	KO_vs_WT	Not significant	Other	Usp47	UBP47
Q8BYC6	0.461708	0.607165	0.379456	KO_vs_WT	Not significant	Other	Taok3	TAOK3
Q8BYL4	0.000435767	0.00448642	1.41731	KO_vs_WT	Up-regulated	Other	Yars2	SYYM
Q8BYM8	0.168052	0.302647	-0.359129	KO_vs_WT	Not significant	Other	Cars2	SYCM
Q8BYU6	0.000589154	0.00540256	3.65813	KO_vs_WT	Up-regulated	Other	Tor1aip2 Ifrg15 Lull1	TOIP2
Q8BZ03	0.186464	0.326637	-2.0306	KO_vs_WT	Not significant	Other	Prkd2	KPCD2
Q8BZA9	0.229697	0.379787	0.9986	KO_vs_WT	Not significant	Other	Tigar	TIGAR
Q8BZF8	0.922327	0.94583	-0.100684	KO_vs_WT	Not significant	Other	Pgm5	PGM5
Q8BZI0	0.00040869	0.00430293	3.91867	KO_vs_WT	Up-regulated	Other	Afap1l1	AF1L1
Q8BZW8	0.436647	0.585483	-0.585459	KO_vs_WT	Not significant	Other	Nhlrc2	NHLC2
Q8C052	0.229003	0.379442	0.515063	KO_vs_WT	Not significant	Other	Map1s Bpy2ip1 Map8 Mtap1s	MAP1S
Q8C0C7	0.0489829	0.130987	0.995122	KO_vs_WT	Not significant	Other	Farsa Farsla	SYFA
Q8C0E2	0.181763	0.320134	-1.25653	KO_vs_WT	Not significant	Other	Vps26b	VP26B
Q8C0I1	0.495009	0.635238	-0.681805	KO_vs_WT	Not significant	Other	Agps	ADAS
Q8C0M9	0.0467043	0.126841	0.820835	KO_vs_WT	Not significant	Other	Asrgl1	ASGL1
Q8C0S4	0.000331453	0.00374116	3.04176	KO_vs_WT	Up-regulated	Other	Ttc21a Thm2	TT21A
Q8C0Z1	0.00630307	0.0293754	-2.64369	KO_vs_WT	Down-regulated	Other	Fam234a Itfg3	F234A
Q8C129	0.211628	0.359055	-0.594296	KO_vs_WT	Not significant	Other	Lnpep	LCAP
Q8C163	0.167318	0.301973	-0.421059	KO_vs_WT	Not significant	Other	Exog Endogl1	EXOG
Q8C167	0.140502	0.266977	-0.665822	KO_vs_WT	Not significant	Other	Prepl Kiaa0436	PPCEL
Q8C1A9	0.00504145	0.0251517	-2.1606	KO_vs_WT	Down-regulated	Other	Abhd18	ABD18
Q8C1B7	0.136504	0.261851	0.605093	KO_vs_WT	Not significant	Other	Septin11 D5Ertd606e Sept11	2026-09-11
Q8C2Q3	0.0852891	0.192794	0.794482	KO_vs_WT	Not significant	Other	Rbm14	RBM14
Q8C3X2	0.0359744	0.104197	0.753659	KO_vs_WT	Not significant	Other	Ccdc90b	CC90B
Q8C3X4	0.127391	0.249846	0.588567	KO_vs_WT	Not significant	Other	Guf1	GUF1
Q8C460	0.0198199	0.0690449	-1.07468	KO_vs_WT	Not significant	Other	Eri3 Pint1 Prnpip Prnpip1	ERI3
Q8C4X7	0.000176258	0.00259236	-3.39109	KO_vs_WT	Down-regulated	Other	Minar2	MNARL
Q8C5H8	0.265256	0.417092	-0.28414	KO_vs_WT	Not significant	Other	Nadk2 Mnadk Nadkd1	NADK2
Q8C5Q4	0.000957293	0.00779953	1.42054	KO_vs_WT	Up-regulated	Other	Grsf1	GRSF1
Q8C6I2	0.0106095	0.0432205	0.761527	KO_vs_WT	Not significant	X	Sdhaf2 Pgl2 Sdh5	SDHF2
Q8C7H1	0.00147667	0.0105178	-1.17278	KO_vs_WT	Down-regulated	Other	Mmaa	MMAA
Q8C7X2	0.630073	0.749929	-0.533257	KO_vs_WT	Not significant	Other	Emc1 Kiaa0090	EMC1
Q8C8R3	0.0999956	0.213872	0.455561	KO_vs_WT	Not significant	Other	Ank2 AnkB	ANK2
Q8CAK1	0.641597	0.758068	0.132285	KO_vs_WT	Not significant	Other	Iba57	CAF17
Q8CAQ8	0.665794	0.777732	0.0924547	KO_vs_WT	Not significant	MICOS	Immt Mic60	MIC60
Q8CBW3	0.865345	0.916474	0.218116	KO_vs_WT	Not significant	Other	Abi1 Ssh3bp1	ABI1
Q8CBY0	0.823321	0.887081	0.0731263	KO_vs_WT	Not significant	Other	Gatc	GATC
Q8CBY8	0.738924	0.835578	0.230695	KO_vs_WT	Not significant	Other	Dctn4	DCTN4
Q8CC21	0.774145	0.856589	-0.111989	KO_vs_WT	Not significant	Other	Ttc19	TTC19
Q8CC35	0.428333	0.579229	-0.427047	KO_vs_WT	Not significant	Other	Synpo Kiaa1029	SYNPO
Q8CC88	0.789844	0.866757	0.0580495	KO_vs_WT	Not significant	Other	Vwa8 Kiaa0564	VWA8
Q8CCH2	0.611971	0.735069	0.168758	KO_vs_WT	Not significant	Other	Nhlrc3	NHLC3
Q8CCK0	0.000314179	0.00366885	-4.77512	KO_vs_WT	Down-regulated	Other	Macroh2a2 H2afy2 H2afy3	H2AW
Q8CCM6	0.0220938	0.0745788	0.833575	KO_vs_WT	Not significant	Other	Timm21 Tim21	TIM21
Q8CD10	0.0226413	0.0756117	-1.53396	KO_vs_WT	Not significant	Other	Micu2 Efha1	MICU2
Q8CD91	0.0233278	0.0770225	-1.55565	KO_vs_WT	Not significant	Other	Smoc2	SMOC2
Q8CDN6	0.492646	0.633282	0.285776	KO_vs_WT	Not significant	Other	Txnl1 Trp32 Txnl	TXNL1
Q8CEE7	0.00412827	0.0217744	-1.03474	KO_vs_WT	Down-regulated	Other	Rdh13	RDH13
Q8CEI1	0.927592	0.948959	0.0245596	KO_vs_WT	Not significant	Other	Bola3	BOLA3
Q8CFE5	1.40431e-05	0.00067676	-3.64565	KO_vs_WT	Down-regulated	Other	Btbd7 Fup1 Kiaa1525	BTBD7
Q8CFE6	9.11133e-06	0.000542941	3.10819	KO_vs_WT	Up-regulated	Other	Slc38a2 Ata2 Kiaa1382 Sat2 Snat2	S38A2
Q8CFI5	0.0237527	0.0776194	0.652731	KO_vs_WT	Not significant	Other	Pars2	SYPM
Q8CFJ9	0.0313886	0.0947936	0.723295	KO_vs_WT	Not significant	Other	Wdr24	WDR24
Q8CFV9	0.569383	0.699812	-0.160908	KO_vs_WT	Not significant	Other	Rfk	RIFK
Q8CFX1	0.1032	0.219069	1.04057	KO_vs_WT	Not significant	Other	H6pd	G6PE
Q8CG03	0.463316	0.60773	-0.351664	KO_vs_WT	Not significant	Other	Pde5a Pde5	PDE5A
Q8CG19	0.0691054	0.167405	-1.21099	KO_vs_WT	Not significant	Other	Ltbp1	LTBP1
Q8CG72	0.0626531	0.155421	1.32293	KO_vs_WT	Not significant	Other	Adprs Adprhl2 Arh3	ADPRS
Q8CG76	0.0889892	0.198773	-0.459705	KO_vs_WT	Not significant	Other	Akr7a2 Afar Akr7a5	ARK72
Q8CGA0	0.15294	0.283942	-0.490221	KO_vs_WT	Not significant	Other	Ppm1f	PPM1F
Q8CGC7	0.0356444	0.103506	0.713878	KO_vs_WT	Not significant	Other	Eprs1 Eprs Qprs	SYEP
Q8CGK3	4.72925e-05	0.00115979	2.20244	KO_vs_WT	Up-regulated	Other	Lonp1 Prss15	LONM
Q8CGP2	0.33733	0.494213	0.352687	KO_vs_WT	Not significant	Other	Hist1h2bp	H2B1P
Q8CGY6	0.55543	0.690476	0.34666	KO_vs_WT	Not significant	Other	Unc45b Cmya4	UN45B
Q8CGY8	0.974106	0.9806	0.0233862	KO_vs_WT	Not significant	Other	Ogt	OGT1
Q8CH40	0.958283	0.970278	-0.0149343	KO_vs_WT	Not significant	Other	Nudt6 Asfgf2b	NUDT6
Q8CHB8	0.278294	0.432329	-0.793316	KO_vs_WT	Not significant	Other	Ttll5 Kiaa0998	TTLL5
Q8CHH9	0.459948	0.606392	-0.240322	KO_vs_WT	Not significant	Other	Septin8 Kiaa0202 Sept8	2026-09-08
Q8CHT0	0.0796809	0.184349	-0.570243	KO_vs_WT	Not significant	Other	Aldh4a1	AL4A1
Q8CHV6	0.320055	0.478183	0.982524	KO_vs_WT	Not significant	Other	Tada2a Tada2l	TAD2A
Q8CI51	0.226501	0.376395	-0.629377	KO_vs_WT	Not significant	Other	Pdlim5 Enh	PDLI5
Q8CI78	6.09147e-06	0.00050592	3.31571	KO_vs_WT	Up-regulated	Other	Rmnd1	RMND1
Q8CI94	0.00862919	0.0370173	0.833204	KO_vs_WT	Not significant	Other	Pygb	PYGB
Q8CIB5	0.0385407	0.109805	-0.650376	KO_vs_WT	Not significant	Other	Fermt2 Plekhc1	FERM2
Q8CIE6	0.278768	0.432769	1.03525	KO_vs_WT	Not significant	Other	Copa	COPA
Q8CIG8	0.33437	0.491784	0.360358	KO_vs_WT	Not significant	Other	Prmt5 Jbp1 Skb1	ANM5
Q8CIM3	0.538909	0.676623	0.205475	KO_vs_WT	Not significant	Other	D2hgdh	D2HDH
Q8CIS0	0.000546116	0.00517554	5.02725	KO_vs_WT	Up-regulated	Other	Card11 Carma1	CAR11
Q8CIW5	0.00547703	0.0265642	1.3808	KO_vs_WT	Up-regulated	Other	Twnk Peo1	PEO1
Q8CIZ8	0.0710762	0.1709	-0.73652	KO_vs_WT	Not significant	Other	Vwf	VWF
Q8CJ53	0.105016	0.221265	-0.833848	KO_vs_WT	Not significant	Other	Trip10 Cip4	CIP4
Q8CJG1	0.181905	0.320135	-0.788169	KO_vs_WT	Not significant	Other	Ago1 Eif2c1	AGO1
Q8JZM0	4.55229e-05	0.00115979	2.24619	KO_vs_WT	Up-regulated	Other	Tfb1m	TFB1M
Q8JZN5	0.0447928	0.122531	0.595337	KO_vs_WT	Not significant	TCA Cycle	Acad9	ACAD9
Q8JZN7	0.0702272	0.169398	-1.09942	KO_vs_WT	Not significant	Other	Rhot2 Arht2	MIRO2
Q8JZQ2	0.0323586	0.096711	1.2661	KO_vs_WT	Not significant	Other	Afg3l2	AFG32
Q8JZQ9	0.0227488	0.0756117	1.48453	KO_vs_WT	Not significant	Other	Eif3b Eif3s9	EIF3B
Q8JZS9	0.117213	0.23683	0.517366	KO_vs_WT	Not significant	Other	Mrpl48	RM48
Q8JZU0	0.019012	0.0675301	1.3064	KO_vs_WT	Not significant	Other	Nudt13	NUD13
Q8JZU2	0.00906196	0.038437	-1.07221	KO_vs_WT	Down-regulated	Other	Slc25a1	TXTP
Q8JZY4	0.0013595	0.00998031	1.27797	KO_vs_WT	Up-regulated	Other	Prorp Kiaa0391 Mrpp3	MRPP3
Q8K009	1.32931e-05	0.00067676	3.24211	KO_vs_WT	Up-regulated	Other	Aldh1l2	AL1L2
Q8K013	0.0177246	0.0639269	0.837797	KO_vs_WT	Not significant	Other	Gtpbp10	GTPBA
Q8K0C8	0.14552	0.274441	0.747078	KO_vs_WT	Not significant	X	Cox19	COX19
Q8K0D5	0.109799	0.227445	0.363499	KO_vs_WT	Not significant	Other	Gfm1 Efg Efg1 Gfm	EFGM
Q8K0E8	0.0423501	0.117697	-0.637988	KO_vs_WT	Not significant	Other	Fgb	FIBB
Q8K0W9	3.15945e-06	0.000419593	3.11673	KO_vs_WT	Up-regulated	Other	Dph3 Desr1 Zcsl2	DPH3
Q8K0Z7	0.86692	0.916564	0.0428451	KO_vs_WT	Not significant	Other	Taco1 Ccdc44	TACO1
Q8K124	7.38936e-06	0.00050592	3.24761	KO_vs_WT	Up-regulated	Other	Plekho2 Plekhq1	PKHO2
Q8K126	0.00781824	0.034452	0.91301	KO_vs_WT	Not significant	Other	Mtrf1	RF1M
Q8K199	0.904595	0.935574	-0.0310951	KO_vs_WT	Not significant	Other	Cmc2	COXM2
Q8K1B8	0.000810694	0.00682536	-1.21169	KO_vs_WT	Down-regulated	Other	Fermt3 Kind3 Urp2	URP2
Q8K1C0	0.00545796	0.0265285	1.52692	KO_vs_WT	Up-regulated	Other	Angel2 D1Ertd396e D1Ertd654e MNCb-4273	ANGE2
Q8K1J6	6.14999e-05	0.0013524	1.98633	KO_vs_WT	Up-regulated	Other	Trnt1	TRNT1
Q8K1M6	0.213751	0.361034	-0.314878	KO_vs_WT	Not significant	Other	Dnm1l Drp1	DNM1L
Q8K1N1	0.00581289	0.0276601	1.26609	KO_vs_WT	Up-regulated	Other	Pnpla8 Ipla22 Ipla2g	PLPL8
Q8K1R3	0.0818313	0.187637	0.421791	KO_vs_WT	Not significant	Other	Pnpt1 Pnpase	PNPT1
Q8K1Z0	0.554198	0.689324	-0.24768	KO_vs_WT	Not significant	COQ	Coq9	COQ9
Q8K215	0.743544	0.838569	0.0963784	KO_vs_WT	Not significant	Other	Lyrm4 Isd11	LYRM4
Q8K248	0.464065	0.60773	0.170222	KO_vs_WT	Not significant	Other	Hpdl Gloxd1	HPDL
Q8K2B3	0.255934	0.407086	-0.270978	KO_vs_WT	Not significant	Complex II	Sdha	SDHA
Q8K2C6	0.82498	0.887264	0.0466771	KO_vs_WT	Not significant	Other	Sirt5 Sir2l5	SIR5
Q8K2I3	0.245642	0.396028	0.443337	KO_vs_WT	Not significant	Other	Fmo2	FMO2
Q8K2I4	0.721194	0.821682	0.133046	KO_vs_WT	Not significant	Other	Manba Bmn	MANBA
Q8K2M0	0.00248149	0.0148693	1.19311	KO_vs_WT	Up-regulated	Other	Mrpl38	RM38
Q8K2Q5	0.0546892	0.141891	-0.502248	KO_vs_WT	Not significant	Other	Chchd7	CHCH7
Q8K2T4	0.700476	0.806693	0.186366	KO_vs_WT	Not significant	X	Uqcc3	UQCC3
Q8K2Y7	0.000819139	0.00684631	2.18341	KO_vs_WT	Up-regulated	Other	Mrpl47	RM47
Q8K310	0.766363	0.850471	0.108964	KO_vs_WT	Not significant	Other	Matr3	MATR3
Q8K370	0.279167	0.433091	-0.318181	KO_vs_WT	Not significant	TCA Cycle	Acad10	ACD10
Q8K3A0	0.237731	0.38682	0.253612	KO_vs_WT	Not significant	Other	Hscb Hsc20	HSC20
Q8K3H0	0.0759898	0.179289	-1.71892	KO_vs_WT	Not significant	Other	Appl1 Dip13a Kiaa1428	DP13A
Q8K3J1	0.558337	0.692108	-0.248745	KO_vs_WT	Not significant	Complex I	Ndufs8	NDUS8
Q8K3K8	3.9404e-06	0.000419593	2.99784	KO_vs_WT	Up-regulated	Other	Optn	OPTN
Q8K3X6	0.201947	0.345475	-0.762569	KO_vs_WT	Not significant	Other	Anks4b Harp	ANS4B
Q8K411	0.232936	0.381599	0.332628	KO_vs_WT	Not significant	Other	Pitrm1 Kiaa1104 Ntup1	PREP
Q8K440	0.1287	0.251732	1.02444	KO_vs_WT	Not significant	Other	Abca8b Abca8 Kiaa0822	ABC8B
Q8K449	0.230744	0.380909	0.717757	KO_vs_WT	Not significant	Other	Abca9	ABCA9
Q8K4F5	0.872998	0.919694	0.0351499	KO_vs_WT	Not significant	Other	Abhd11 Wbscr21	ABHDB
Q8K4G1	0.00422306	0.0220418	4.6963	KO_vs_WT	Up-regulated	Other	Ltbp4	LTBP4
Q8K4G5	0.0209295	0.0719353	-1.57836	KO_vs_WT	Not significant	Other	Ablim1 Ablim Kiaa0059	ABLM1
Q8K4I3	0.15532	0.287199	0.657343	KO_vs_WT	Not significant	Other	Arhgef6	ARHG6
Q8K4Q8	0.140162	0.266556	-1.14525	KO_vs_WT	Not significant	Other	Colec12 Clp1 Srcl	COL12
Q8K4Z3	0.0671647	0.163755	0.609621	KO_vs_WT	Not significant	Other	Naxe Aibp Apoa1bp	NNRE
Q8QZS1	0.102597	0.218199	0.377589	KO_vs_WT	Not significant	TCA Cycle	Hibch	HIBCH
Q8QZT1	0.168891	0.303829	-0.381402	KO_vs_WT	Not significant	TCA Cycle	Acat1	THIL
Q8QZY2	0.00623387	0.029173	4.17161	KO_vs_WT	Up-regulated	Other	Glyctk	GLCTK
Q8R010	0.147074	0.276909	1.26441	KO_vs_WT	Not significant	Other	Aimp2 Jtv1	AIMP2
Q8R016	0.906818	0.937123	0.0359224	KO_vs_WT	Not significant	Other	Blmh	BLMH
Q8R033	0.0123767	0.0483455	1.54451	KO_vs_WT	Up-regulated	Other	Lyrm2	LYRM2
Q8R035	0.00241707	0.0146382	1.26707	KO_vs_WT	Up-regulated	Other	Mrpl58 Ict1	ICT1
Q8R050	0.070657	0.170253	1.22182	KO_vs_WT	Not significant	Other	Gspt1 Erf3a	ERF3A
Q8R086	0.0438517	0.120832	-0.611882	KO_vs_WT	Not significant	Other	Suox	SUOX
Q8R0F8	0.202988	0.346734	0.379985	KO_vs_WT	Not significant	Other	Fahd1 MNCb-4134	FAHD1
Q8R0N6	0.914323	0.941337	0.034986	KO_vs_WT	Not significant	Other	Adhfe1	HOT
Q8R0P4	0.0104862	0.042795	-0.734924	KO_vs_WT	Not significant	Other	Aamdc	AAMDC
Q8R0W0	0.0769007	0.180872	6.68642	KO_vs_WT	Not significant	Other	Eppk1 EPPK	EPIPL
Q8R0Y6	1.37839e-05	0.00067676	-3.07876	KO_vs_WT	Down-regulated	Other	Aldh1l1 Fthfd	AL1L1
Q8R0Y8	0.762976	0.849075	0.145464	KO_vs_WT	Not significant	Other	Slc25a42	S2542
Q8R104	0.919362	0.94387	-0.0252528	KO_vs_WT	Not significant	Other	Sirt3 Sir2l3	SIR3
Q8R123	0.0133599	0.0513757	0.840233	KO_vs_WT	Not significant	Other	Flad1	FAD1
Q8R127	0.0964096	0.208964	1.29382	KO_vs_WT	Not significant	Other	Sccpdh	SCPDL
Q8R146	0.886233	0.925095	0.092804	KO_vs_WT	Not significant	Other	Apeh	ACPH
Q8R164	0.0912478	0.201439	-0.478885	KO_vs_WT	Not significant	Other	Bphl	BPHL
Q8R180	8.78667e-05	0.00168018	3.41796	KO_vs_WT	Up-regulated	Other	Ero1a Ero1l	ERO1A
Q8R1B4	0.486983	0.627812	1.01411	KO_vs_WT	Not significant	Other	Eif3c Eif3s8	EIF3C
Q8R1F1	0.0595896	0.150637	1.40514	KO_vs_WT	Not significant	Other	Niban2 Fam129b	NIBA2
Q8R1G2	0.000755645	0.00645863	-1.89179	KO_vs_WT	Down-regulated	Other	Cmbl	CMBL
Q8R1I1	0.514034	0.654462	-0.227598	KO_vs_WT	Not significant	Complex III	Uqcr10	QCR9
Q8R1Q8	0.126986	0.249691	0.582806	KO_vs_WT	Not significant	Other	Dync1li1 Dncli1 Dnclic1	DC1L1
Q8R1R3	0.211082	0.358397	0.361441	KO_vs_WT	Not significant	Other	Stard7	STAR7
Q8R1S0	2.32174e-05	0.000876458	-2.24071	KO_vs_WT	Down-regulated	Other	Coq6	COQ6
Q8R216	0.574344	0.703945	-0.238945	KO_vs_WT	Not significant	Other	Sirt4 Sir2l4	SIR4
Q8R242	0.0374281	0.107582	-0.62579	KO_vs_WT	Not significant	Other	Ctbs	DIAC
Q8R2G4	0.231887	0.381221	-0.867895	KO_vs_WT	Not significant	Other	Art3	NAR3
Q8R2L5	0.0160046	0.058848	1.36011	KO_vs_WT	Not significant	Other	Mrps18c	RT18C
Q8R2Q4	0.00894562	0.0380861	1.09692	KO_vs_WT	Up-regulated	Other	Gfm2 Efg2	RRF2M
Q8R2R6	0.00344971	0.0191041	1.55713	KO_vs_WT	Up-regulated	Other	Mtg1 Gm169 Gtpbp7	MTG1
Q8R2Y8	0.0988178	0.212355	0.504906	KO_vs_WT	Not significant	Other	Ptrh2 Pth2	PTH2
Q8R2Z5	0.000307189	0.00362387	-3.39413	KO_vs_WT	Down-regulated	Other	Vwa1 Warp	VWA1
Q8R3F5	0.580031	0.709763	0.114398	KO_vs_WT	Not significant	TCA Cycle	Mcat Mt	FABD
Q8R3J4	0.231495	0.381221	0.37714	KO_vs_WT	Not significant	Other	Mterf3 Mterfd1 CGI-12	MTEF3
Q8R3K3	0.0601627	0.151557	-0.520311	KO_vs_WT	Not significant	Other	Ptcd2	PTCD2
Q8R3Q6	0.87586	0.921423	0.0342249	KO_vs_WT	Not significant	Other	Mix23 Ccdc58	MIX23
Q8R3S6	0.100993	0.215802	-0.525203	KO_vs_WT	Not significant	Other	Exoc1 Sec3 Sec3l1	EXOC1
Q8R3V5	0.112259	0.229897	-0.618562	KO_vs_WT	Not significant	Other	Sh3glb2 Kiaa1848	SHLB2
Q8R404	0.00440182	0.022711	1.69759	KO_vs_WT	Up-regulated	MICOS	Micos13 Mic13 Qil1	MIC13
Q8R4H2	0.188071	0.329196	0.509821	KO_vs_WT	Not significant	Other	Arhgef12 Kiaa0382 Larg	ARHGC
Q8R4N0	0.529154	0.667335	0.136677	KO_vs_WT	Not significant	TCA Cycle	Clybl Clb	CLYBL
Q8R4U6	0.166057	0.300174	1.23568	KO_vs_WT	Not significant	Other	Top1mt	TOP1M
Q8R4Y4	0.436408	0.585483	0.283458	KO_vs_WT	Not significant	Other	Stab1 Feel1	STAB1
Q8R5A3	0.25275	0.404057	0.304167	KO_vs_WT	Not significant	Other	Apbb1ip Prel1	AB1IP
Q8R5C5	0.0324299	0.096711	0.756726	KO_vs_WT	Not significant	Other	Actr1b	ACTY
Q8VBT1	0.0543227	0.141337	0.64075	KO_vs_WT	Not significant	Other	Txlnb Mdp77	TXLNB
Q8VBV7	8.02925e-06	0.00050592	3.34538	KO_vs_WT	Up-regulated	Other	Cops8 Csn8	CSN8
Q8VBW6	0.022512	0.0754736	1.2597	KO_vs_WT	Not significant	Other	Nae1 Appbp1	ULA1
Q8VC19	0.0239716	0.0777909	-0.732352	KO_vs_WT	Not significant	Other	Alas1	HEM1
Q8VCE1	0.405001	0.563816	-0.296557	KO_vs_WT	Not significant	Other	Dnajc28 ORF28	DJC28
Q8VCE6	0.0903908	0.200524	1.01851	KO_vs_WT	Not significant	Other	Nt5m Dnt2	NT5M
Q8VCI0	0.000187755	0.0027087	-3.22313	KO_vs_WT	Down-regulated	Other	Plbd1	PLBL1
Q8VCI5	0.000964416	0.0078294	1.20552	KO_vs_WT	Up-regulated	Other	Pex19 Pxf	PEX19
Q8VCL2	0.0319084	0.0960711	0.73337	KO_vs_WT	Not significant	Other	Sco2	SCO2
Q8VCM4	0.0839451	0.190708	0.972834	KO_vs_WT	Not significant	Other	Lipt1	LIPT
Q8VCM7	0.0492066	0.131266	-0.706218	KO_vs_WT	Not significant	Other	Fgg	FIBG
Q8VCR3	0.00828974	0.0359479	3.65949	KO_vs_WT	Up-regulated	Other	Tmem242	TM242
Q8VCT3	0.445809	0.592234	-0.879114	KO_vs_WT	Not significant	Other	Rnpep	AMPB
Q8VCT4	0.0792471	0.18372	-0.616093	KO_vs_WT	Not significant	Other	Ces1d Ces1 Ces3	EST1D
Q8VCW8	0.00740711	0.0330258	0.896024	KO_vs_WT	Not significant	TCA Cycle	Acsf2	ACSF2
Q8VCX5	0.000256756	0.00324889	2.50224	KO_vs_WT	Up-regulated	Other	Micu1 Cbara1	MICU1
Q8VD26	0.369529	0.526073	0.404673	KO_vs_WT	Not significant	Other	Tmem143	TM143
Q8VD66	0.0474245	0.128029	1.0361	KO_vs_WT	Not significant	Other	Abhd4	ABHD4
Q8VDC0	0.00359032	0.0195954	0.90331	KO_vs_WT	Not significant	Other	Lars2	SYLM
Q8VDC1	8.86633e-05	0.00168018	-3.10311	KO_vs_WT	Down-regulated	Other	Fyco1	FYCO1
Q8VDD5	0.125627	0.248511	0.53204	KO_vs_WT	Not significant	Myosin	Myh9	MYH9
Q8VDJ3	0.115746	0.234704	-0.880491	KO_vs_WT	Not significant	Other	Hdlbp	VIGLN
Q8VDK1	0.669394	0.78073	-0.105173	KO_vs_WT	Not significant	Other	Nit1	NIT1
Q8VDM4	0.0956965	0.208016	0.618626	KO_vs_WT	Not significant	Other	Psmd2	PSMD2
Q8VDN2	0.993665	0.993665	-0.00250072	KO_vs_WT	Not significant	Other	Atp1a1	AT1A1
Q8VDQ8	0.00469844	0.0238609	1.39318	KO_vs_WT	Up-regulated	Other	Sirt2 Sir2l2	SIR2
Q8VDT9	0.000270566	0.00333061	1.49455	KO_vs_WT	Up-regulated	Other	Mrpl50	RM50
Q8VE22	0.0147416	0.0553728	0.812889	KO_vs_WT	Not significant	Other	Mrps23	RT23
Q8VE37	0.00820002	0.0357862	-0.973752	KO_vs_WT	Not significant	Other	Rcc1 Chc1	RCC1
Q8VE38	0.587244	0.714728	0.112283	KO_vs_WT	Not significant	Other	Oxnad1	OXND1
Q8VE95	0.947615	0.964217	0.0179252	KO_vs_WT	Not significant	Other	NA	CH082
Q8VEA4	0.339068	0.495477	0.294589	KO_vs_WT	Not significant	Other	Chchd4 Mia40	MIA40
Q8VEB4	0.26976	0.42255	-0.327441	KO_vs_WT	Not significant	Other	Pla2g15 Lypla3	PAG15
Q8VEJ9	0.108943	0.226294	-1.28666	KO_vs_WT	Not significant	Other	Vps4a	VPS4A
Q8VEM8	0.00134894	0.00995227	1.88464	KO_vs_WT	Up-regulated	Other	Slc25a3	S25A3
Q8VH51	3.93201e-06	0.000419593	3.0723	KO_vs_WT	Up-regulated	Other	Rbm39 Caper Rnpc2	RBM39
Q8VHK1	0.3157	0.474179	0.426348	KO_vs_WT	Not significant	Other	Caskin2 Kiaa1139	CSKI2
Q8VHQ9	0.759317	0.845968	-0.131215	KO_vs_WT	Not significant	TCA Cycle	Acot11 Bfit Thea	ACO11
Q8VHX6	3.5799e-05	0.00105305	2.38441	KO_vs_WT	Up-regulated	Other	Flnc Abpl Fln2	FLNC
Q8VIJ6	0.36073	0.518434	0.48389	KO_vs_WT	Not significant	Other	Sfpq Psf	SFPQ
Q91V12	0.132308	0.256794	0.359054	KO_vs_WT	Not significant	TCA Cycle	Acot7 Bach	BACH
Q91V16	0.00979974	0.0408022	-1.75731	KO_vs_WT	Down-regulated	Other	Etfrf1 Lyrm5	ETFR1
Q91V41	0.113636	0.231253	0.880764	KO_vs_WT	Not significant	Other	Rab14	RAB14
Q91V61	0.322618	0.481377	0.28404	KO_vs_WT	Not significant	Other	Sfxn3	SFXN3
Q91V64	0.416222	0.572708	0.306157	KO_vs_WT	Not significant	Other	Isoc1	ISOC1
Q91V92	0.77886	0.860546	0.275366	KO_vs_WT	Not significant	TCA Cycle	Acly	ACLY
Q91VA6	0.0627172	0.155421	0.477587	KO_vs_WT	Not significant	Other	Poldip2	PDIP2
Q91VC3	0.26969	0.42255	0.633631	KO_vs_WT	Not significant	Other	Eif4a3 Ddx48	IF4A3
Q91VC4	0.0138409	0.0528233	-1.28594	KO_vs_WT	Not significant	Other	Plvap Pv1	PLVAP
Q91VC9	0.346725	0.502773	1.43461	KO_vs_WT	Not significant	Other	Ghitm Mics1	GHITM
Q91VD9	0.0261981	0.0828753	-0.7424	KO_vs_WT	Not significant	Complex I	Ndufs1	NDUS1
Q91VI7	0.0584931	0.148611	-0.691736	KO_vs_WT	Not significant	Other	Rnh1 Rnh	RINI
Q91VJ2	0.0122722	0.0481743	-4.60151	KO_vs_WT	Down-regulated	Other	Cavin3 Prkcdbp Srbc	CAVN3
Q91VM9	0.345336	0.50108	-0.217231	KO_vs_WT	Not significant	Other	Ppa2	IPYR2
Q91VN4	0.00524981	0.0259374	0.910632	KO_vs_WT	Not significant	MICOS	Chchd6 Mic25	MIC25
Q91VR2	0.339799	0.495586	-0.25948	KO_vs_WT	Not significant	Complex V	Atp5f1c Atp5c1	ATPG
Q91VR5	0.00131569	0.0097387	1.46168	KO_vs_WT	Up-regulated	Other	Ddx1	DDX1
Q91VT4	0.0784947	0.182724	0.420913	KO_vs_WT	Not significant	Other	Cbr4	CBR4
Q91W90	0.00856934	0.0369003	1.10601	KO_vs_WT	Up-regulated	Other	Txndc5 Tlp46	TXND5
Q91WC3	0.925007	0.947598	-0.0568812	KO_vs_WT	Not significant	TCA Cycle	Acsl6 Facl6	ACSL6
Q91WD5	0.0134655	0.0516938	-0.745629	KO_vs_WT	Not significant	Complex I	Ndufs2	NDUS2
Q91WF0	0.0874256	0.197034	-0.515418	KO_vs_WT	Not significant	Other	Tafazzin Taz	TAZ
Q91WG3	0.0773333	0.181325	0.972041	KO_vs_WT	Not significant	Other	Trub2	TRUB2
Q91WK1	0.000148623	0.00232159	1.87038	KO_vs_WT	Up-regulated	Other	Spryd4	SPRY4
Q91WK2	0.749235	0.840748	0.120038	KO_vs_WT	Not significant	Other	Eif3h Eif3s3	EIF3H
Q91WK5	0.0383193	0.109311	-1.38537	KO_vs_WT	Not significant	Other	Gcsh	GCSH
Q91WM2	0.477329	0.61946	0.402651	KO_vs_WT	Not significant	Other	Hdhd5 Cecr5	HDHD5
Q91WQ3	0.00277512	0.0162001	2.11555	KO_vs_WT	Up-regulated	Other	Yars1 Yars	SYYC
Q91WS0	0.0832593	0.189552	-0.501684	KO_vs_WT	Not significant	Other	Cisd1 D10Ertd214e Zcd1	CISD1
Q91WU5	0.437696	0.585483	-0.221806	KO_vs_WT	Not significant	Other	As3mt Cyt19	AS3MT
Q91X72	0.210808	0.358397	-0.483323	KO_vs_WT	Not significant	Other	Hpx Hpxn	HEMO
Q91XF0	0.000152636	0.00235184	2.21848	KO_vs_WT	Up-regulated	Other	Pnpo	PNPO
Q91YJ5	0.00266113	0.0156227	1.12422	KO_vs_WT	Up-regulated	Other	Mtif2	IF2M
Q91YM4	0.00462759	0.023607	-0.957028	KO_vs_WT	Not significant	Other	Tbrg4 Kiaa0948	FAKD4
Q91YN9	0.210666	0.358397	0.553771	KO_vs_WT	Not significant	Other	Bag2	BAG2
Q91YP0	0.988814	0.990126	-0.00356516	KO_vs_WT	Not significant	Other	L2hgdh	L2HDH
Q91YP2	0.000220965	0.00304734	1.58835	KO_vs_WT	Up-regulated	Other	Nln	NEUL
Q91YQ5	0.079976	0.184825	1.95644	KO_vs_WT	Not significant	Other	Rpn1	RPN1
Q91YR1	0.644167	0.760603	0.239143	KO_vs_WT	Not significant	Other	Twf1 Ptk9	TWF1
Q91YS8	0.00352596	0.0193373	-1.21488	KO_vs_WT	Down-regulated	Other	Camk1	KCC1A
Q91YT0	0.111901	0.229371	-0.520048	KO_vs_WT	Not significant	Complex I	Ndufv1	NDUV1
Q91YW3	0.248639	0.39941	0.865468	KO_vs_WT	Not significant	Other	Dnajc3 P58ipk	DNJC3
Q91YY4	0.179858	0.318514	0.363921	KO_vs_WT	Not significant	X	Atpaf2	ATPF2
Q91Z53	0.0283813	0.0885448	0.864485	KO_vs_WT	Not significant	Other	Grhpr Glxr	GRHPR
Q91Z67	0.558135	0.692108	-0.229107	KO_vs_WT	Not significant	Other	Srgap2 Fbp27 Fnbp2	SRGP2
Q91Z83	3.26224e-05	0.000998511	3.81487	KO_vs_WT	Up-regulated	Myosin	Myh7	MYH7
Q91ZA3	0.662953	0.775214	-0.0903005	KO_vs_WT	Not significant	TCA Cycle	Pcca	PCCA
Q91ZE0	0.0129628	0.0500182	-0.883338	KO_vs_WT	Not significant	Other	Tmlhe Tmlh	TMLH
Q91ZJ5	0.00181987	0.0121953	1.37859	KO_vs_WT	Up-regulated	Other	Ugp2	UGPA
Q91ZR2	0.000471648	0.00463527	4.04143	KO_vs_WT	Up-regulated	Other	Snx18 Snag1	SNX18
Q91ZU6	0.0794723	0.184054	4.49761	KO_vs_WT	Not significant	Other	Dst Bpag1 Macf2	DYST
Q91ZW2	0.251636	0.402898	0.969521	KO_vs_WT	Not significant	Other	Pofut1	OFUT1
Q91ZX7	0.134672	0.259795	0.563651	KO_vs_WT	Not significant	Other	Lrp1 A2mr	LRP1
Q920A5	0.103931	0.220003	0.899253	KO_vs_WT	Not significant	Other	Scpep1 Risc	RISC
Q920A7	0.000462452	0.00460035	2.85431	KO_vs_WT	Up-regulated	Other	Afg3l1	AFG31
Q920M5	0.546399	0.683219	0.237221	KO_vs_WT	Not significant	Other	Coro6	CORO6
Q920Q6	0.00681811	0.0310725	1.9928	KO_vs_WT	Up-regulated	Other	Msi2 Msi2h	MSI2H
Q920Q8	5.86513e-05	0.00132845	3.88792	KO_vs_WT	Up-regulated	Other	Ivns1abp Kiaa0850 Nd1 Nd1L Nd1S Ns1 Ns1bp	NS1BP
Q921G7	0.183145	0.322069	-0.354557	KO_vs_WT	Not significant	Other	Etfdh	ETFD
Q921H8	0.0194399	0.0681601	-1.00072	KO_vs_WT	Not significant	TCA Cycle	Acaa1a Acaa1	THIKA
Q921H9	0.056102	0.145058	0.816949	KO_vs_WT	Not significant	X	Coa7 Selrc1	COA7
Q921I1	0.254359	0.405641	-0.351898	KO_vs_WT	Not significant	Other	Tf Trf	TRFE
Q921L7	0.0425221	0.117886	1.00634	KO_vs_WT	Not significant	Other	Hemk1	HEMK1
Q921N7	0.259618	0.411213	0.249613	KO_vs_WT	Not significant	Other	Tmem70	TMM70
Q921S7	0.00199023	0.0129649	1.01833	KO_vs_WT	Up-regulated	Other	Mrpl37	RM37
Q922B1	0.371036	0.526895	-0.199482	KO_vs_WT	Not significant	Other	Macrod1 Lrp16	MACD1
Q922B2	0.214706	0.362107	0.366944	KO_vs_WT	Not significant	Other	Dars1 Dars	SYDC
Q922D8	0.61531	0.737005	0.202438	KO_vs_WT	Not significant	Other	Mthfd1	C1TC
Q922E6	0.0584649	0.148611	0.691842	KO_vs_WT	Not significant	Other	Fastkd2	FAKD2
Q922G0	4.68261e-05	0.00115979	3.15467	KO_vs_WT	Up-regulated	Other	Slc25a36	S2536
Q922H2	0.720684	0.821515	-0.354501	KO_vs_WT	Not significant	Other	Pdk3	PDK3
Q922J3	0.00884379	0.0377235	1.11172	KO_vs_WT	Up-regulated	Other	Clip1 Kiaa4046 Rsn	CLIP1
Q922P9	0.0492789	0.131266	0.882427	KO_vs_WT	Not significant	Other	Glyr1 Np60	GLYR1
Q922Q1	0.95439	0.968067	0.0193231	KO_vs_WT	Not significant	Other	Mtarc2 Marc2 Mg87 Mosc2	2026-03-02
Q922Q4	0.000227375	0.0030485	5.33581	KO_vs_WT	Up-regulated	Other	Pycr2	P5CR2
Q922Q8	0.0299166	0.0921921	2.23232	KO_vs_WT	Not significant	Other	Lrrc59	LRC59
Q922R8	0.170312	0.305305	0.719273	KO_vs_WT	Not significant	Other	Pdia6 Txndc7	PDIA6
Q922S4	0.875257	0.921216	-0.0596554	KO_vs_WT	Not significant	Other	Pde2a	PDE2A
Q922W5	3.41465e-08	7.73418e-05	9.71618	KO_vs_WT	Up-regulated	Other	Pycr1	P5CR1
Q923D2	0.62449	0.746028	0.147367	KO_vs_WT	Not significant	Other	Blvrb	BLVRB
Q923K4	0.088738	0.198608	0.40404	KO_vs_WT	Not significant	Other	Gtpbp3	GTPB3
Q923X4	0.0313143	0.0947936	-0.95766	KO_vs_WT	Not significant	Other	Glrx2 Grx2	GLRX2
Q923Z3	0.000954642	0.00779953	2.0806	KO_vs_WT	Up-regulated	Other	Mto1	MTO1
Q924D0	0.00406624	0.0216198	-0.902247	KO_vs_WT	Not significant	Other	Rtn4ip1 Nimp	RT4I1
Q924L1	1.1125e-05	0.000626427	3.29734	KO_vs_WT	Up-regulated	Other	Letmd1 Mccr	LTMD1
Q924M7	0.179099	0.317969	-1.32321	KO_vs_WT	Not significant	Other	Mpi Mpi1 Pmi	MPI
Q924T2	0.000797827	0.00676808	1.17352	KO_vs_WT	Up-regulated	Other	Mrps2	RT02
Q924X2	0.731092	0.830406	0.0860044	KO_vs_WT	Not significant	Other	Cpt1b	CPT1B
Q925F2	0.887328	0.925321	0.076142	KO_vs_WT	Not significant	Other	Esam Esam1	ESAM
Q925I1	0.000304742	0.00361383	1.43107	KO_vs_WT	Up-regulated	Other	Atad3 Atad3a Kiaa1273	ATD3A
Q93092	0.941214	0.95986	-0.103519	KO_vs_WT	Not significant	Other	Taldo1 Tal Taldo	TALDO
Q99J09	9.34166e-05	0.00170636	4.02454	KO_vs_WT	Up-regulated	Other	Wdr77 Mep50	MEP50
Q99J25	0.0656467	0.160746	0.559347	KO_vs_WT	Not significant	Other	Mrm1	MRM1
Q99J39	0.681337	0.790994	-0.0998254	KO_vs_WT	Not significant	TCA Cycle	Mlycd	DCMC
Q99J45	0.223393	0.37287	0.594189	KO_vs_WT	Not significant	Other	Nrbp1 Madm Nrbp	NRBP
Q99J99	0.00168013	0.0116376	-1.97653	KO_vs_WT	Down-regulated	Other	Mpst	THTM
Q99JB2	0.000159193	0.00240156	2.51398	KO_vs_WT	Up-regulated	Other	Stoml2 Slp2	STML2
Q99JB8	0.340865	0.496501	-0.443178	KO_vs_WT	Not significant	Other	Pacsin3	PACN3
Q99JI4	0.19946	0.343599	0.380595	KO_vs_WT	Not significant	Other	Psmd6	PSMD6
Q99JI6	0.31738	0.475755	-0.257508	KO_vs_WT	Not significant	Other	Rap1b	RAP1B
Q99JR1	0.0777814	0.181437	-0.6933	KO_vs_WT	Not significant	Other	Sfxn1	SFXN1
Q99JR6	0.531861	0.66948	0.134762	KO_vs_WT	Not significant	Other	Nmnat3	NMNA3
Q99JT1	0.0472273	0.127649	0.575086	KO_vs_WT	Not significant	X	Gatb Pet112 Pet112l	GATB
Q99JW4	0.768178	0.851651	0.0765864	KO_vs_WT	Not significant	Other	Lims1 Pinch1	LIMS1
Q99JX4	0.0136874	0.0523683	1.12149	KO_vs_WT	Not significant	Other	Eif3m Pcid1	EIF3M
Q99JY0	0.429457	0.57969	0.192206	KO_vs_WT	Not significant	TCA Cycle	Hadhb	ECHB
Q99JY3	0.515082	0.654737	0.36876	KO_vs_WT	Not significant	Other	Gimap4 Ian1 Imap4	GIMA4
Q99JY4	0.700791	0.806693	0.110076	KO_vs_WT	Not significant	Other	Trabd	TRABD
Q99JY9	0.0192324	0.067747	0.909766	KO_vs_WT	Not significant	Other	Actr3 Arp3	ARP3
Q99K41	0.758627	0.845615	-0.128679	KO_vs_WT	Not significant	Other	Emilin1	EMIL1
Q99K51	0.273229	0.426802	1.19572	KO_vs_WT	Not significant	Other	Pls3	PLST
Q99KB8	0.893822	0.929063	-0.0362559	KO_vs_WT	Not significant	Other	Hagh Glo2	GLO2
Q99KC8	0.000689869	0.00603302	4.27916	KO_vs_WT	Up-regulated	Other	Vwa5a Loh11cr2a	VMA5A
Q99KE1	0.000131146	0.00215525	2.22041	KO_vs_WT	Up-regulated	Other	Me2	MAOM
Q99KH8	0.453562	0.601341	-0.344664	KO_vs_WT	Not significant	Other	Stk24 Mst3 Stk3	STK24
Q99KI0	0.871929	0.919	-0.0366732	KO_vs_WT	Not significant	TCA Cycle	Aco2	ACON
Q99KJ8	0.61145	0.735069	0.451346	KO_vs_WT	Not significant	Other	Dctn2	DCTN2
Q99KK9	0.00870302	0.0371931	1.13779	KO_vs_WT	Up-regulated	Other	Hars2 Harsl	SYHM
Q99KN9	0.132433	0.256815	1.09757	KO_vs_WT	Not significant	Other	Clint1 Enth Epn4 Epnr Kiaa0171	EPN4
Q99KQ4	0.240115	0.389307	-0.357964	KO_vs_WT	Not significant	Other	Nampt Pbef1	NAMPT
Q99KR3	0.488858	0.629843	0.366905	KO_vs_WT	Not significant	Other	Lactb2	LACB2
Q99KR7	0.120504	0.240689	0.390621	KO_vs_WT	Not significant	Other	Ppif	PPIF
Q99KS2	0.21452	0.362062	0.371912	KO_vs_WT	Not significant	Other	Ngrn Fi58g	NGRN
Q99KV1	0.0304974	0.0933469	1.89671	KO_vs_WT	Not significant	Other	Dnajb11	DJB11
Q99KX1	0.0749981	0.178061	0.771985	KO_vs_WT	Not significant	Other	Mlf2	MLF2
Q99L04	0.794635	0.868234	0.058353	KO_vs_WT	Not significant	Other	Dhrs1 D14ertd484e	DHRS1
Q99L13	0.11097	0.2285	0.53264	KO_vs_WT	Not significant	Other	Hibadh	3HIDH
Q99L27	0.311053	0.469399	0.739984	KO_vs_WT	Not significant	Other	Gmpr2	GMPR2
Q99L45	0.163783	0.297251	0.98104	KO_vs_WT	Not significant	Other	Eif2s2	IF2B
Q99L47	0.242772	0.39305	-0.60057	KO_vs_WT	Not significant	Other	St13 Fam10a1 Hip	F10A1
Q99LB2	0.635252	0.753717	-0.1146	KO_vs_WT	Not significant	Other	Dhrs4 D14Ucla2	DHRS4
Q99LB7	0.000714255	0.00619842	1.3216	KO_vs_WT	Up-regulated	Other	Sardh	SARDH
Q99LC3	0.0205128	0.0707177	-0.919165	KO_vs_WT	Not significant	Complex I	Ndufa10	NDUAA
Q99LC5	0.730631	0.830346	-0.11877	KO_vs_WT	Not significant	Other	Etfa	ETFA
Q99LD4	0.0641907	0.157943	0.556023	KO_vs_WT	Not significant	Other	Gps1 Cops1 Csn1	CSN1
Q99LD8	0.439334	0.586383	0.50051	KO_vs_WT	Not significant	Other	Ddah2	DDAH2
Q99LD9	9.01289e-05	0.00168018	3.424	KO_vs_WT	Up-regulated	Other	Eif2b2	EI2BB
Q99LF4	0.0736086	0.175683	1.48558	KO_vs_WT	Not significant	Other	Rtcb D10Wsu52e	RTCB
Q99LI8	0.853412	0.910923	0.0822133	KO_vs_WT	Not significant	Other	Hgs Hrs	HGS
Q99LJ6	0.965176	0.973775	-0.0123307	KO_vs_WT	Not significant	Other	Gpx7	GPX7
Q99LP6	0.0100988	0.0417199	0.757216	KO_vs_WT	Not significant	Other	Grpel1	GRPE1
Q99LX0	0.532037	0.66948	-0.289493	KO_vs_WT	Not significant	Other	Park7	PARK7
Q99LY9	0.594992	0.720672	-0.296957	KO_vs_WT	Not significant	Complex I	Ndufs5	NDUS5
Q99M01	0.365928	0.522709	-0.214672	KO_vs_WT	Not significant	Other	Fars2 Fars1	SYFM
Q99M04	0.0040653	0.0216198	1.06912	KO_vs_WT	Up-regulated	Other	Lias Lip1	LIAS
Q99M07	0.000597745	0.00543729	-2.30676	KO_vs_WT	Down-regulated	X	Coa5	COA5
Q99M87	0.163389	0.297012	0.371474	KO_vs_WT	Not significant	Other	Dnaja3 Tid1	DNJA3
Q99MI1	1.22826e-05	0.000646977	3.14648	KO_vs_WT	Up-regulated	Other	Erc1 Cast2 Kiaa1081 Rab6ip2	RB6I2
Q99MN1	0.514952	0.654737	0.176349	KO_vs_WT	Not significant	Other	Kars1 Kars	SYK
Q99MN9	0.142061	0.269488	-0.463648	KO_vs_WT	Not significant	TCA Cycle	Pccb	PCCB
Q99MR8	0.117861	0.237715	-0.379808	KO_vs_WT	Not significant	TCA Cycle	Mccc1 Mcca	MCCA
Q99MS7	0.870649	0.9185	0.177323	KO_vs_WT	Not significant	Other	Ehbp1l1	EH1L1
Q99MZ7	0.057365	0.147148	-0.661276	KO_vs_WT	Not significant	TCA Cycle	Pecr	PECR
Q99N84	0.0351709	0.102657	1.12974	KO_vs_WT	Not significant	Other	Mrps18b	RT18B
Q99N85	0.000341063	0.00375661	1.85687	KO_vs_WT	Up-regulated	Other	Mrps18a	RT18A
Q99N87	0.000978554	0.00786214	1.34419	KO_vs_WT	Up-regulated	Other	Mrps5	RT05
Q99N89	0.00793526	0.0348987	0.802873	KO_vs_WT	Not significant	Other	Mrpl43	RM43
Q99N91	0.000330207	0.00374116	2.72276	KO_vs_WT	Up-regulated	Other	Mrpl34	RM34
Q99N92	0.00362027	0.0197113	1.26163	KO_vs_WT	Up-regulated	Other	Mrpl27	RM27
Q99N93	0.000410346	0.00430293	1.57932	KO_vs_WT	Up-regulated	Other	Mrpl16	RM16
Q99N94	0.00190124	0.0125183	1.45828	KO_vs_WT	Up-regulated	Other	Mrpl9	RM09
Q99N95	0.00110325	0.00858712	1.20423	KO_vs_WT	Up-regulated	Other	Mrpl3	RM03
Q99N96	0.0220539	0.0745552	1.27565	KO_vs_WT	Not significant	Other	Mrpl1	RM01
Q99NB1	0.755481	0.844508	0.0628156	KO_vs_WT	Not significant	TCA Cycle	Acss1 Acas2 Acas2l	ACS2L
Q99P31	0.00142421	0.0102734	3.84795	KO_vs_WT	Up-regulated	Other	Hspbp1 Hspbp	HPBP1
Q99P72	0.00415979	0.0218606	1.21796	KO_vs_WT	Up-regulated	Other	Rtn4 Kiaa0886 Nogo	RTN4
Q99PL5	0.0493191	0.131266	0.717787	KO_vs_WT	Not significant	Other	Rrbp1	RRBP1
Q99PR8	0.0154991	0.0574556	0.94313	KO_vs_WT	Not significant	Other	Hspb2	HSPB2
Q99PT1	0.714245	0.816228	-0.185501	KO_vs_WT	Not significant	Other	Arhgdia C87222 Gdi1	GDIR1
Q99PU8	0.00292155	0.0168379	2.49666	KO_vs_WT	Up-regulated	Other	Dhx30 Helg	DHX30
Q9CPP6	0.0845488	0.191503	-0.704678	KO_vs_WT	Not significant	Complex I	Ndufa5	NDUA5
Q9CPQ1	0.000913358	0.00752275	-4.0991	KO_vs_WT	Down-regulated	Complex IV	Cox6c	COX6C
Q9CPQ3	0.731784	0.830406	0.165468	KO_vs_WT	Not significant	Other	Tomm22 Tom22	TOM22
Q9CPQ8	0.000287707	0.00348285	3.20348	KO_vs_WT	Up-regulated	Complex V	Atp5mg Atp5l	ATP5L
Q9CPR4	0.00779877	0.034452	1.54294	KO_vs_WT	Up-regulated	Other	Rpl17	RL17
Q9CPR5	0.00830055	0.0359479	0.758794	KO_vs_WT	Not significant	Other	Mrpl15	RM15
Q9CPS6	0.0250501	0.080026	-0.677655	KO_vs_WT	Not significant	Other	Hint3 Hint4	HINT3
Q9CPT4	0.0771702	0.181264	0.633418	KO_vs_WT	Not significant	Other	Mydgf D17Wsu104e	MYDGF
Q9CPU2	0.964673	0.973775	-0.028937	KO_vs_WT	Not significant	Complex I	Ndufb2	NDUB2
Q9CPU4	0.216766	0.364224	0.384961	KO_vs_WT	Not significant	Other	Mgst3	MGST3
Q9CPV3	0.00280719	0.0163452	1.45707	KO_vs_WT	Up-regulated	Other	Mrpl42 D10Ertd322e Mrps32	RM42
Q9CPV4	0.732804	0.830731	0.0742455	KO_vs_WT	Not significant	Other	Glod4	GLOD4
Q9CPW2	0.00130935	0.00972352	1.36735	KO_vs_WT	Up-regulated	Other	Fdx2 Fdx1l	FDX2
Q9CPW3	0.00416986	0.0218628	1.00353	KO_vs_WT	Up-regulated	Other	Mrpl54	RM54
Q9CPW4	0.00796583	0.0348987	0.840787	KO_vs_WT	Not significant	Other	Arpc5	ARPC5
Q9CPW9	0.00328654	0.018335	1.32837	KO_vs_WT	Up-regulated	Other	Metap1d Map1d Metapl1 Mnpepl	MAP12
Q9CPX7	0.0190217	0.0675301	1.00257	KO_vs_WT	Not significant	Other	Mrps16 Rpms16	RT16
Q9CPX8	0.662749	0.775214	-0.798237	KO_vs_WT	Not significant	Complex III	Uqcr11 Uqcr	QCR10
Q9CPY0	0.00557832	0.0269857	1.05123	KO_vs_WT	Up-regulated	Other	Mrm2 Ftsj2	MRM2
Q9CPY1	0.000126634	0.00214049	3.22474	KO_vs_WT	Up-regulated	Other	Mrpl51 Mrp64	RM51
Q9CPY7	0.00325288	0.0182371	1.04792	KO_vs_WT	Up-regulated	Other	Lap3 Lapep	AMPL
Q9CPZ8	0.0517967	0.135944	1.09383	KO_vs_WT	Not significant	Other	Cmc1	COXM1
Q9CQ06	0.000605694	0.00544215	1.4052	KO_vs_WT	Up-regulated	Other	Mrpl24	RM24
Q9CQ19	0.172493	0.308608	1.44903	KO_vs_WT	Not significant	Myosin	Myl9 Myrl2	MYL9
Q9CQ40	0.0295211	0.0914709	0.918692	KO_vs_WT	Not significant	Other	Mrpl49	RM49
Q9CQ43	0.33283	0.490795	-0.291118	KO_vs_WT	Not significant	Other	Dut Dutp	DUT
Q9CQ54	0.000453122	0.00458179	-1.35255	KO_vs_WT	Down-regulated	Complex I	Ndufc2	NDUC2
Q9CQ60	0.276819	0.431221	-0.491949	KO_vs_WT	Not significant	Other	Pgls	6PGL
Q9CQ62	0.0791419	0.183664	-0.482602	KO_vs_WT	Not significant	TCA Cycle	Decr1	DECR
Q9CQ65	0.520333	0.659147	0.331579	KO_vs_WT	Not significant	Other	Mtap	MTAP
Q9CQ69	0.321676	0.480287	0.376557	KO_vs_WT	Not significant	Complex III	Uqcrq	QCR8
Q9CQ73	0.214904	0.36217	-0.437379	KO_vs_WT	Not significant	Other	Pkp2	PKP2
Q9CQ75	0.170605	0.30547	-0.511017	KO_vs_WT	Not significant	Complex I	Ndufa2	NDUA2
Q9CQ80	0.200607	0.345007	-0.390648	KO_vs_WT	Not significant	Other	Vps25 D11Wsu68e	VPS25
Q9CQ86	0.111175	0.228505	-1.57195	KO_vs_WT	Not significant	Other	Mien1 Rdx12	MIEN1
Q9CQ89	0.119153	0.238833	0.680033	KO_vs_WT	Not significant	Other	Cuta	CUTA
Q9CQ91	0.297382	0.455731	1.70333	KO_vs_WT	Not significant	Complex I	Ndufa3	NDUA3
Q9CQ92	0.244114	0.39466	-0.612626	KO_vs_WT	Not significant	Other	Fis1 Ttc11	FIS1
Q9CQA3	0.13601	0.261513	-0.531574	KO_vs_WT	Not significant	Complex II	Sdhb	SDHB
Q9CQA6	0.000289084	0.00348285	1.56617	KO_vs_WT	Up-regulated	Other	Chchd1 Mrps37	CHCH1
Q9CQA9	0.0125417	0.048642	1.70714	KO_vs_WT	Up-regulated	Other	Ntpcr	NTPCR
Q9CQB5	0.000170614	0.00252576	4.59375	KO_vs_WT	Up-regulated	Other	Cisd2 Cdgsh2 Noxp70 Zcd2	CISD2
Q9CQB7	0.163777	0.297251	1.30018	KO_vs_WT	Not significant	Other	Lyrm1	LYRM1
Q9CQC7	0.697845	0.806026	0.0933059	KO_vs_WT	Not significant	Complex I	Ndufb4	NDUB4
Q9CQC9	0.889924	0.927175	0.0707987	KO_vs_WT	Not significant	Other	Sar1b Sara1b Sara2	SAR1B
Q9CQE1	0.000472731	0.00463527	3.77007	KO_vs_WT	Up-regulated	Other	Nipsnap3b Nipsnap3a	NPS3B
Q9CQE3	0.000183553	0.00266633	2.28683	KO_vs_WT	Up-regulated	Other	Mrps17 Rpms17	RT17
Q9CQE8	0.704446	0.809038	0.154027	KO_vs_WT	Not significant	Other	RTRAF	RTRAF
Q9CQF0	0.000521069	0.00500094	1.39221	KO_vs_WT	Up-regulated	Other	Mrpl11	RM11
Q9CQF4	0.00597485	0.028188	0.80981	KO_vs_WT	Not significant	Other	Mtres1	MRES1
Q9CQF6	0.040263	0.113428	0.58546	KO_vs_WT	Not significant	Other	Aasdhppt	ADPPT
Q9CQF8	0.00127015	0.00955776	1.27936	KO_vs_WT	Up-regulated	Other	Mrpl57 Mrp63	RT63
Q9CQF9	0.618072	0.739531	0.191816	KO_vs_WT	Not significant	Other	Pcyox1 Kiaa0908 Pcly	PCYOX
Q9CQH3	0.692889	0.802263	0.200877	KO_vs_WT	Not significant	Complex I	Ndufb5	NDUB5
Q9CQJ1	1.66042e-05	0.00073742	3.04158	KO_vs_WT	Up-regulated	Other	Higd2a	HIG2A
Q9CQJ8	0.351125	0.507853	-0.416334	KO_vs_WT	Not significant	Complex I	Ndufb9	NDUB9
Q9CQL4	0.000236226	0.00313605	1.48801	KO_vs_WT	Up-regulated	Other	Mrpl20	RM20
Q9CQL5	0.0231601	0.0765805	0.620349	KO_vs_WT	Not significant	Other	Mrpl18	RM18
Q9CQM9	0.263937	0.416307	0.607196	KO_vs_WT	Not significant	Other	Glrx3 Picot Txnl2	GLRX3
Q9CQN1	0.00811039	0.0354634	0.902307	KO_vs_WT	Not significant	Other	Trap1 Hsp75	TRAP1
Q9CQN3	0.0789623	0.183436	1.41383	KO_vs_WT	Not significant	Other	Tomm6 Obtp Tom6	TOM6
Q9CQN7	0.00174643	0.0119146	1.28843	KO_vs_WT	Up-regulated	Other	Mrpl41	RM41
Q9CQP0	0.00208048	0.0131997	1.15352	KO_vs_WT	Up-regulated	Other	Mrpl33	RM33
Q9CQP3	0.0933914	0.204576	0.507895	KO_vs_WT	Not significant	Other	Chchd5	CHCH5
Q9CQQ0	0.124212	0.246574	1.25849	KO_vs_WT	Not significant	Other	Smim8	SMIM8
Q9CQQ7	0.00285768	0.0165965	2.73337	KO_vs_WT	Up-regulated	Complex V	Atp5pb Atp5f1	AT5F1
Q9CQR2	0.329204	0.487989	0.373042	KO_vs_WT	Not significant	Other	Rps21	RS21
Q9CQR4	0.784851	0.865055	-0.158089	KO_vs_WT	Not significant	TCA Cycle	Acot13 Them2	ACO13
Q9CQT1	0.000393956	0.00416967	-4.43245	KO_vs_WT	Down-regulated	Other	Mri1	MTNA
Q9CQU0	6.64743e-05	0.00142187	4.13062	KO_vs_WT	Up-regulated	Other	Txndc12 Tlp19	TXD12
Q9CQV1	0.0665373	0.1624	0.464825	KO_vs_WT	Not significant	Other	Pam16 Magmas Tim16 Timm16	TIM16
Q9CQV5	0.000858767	0.00715113	1.72691	KO_vs_WT	Up-regulated	Other	Mrps24	RT24
Q9CQV7	0.220675	0.369723	0.335151	KO_vs_WT	Not significant	Other	Dnajc19 Tim14 Timm14	TIM14
Q9CQV8	0.715056	0.816744	0.0952738	KO_vs_WT	Not significant	Other	Ywhab	1433B
Q9CQW2	0.639784	0.757453	-0.432579	KO_vs_WT	Not significant	Other	Arl8b Arl10c Gie1	ARL8B
Q9CQW7	0.0319389	0.0960711	1.3561	KO_vs_WT	Not significant	X	Coa8 Apop1 Apopt1	COA8
Q9CQX2	0.00286759	0.0166115	1.76146	KO_vs_WT	Up-regulated	Other	Cyb5b Cyb5m	CYB5B
Q9CQX8	0.280091	0.434228	-0.223491	KO_vs_WT	Not significant	TCA Cycle	Kgd4 Mrps36	KGD4
Q9CQY6	0.00426405	0.0222024	0.870086	KO_vs_WT	Not significant	Other	Uqcc2 Mnf1	UQCC2
Q9CQY9	0.000385234	0.00410376	-1.42953	KO_vs_WT	Down-regulated	Complex I	Ndufc1	NDUC1
Q9CQZ5	0.10432	0.220414	-0.479615	KO_vs_WT	Not significant	Complex I	Ndufa6	NDUA6
Q9CR00	0.263447	0.415866	-0.290791	KO_vs_WT	Not significant	Other	Psmd9	PSMD9
Q9CR10	0.454109	0.601495	-0.257226	KO_vs_WT	Not significant	Other	Oxld1	OXLD1
Q9CR13	0.373171	0.529262	0.342485	KO_vs_WT	Not significant	X	Fmc1	FMC1
Q9CR16	0.7547	0.844508	0.162091	KO_vs_WT	Not significant	Other	Ppid	PPID
Q9CR21	0.175262	0.312328	-0.445943	KO_vs_WT	Not significant	Complex I	Ndufab1	ACPM
Q9CR24	0.00326412	0.0182549	1.19874	KO_vs_WT	Up-regulated	Other	Nudt8	NUDT8
Q9CR42	0.000380034	0.00410376	3.49698	KO_vs_WT	Up-regulated	Other	Ankrd1 Carp	ANKR1
Q9CR51	0.0432393	0.119581	0.883103	KO_vs_WT	Not significant	Other	Atp6v1g1 Atp6g1	VATG1
Q9CR59	0.00076773	0.00653725	1.46198	KO_vs_WT	Up-regulated	Other	Gadd45gip1 Mrpl59	G45IP
Q9CR61	0.0165585	0.0603944	-0.735571	KO_vs_WT	Not significant	Complex I	Ndufb7	NDUB7
Q9CR62	0.00220717	0.0136966	1.47695	KO_vs_WT	Up-regulated	Other	Slc25a11	M2OM
Q9CR63	0.417378	0.572708	0.588053	KO_vs_WT	Not significant	X	Cox16	COX16
Q9CR68	0.152806	0.283925	-0.363301	KO_vs_WT	Not significant	Complex III	Uqcrfs1	UCRI
Q9CR86	0.433113	0.582889	-0.595867	KO_vs_WT	Not significant	Other	Carhsp1	CHSP1
Q9CR88	0.000196125	0.00277639	1.86466	KO_vs_WT	Up-regulated	Other	Mrps14	RT14
Q9CR98	0.384933	0.542547	0.269575	KO_vs_WT	Not significant	Other	Fam136a	F136A
Q9CRA7	0.0376842	0.108044	0.786465	KO_vs_WT	Not significant	Complex V	Dmac2l Atp5s Atpw	ATP5S
Q9CRB8	0.00774524	0.0343307	-0.762216	KO_vs_WT	Not significant	Other	Mtfp1 Mtp18	MTFP1
Q9CRB9	0.15139	0.282454	-0.319954	KO_vs_WT	Not significant	MICOS	Chchd3 Mic19	MIC19
Q9CRC3	0.131137	0.254957	1.50189	KO_vs_WT	Not significant	Other	NA	CO040
Q9CRD0	0.0195116	0.0683058	0.788797	KO_vs_WT	Not significant	Other	Ociad1 Asrij	OCAD1
Q9CRD2	0.870099	0.918483	0.034628	KO_vs_WT	Not significant	Other	Emc2 Kiaa0103 Ttc35	EMC2
Q9CTY5	0.705396	0.809383	0.217864	KO_vs_WT	Not significant	Other	Micu3 Efha2	MICU3
Q9CUN6	0.963925	0.973775	0.147628	KO_vs_WT	Not significant	Other	Smurf1	SMUF1
Q9CVB6	0.229713	0.379787	0.556254	KO_vs_WT	Not significant	Other	Arpc2	ARPC2
Q9CWD3	0.00407992	0.0216385	1.04893	KO_vs_WT	Up-regulated	Other	Nudt17	NUD17
Q9CWD8	0.62951	0.749652	0.12664	KO_vs_WT	Not significant	Other	Nubpl	NUBPL
Q9CWE0	0.491394	0.632391	-0.217854	KO_vs_WT	Not significant	Other	Mtfr1l Fam54b	MFR1L
Q9CWG8	0.508807	0.648901	0.140721	KO_vs_WT	Not significant	X	Ndufaf7	NDUF7
Q9CWH5	0.00644051	0.0298318	2.47214	KO_vs_WT	Up-regulated	Other	Trmt11	TRM11
Q9CWJ9	0.884882	0.924474	-0.042292	KO_vs_WT	Not significant	Other	Atic Purh	PUR9
Q9CWK8	0.136983	0.262337	0.84556	KO_vs_WT	Not significant	Other	Snx2	SNX2
Q9CWQ3	0.547391	0.683862	-0.351362	KO_vs_WT	Not significant	Other	Atp23 Xrcc6bp1	ATP23
Q9CWT6	0.110401	0.22774	1.29359	KO_vs_WT	Not significant	Other	Ddx28	DDX28
Q9CWU6	0.00408887	0.0216385	1.40657	KO_vs_WT	Up-regulated	Other	Uqcc1 Bfzb Uqcc	UQCC1
Q9CWV0	0.00637574	0.0296531	1.38055	KO_vs_WT	Up-regulated	Other	Malsu1	MASU1
Q9CWW6	0.000492966	0.00479214	3.98938	KO_vs_WT	Up-regulated	Other	Pin4	PIN4
Q9CWX2	0.000520378	0.00500094	1.27258	KO_vs_WT	Up-regulated	X	Ndufaf1 Cia30	CIA30
Q9CWX4	0.0373036	0.10736	0.828153	KO_vs_WT	Not significant	Other	Rpusd4	RUSD4
Q9CWZ7	0.174205	0.311178	0.589816	KO_vs_WT	Not significant	Other	Napg Snapg	SNAG
Q9CX00	0.712679	0.815673	0.199081	KO_vs_WT	Not significant	Other	Ist1 Kiaa0174	IST1
Q9CX34	0.00452975	0.023265	1.10273	KO_vs_WT	Up-regulated	Other	Sugt1	SGT1
Q9CX56	0.162521	0.296146	0.641515	KO_vs_WT	Not significant	Other	Psmd8	PSMD8
Q9CXC3	0.13563	0.261227	0.332343	KO_vs_WT	Not significant	Other	Mgme1	MGME1
Q9CXD6	0.258654	0.410835	-0.300845	KO_vs_WT	Not significant	Other	Mcur1 Ccdc90a	MCUR1
Q9CXI0	0.000497933	0.00481974	-1.41383	KO_vs_WT	Down-regulated	Other	Coq5 D5Ertd33e	COQ5
Q9CXI5	0.181046	0.319369	0.446756	KO_vs_WT	Not significant	Other	Manf Armet	MANF
Q9CXJ1	0.0043818	0.022711	1.03916	KO_vs_WT	Up-regulated	Other	Ears2 Kiaa1970	SYEM
Q9CXJ4	0.109977	0.227445	0.575902	KO_vs_WT	Not significant	Other	Abcb8 Mitosur	MITOS
Q9CXR1	0.0582477	0.148517	0.892029	KO_vs_WT	Not significant	Other	Dhrs7 Retsdr4	DHRS7
Q9CXS4	0.0885206	0.198318	-1.71293	KO_vs_WT	Not significant	Other	Cenpv Prr6	CENPV
Q9CXT8	0.267128	0.419297	0.265907	KO_vs_WT	Not significant	Other	Pmpcb	MPPB
Q9CXW2	0.00312347	0.0176866	0.985132	KO_vs_WT	Not significant	Other	Mrps22 Rpms22	RT22
Q9CXW4	0.0254581	0.0811006	2.87418	KO_vs_WT	Not significant	Other	Rpl11	RL11
Q9CXZ1	0.919701	0.94387	-0.0343816	KO_vs_WT	Not significant	Complex I	Ndufs4	NDUS4
Q9CY16	0.0323142	0.096711	0.93076	KO_vs_WT	Not significant	Other	Mrps28	RT28
Q9CY28	0.00444881	0.0229013	1.05754	KO_vs_WT	Up-regulated	Other	Gtpbp8	GTPB8
Q9CY58	0.0685526	0.1666	0.86407	KO_vs_WT	Not significant	Other	Serbp1 Pairbp1	SERB1
Q9CY73	0.00690602	0.0313469	0.885999	KO_vs_WT	Not significant	Other	Mrpl44	RM44
Q9CYF5	0.0101844	0.0418651	0.844015	KO_vs_WT	Not significant	Other	Rcc1l Wbscr16	RCC1L
Q9CYH2	0.519181	0.658056	0.21159	KO_vs_WT	Not significant	Other	Prxl2a Fam213a Pamm	PXL2A
Q9CYK1	0.0121693	0.0480201	0.942106	KO_vs_WT	Not significant	Other	Wars2	SYWM
Q9CYR0	0.0267596	0.0844156	0.923836	KO_vs_WT	Not significant	Other	Ssbp1	SSBP
Q9CYT6	0.0111958	0.0450416	1.84151	KO_vs_WT	Up-regulated	Other	Cap2	CAP2
Q9CYW4	0.749435	0.840748	0.237601	KO_vs_WT	Not significant	Other	Hdhd3	HDHD3
Q9CYY7	0.612285	0.735069	-0.129709	KO_vs_WT	Not significant	Other	Prelid3b Slmo2	PLD3B
Q9CYZ2	0.670218	0.781289	-0.28457	KO_vs_WT	Not significant	Other	Tpd52l2	TPD54
Q9CZ13	0.938921	0.958385	0.0190998	KO_vs_WT	Not significant	Complex III	Uqcrc1	QCR1
Q9CZ30	0.463708	0.60773	-0.536868	KO_vs_WT	Not significant	Other	Ola1 Gtpbp9	OLA1
Q9CZ42	0.245215	0.395875	0.304838	KO_vs_WT	Not significant	Other	Naxd Carkd	NNRD
Q9CZ44	0.0977573	0.210676	0.988671	KO_vs_WT	Not significant	Other	Nsfl1c	NSF1C
Q9CZ57	0.00160855	0.011245	1.23735	KO_vs_WT	Up-regulated	Other	Nsun4 Shtap	NSUN4
Q9CZ83	0.00101907	0.00807061	1.18632	KO_vs_WT	Up-regulated	Other	Mrpl55	RM55
Q9CZB0	0.128432	0.251425	0.864321	KO_vs_WT	Not significant	Complex II	Sdhc	C560
Q9CZD3	0.00024803	0.00317394	2.57608	KO_vs_WT	Up-regulated	Other	Gars1 Gars	GARS
Q9CZD5	0.000274879	0.00334739	1.48259	KO_vs_WT	Up-regulated	Other	Mtif3	IF3M
Q9CZJ2	0.0052812	0.0260042	-1.14049	KO_vs_WT	Down-regulated	Other	Hspa12b	HS12B
Q9CZL5	0.881138	0.924399	-0.0814832	KO_vs_WT	Not significant	Other	Pcbd2 Dcoh2 Dcohm	PHS2
Q9CZM2	2.69886e-05	0.000970303	3.22374	KO_vs_WT	Up-regulated	Other	Rpl15	RL15
Q9CZN7	4.71292e-05	0.00115979	2.0821	KO_vs_WT	Up-regulated	Other	Shmt2	GLYM
Q9CZN8	0.600669	0.725758	0.12876	KO_vs_WT	Not significant	Other	Qrsl1	GATA
Q9CZP5	0.00236334	0.0143511	1.57774	KO_vs_WT	Up-regulated	Other	Bcs1l	BCS1
Q9CZR2	0.143059	0.271154	1.19345	KO_vs_WT	Not significant	Other	Naalad2	NALD2
Q9CZR3	4.76603e-06	0.000449794	3.26335	KO_vs_WT	Up-regulated	Other	Tomm40l Tomm40b	TM40L
Q9CZR8	0.406632	0.565203	0.219418	KO_vs_WT	Not significant	Other	Tsfm	EFTS
Q9CZS1	0.0149829	0.0560931	0.737325	KO_vs_WT	Not significant	Other	Aldh1b1 Aldhx	AL1B1
Q9CZU4	3.20023e-05	0.000992949	2.33422	KO_vs_WT	Up-regulated	Other	Eral1 Mera	ERAL1
Q9CZU6	0.420945	0.573864	-0.204129	KO_vs_WT	Not significant	TCA Cycle	Cs	CISY
Q9CZW5	0.000159403	0.00240156	3.28936	KO_vs_WT	Up-regulated	Other	Tomm70 D16Wsu109e Tomm70a	TOM70
Q9D009	0.0509743	0.134408	0.820827	KO_vs_WT	Not significant	Other	Lipt2	LIPT2
Q9D020	0.353386	0.510797	0.213717	KO_vs_WT	Not significant	Other	Nt5c3a Nt5c3	5NT3A
Q9D023	0.0253885	0.080993	1.32302	KO_vs_WT	Not significant	Other	Mpc2 Brp44	MPC2
Q9D051	0.360098	0.518184	-0.29753	KO_vs_WT	Not significant	TCA Cycle	Pdhb	ODPB
Q9D0B5	0.145253	0.274165	1.10406	KO_vs_WT	Not significant	Other	Tstd3	TSTD3
Q9D0C4	0.330516	0.488974	0.359693	KO_vs_WT	Not significant	Other	Trmt5 Kiaa1393 Trm5	TRM5
Q9D0D3	0.101584	0.21686	0.535511	KO_vs_WT	Not significant	Other	Mtpap Papd1	PAPD1
Q9D0F9	0.601585	0.726328	-0.118619	KO_vs_WT	Not significant	Other	Pgm1 Pgm2	PGM1
Q9D0G0	0.000740643	0.00637854	1.90445	KO_vs_WT	Up-regulated	Other	Mrps30	RT30
Q9D0I4	0.0502856	0.133369	0.856946	KO_vs_WT	Not significant	Other	Stx17	STX17
Q9D0I9	0.117592	0.237386	0.768042	KO_vs_WT	Not significant	Other	Rars1 Rars	SYRC
Q9D0J4	0.237899	0.38682	1.18954	KO_vs_WT	Not significant	Other	Arl2	ARL2
Q9D0K2	0.235207	0.383754	0.271854	KO_vs_WT	Not significant	TCA Cycle	Oxct1 Oxct Scot	SCOT1
Q9D0L4	0.0215195	0.0735169	0.864381	KO_vs_WT	Not significant	Other	Adck1	ADCK1
Q9D0M3	0.218347	0.36661	0.317987	KO_vs_WT	Not significant	Complex III	Cyc1	CY1
Q9D0M5	0.495941	0.635354	0.250048	KO_vs_WT	Not significant	Other	Dynll2 Dlc2	DYL2
Q9D0Q7	0.00136417	0.00998031	1.50877	KO_vs_WT	Up-regulated	Other	Mrpl45	RM45
Q9D0R2	0.0428489	0.118646	1.14447	KO_vs_WT	Not significant	Other	Tars1 Tars	SYTC
Q9D0S9	0.659713	0.772222	0.109086	KO_vs_WT	Not significant	Other	Hint2	HINT2
Q9D0W5	0.678073	0.787931	0.170823	KO_vs_WT	Not significant	Other	Ppil1	PPIL1
Q9D0Y8	0.00828549	0.0359479	6.40191	KO_vs_WT	Up-regulated	Other	Mrpl52	RM52
Q9D110	0.810793	0.879524	0.0974219	KO_vs_WT	Not significant	Other	Mthfs	MTHFS
Q9D113	0.0296504	0.091621	0.774674	KO_vs_WT	Not significant	Other	Dnlz D2Bwg1335e	DNLZ
Q9D125	7.76262e-05	0.00154231	1.81954	KO_vs_WT	Up-regulated	Other	Mrps25 Rpms25	RT25
Q9D154	0.438096	0.585483	-0.300186	KO_vs_WT	Not significant	Other	Serpinb1a Serpinb1	ILEUA
Q9D172	0.298079	0.456182	-0.374373	KO_vs_WT	Not significant	Other	Gatd3 D10Jhu81e Gatd3a	GAL3A
Q9D1A2	0.348635	0.50522	-0.428374	KO_vs_WT	Not significant	Other	Cndp2 Cn2	CNDP2
Q9D1B9	0.000377387	0.00410376	1.49969	KO_vs_WT	Up-regulated	Other	Mrpl28	RM28
Q9D1C8	4.17256e-06	0.000419593	3.1013	KO_vs_WT	Up-regulated	Other	Vps28	VPS28
Q9D1D4	0.00986668	0.0410056	1.35037	KO_vs_WT	Up-regulated	Other	Tmed10 Tmp21	TMEDA
Q9D1E6	0.336936	0.493955	-0.637601	KO_vs_WT	Not significant	Other	Tbcb Ckap1	TBCB
Q9D1G1	0.0571976	0.147052	0.687935	KO_vs_WT	Not significant	Other	Rab1b	RAB1B
Q9D1G5	0.835874	0.896427	0.103033	KO_vs_WT	Not significant	Other	Lrrc57	LRC57
Q9D1H6	0.000745421	0.00639537	1.37249	KO_vs_WT	Up-regulated	X	Ndufaf4 Hrpap20	NDUF4
Q9D1H7	0.000341023	0.00375661	3.49476	KO_vs_WT	Up-regulated	Other	Get4	GET4
Q9D1H8	0.928904	0.949872	0.0656679	KO_vs_WT	Not significant	Other	Mrpl53	RM53
Q9D1I2	0.00205524	0.013113	1.99788	KO_vs_WT	Up-regulated	Other	Card19	CAR19
Q9D1I5	0.000597347	0.00543729	-1.41109	KO_vs_WT	Down-regulated	TCA Cycle	Mcee	MCEE
Q9D1I6	0.000135119	0.00215525	1.81208	KO_vs_WT	Up-regulated	Other	Mrpl14	RM14
Q9D1L0	0.00559794	0.0269857	-0.939716	KO_vs_WT	Not significant	Other	Chchd2	CHCH2
Q9D1M0	0.00177008	0.011988	4.87058	KO_vs_WT	Up-regulated	Other	Sec13 Sec13l1	SEC13
Q9D1M4	0.236769	0.385814	0.798004	KO_vs_WT	Not significant	Other	Eef1e1	MCA3
Q9D1N9	0.00507668	0.0252718	1.13118	KO_vs_WT	Up-regulated	Other	Mrpl21 D9Wsu149	RM21
Q9D1P0	0.00153541	0.010834	1.09288	KO_vs_WT	Up-regulated	Other	Mrpl13	RM13
Q9D1P4	0.104519	0.220491	-0.83945	KO_vs_WT	Not significant	Other	Chordc1 Chp1 Morgana	CHRD1
Q9D1Q6	0.184004	0.323077	0.457739	KO_vs_WT	Not significant	Other	Erp44 Kiaa0573 Txndc4	ERP44
Q9D1R1	0.00116717	0.00896148	4.21877	KO_vs_WT	Up-regulated	Other	Tmem126b	T126B
Q9D1X0	0.00324234	0.0182371	1.77097	KO_vs_WT	Up-regulated	Other	Nol3 Arc	NOL3
Q9D273	0.109001	0.226294	0.493461	KO_vs_WT	Not significant	Other	Mmab	MMAB
Q9D2G2	0.437254	0.585483	0.193958	KO_vs_WT	Not significant	TCA Cycle	Dlst	ODO2
Q9D2N4	0.201938	0.345475	-0.621688	KO_vs_WT	Not significant	Other	Dtna Dtn	DTNA
Q9D2R6	0.863919	0.916265	0.176444	KO_vs_WT	Not significant	X	Coa3 Ccdc56	COA3
Q9D2R8	0.000128118	0.00214954	1.74226	KO_vs_WT	Up-regulated	Other	Mrps33 Gdap3	RT33
Q9D338	0.00376567	0.0203077	1.06488	KO_vs_WT	Up-regulated	Other	Mrpl19	RM19
Q9D358	0.25063	0.402037	-0.399429	KO_vs_WT	Not significant	Other	Acp1	PPAC
Q9D379	0.411941	0.569525	-0.27167	KO_vs_WT	Not significant	Other	Ephx1	HYEP
Q9D3D9	0.545953	0.683195	0.184667	KO_vs_WT	Not significant	Complex V	Atp5f1d Atp5d	ATPD
Q9D404	0.310816	0.469399	0.294092	KO_vs_WT	Not significant	Other	Oxsm	OXSM
Q9D4H1	2.9962e-05	0.000986247	3.98986	KO_vs_WT	Up-regulated	Other	Exoc2 Sec5 Sec5l1	EXOC2
Q9D5T0	0.757786	0.845094	0.080964	KO_vs_WT	Not significant	Other	Atad1	ATAD1
Q9D5V5	0.190039	0.332385	0.601284	KO_vs_WT	Not significant	Other	Cul5	CUL5
Q9D662	0.103797	0.219925	3.78506	KO_vs_WT	Not significant	Other	Sec23b	SC23B
Q9D6J5	0.308162	0.466882	0.469979	KO_vs_WT	Not significant	Complex I	Ndufb8	NDUB8
Q9D6J6	0.00440111	0.022711	-0.948754	KO_vs_WT	Not significant	Complex I	Ndufv2	NDUV2
Q9D6K5	0.356769	0.514374	-0.483582	KO_vs_WT	Not significant	Other	Synj2bp Arip2 Omp25	SYJ2B
Q9D6K8	0.00569406	0.0273823	-1.3575	KO_vs_WT	Down-regulated	Other	Fundc2 Hcbp6	FUND2
Q9D6M3	0.718897	0.81989	-0.174693	KO_vs_WT	Not significant	Other	Slc25a22 Gc1	GHC1
Q9D6R2	0.757412	0.845093	-0.0691931	KO_vs_WT	Not significant	TCA Cycle	Idh3a	IDH3A
Q9D6S7	0.0115725	0.0463106	0.989529	KO_vs_WT	Not significant	Other	Mrrf	RRFM
Q9D6U8	0.032414	0.096711	0.640071	KO_vs_WT	Not significant	Other	Fam162a E2ig5	F162A
Q9D6Y7	0.746995	0.840508	0.076764	KO_vs_WT	Not significant	Other	Msra	MSRA
Q9D6Y9	0.0173928	0.0630315	1.48499	KO_vs_WT	Not significant	Other	Gbe1	GLGB
Q9D6Z0	0.162807	0.296428	-0.470429	KO_vs_WT	Not significant	Other	Alkbh7 Spata11	ALKB7
Q9D773	0.00100015	0.00798269	1.65217	KO_vs_WT	Up-regulated	Other	Mrpl2	RM02
Q9D799	0.7105	0.814002	0.0827399	KO_vs_WT	Not significant	Other	Mtfmt Fmt	FMT
Q9D7A8	0.471619	0.614978	-0.306064	KO_vs_WT	Not significant	Other	Armc1	ARMC1
Q9D7B6	0.0101122	0.0417199	-0.876268	KO_vs_WT	Not significant	TCA Cycle	Acad8	ACAD8
Q9D7G0	0.549159	0.68556	-0.203237	KO_vs_WT	Not significant	Other	Prps1	PRPS1
Q9D7J4	0.0814093	0.1872	-0.724189	KO_vs_WT	Not significant	X	Cox20 Fam36a	COX20
Q9D7J9	0.00320123	0.0180818	-0.949635	KO_vs_WT	Not significant	TCA Cycle	Echdc3	ECHD3
Q9D7K5	0.767836	0.851651	-0.159752	KO_vs_WT	Not significant	X	Dmac2 Atp5sl	DMAC2
Q9D7N3	0.00289858	0.0167482	1.05969	KO_vs_WT	Up-regulated	Other	Mrps9	RT09
Q9D7N6	0.000602543	0.00543729	1.58392	KO_vs_WT	Up-regulated	Other	Mrpl30	RM30
Q9D7P6	0.10185	0.217223	-0.436515	KO_vs_WT	Not significant	Other	Iscu Nifun	ISCU
Q9D7V9	0.560156	0.692929	0.637118	KO_vs_WT	Not significant	Other	Naaa Asahl	NAAA
Q9D7X3	0.638827	0.757165	-0.195547	KO_vs_WT	Not significant	Other	Dusp3	DUS3
Q9D832	0.0238969	0.077768	0.809305	KO_vs_WT	Not significant	Other	Dnajb4	DNJB4
Q9D855	0.0878829	0.197671	-0.45608	KO_vs_WT	Not significant	Complex III	Uqcrb	QCR7
Q9D880	0.0160353	0.0588655	0.656471	KO_vs_WT	Not significant	Other	Timm50 Tim50	TIM50
Q9D892	0.195148	0.338446	0.578763	KO_vs_WT	Not significant	Other	Itpa	ITPA
Q9D898	0.00650421	0.0300654	1.40519	KO_vs_WT	Up-regulated	Other	Arpc5l	ARP5L
Q9D8B3	0.283319	0.438033	-1.39652	KO_vs_WT	Not significant	Other	Chmp4b	CHM4B
Q9D8B4	0.00229706	0.0140756	-1.31225	KO_vs_WT	Down-regulated	Complex I	Ndufa11	NDUAB
Q9D8E6	0.0188582	0.0671602	0.974076	KO_vs_WT	Not significant	Other	Rpl4	RL4
Q9D8N0	0.271162	0.424451	-0.45352	KO_vs_WT	Not significant	Other	Eef1g	EF1G
Q9D8P4	0.00524628	0.0259374	1.28253	KO_vs_WT	Up-regulated	Other	Mrpl17	RM17
Q9D8S4	5.95787e-05	0.0013361	2.00362	KO_vs_WT	Up-regulated	Other	Rexo2 Smfn	ORN
Q9D8S9	0.0439727	0.121018	0.565964	KO_vs_WT	Not significant	Other	Bola1	BOLA1
Q9D8T7	8.17537e-07	0.000419593	-8.3023	KO_vs_WT	Down-regulated	Other	Slirp	SLIRP
Q9D8W5	0.000192146	0.00273717	3.23296	KO_vs_WT	Up-regulated	Other	Psmd12	PSD12
Q9D8W7	0.438075	0.585483	-0.351154	KO_vs_WT	Not significant	Other	Ociad2	OCAD2
Q9D8X2	0.000554897	0.00521511	3.09053	KO_vs_WT	Up-regulated	Other	Ccdc124	CC124
Q9D8Y0	0.0303993	0.0931724	1.4084	KO_vs_WT	Not significant	Other	Efhd2 Sws1	EFHD2
Q9D8Y1	0.00581056	0.0276601	0.989544	KO_vs_WT	Not significant	Other	Tmem126a	T126A
Q9D924	0.0576868	0.147639	-0.483686	KO_vs_WT	Not significant	Other	Isca1 Hbld2	ISCA1
Q9D952	0.0383042	0.109311	-2.25858	KO_vs_WT	Not significant	Other	Evpl	EVPL
Q9D967	0.0819316	0.187637	-0.806026	KO_vs_WT	Not significant	Other	Mdp1	MGDP1
Q9D9V3	0.543364	0.680331	0.412108	KO_vs_WT	Not significant	TCA Cycle	Echdc1	ECHD1
Q9DA03	0.894755	0.929063	0.0281695	KO_vs_WT	Not significant	Other	Lyrm7 MZM1L	LYRM7
Q9DAK9	0.389132	0.547104	-0.240104	KO_vs_WT	Not significant	Other	Phpt1 Php14	PHP14
Q9DAM7	0.30517	0.4639	-1.15743	KO_vs_WT	Not significant	Other	Tmem263	TM263
Q9DAS9	0.476257	0.618889	0.931821	KO_vs_WT	Not significant	Other	Gng12	GBG12
Q9DAT5	0.0642705	0.157943	0.519013	KO_vs_WT	Not significant	Other	Trmu Mtu1 Trmt1	MTU1
Q9DAU1	0.0196853	0.0687372	-1.63364	KO_vs_WT	Not significant	Other	Cnpy3 Prat4a Tnrc5	CNPY3
Q9DAW9	0.342497	0.497917	0.49081	KO_vs_WT	Not significant	Other	Cnn3	CNN3
Q9DB05	0.330965	0.489318	-0.303179	KO_vs_WT	Not significant	Other	Napa Snapa	SNAA
Q9DB15	0.0057576	0.0275708	1.6347	KO_vs_WT	Up-regulated	Other	Mrpl12 Rpml12	RM12
Q9DB20	0.458638	0.605327	-0.200105	KO_vs_WT	Not significant	Complex V	Atp5po Atp5o D12Wsu28e	ATPO
Q9DB29	0.238944	0.387963	0.808958	KO_vs_WT	Not significant	Other	Iah1	IAH1
Q9DB60	0.49736	0.63661	0.16991	KO_vs_WT	Not significant	Other	Prxl2b Fam213b	PXL2B
Q9DB70	0.877191	0.921966	-0.174714	KO_vs_WT	Not significant	Other	Fundc1	FUND1
Q9DB73	0.00200954	0.0130413	3.5717	KO_vs_WT	Up-regulated	Other	Cyb5r1 Nqo3a2	NB5R1
Q9DB77	0.289271	0.445107	-0.268598	KO_vs_WT	Not significant	Complex III	Uqcrc2	QCR2
Q9DBB8	2.62681e-05	0.000959633	-2.97878	KO_vs_WT	Down-regulated	Other	Dhdh	DHDH
Q9DBC0	0.800603	0.87193	0.0801922	KO_vs_WT	Not significant	Other	Selenoo Selo	SELO
Q9DBC7	0.00140233	0.010172	1.85403	KO_vs_WT	Up-regulated	Other	Prkar1a	KAP0
Q9DBF1	0.17512	0.312321	-0.368985	KO_vs_WT	Not significant	Other	Aldh7a1 Ald7a1	AL7A1
Q9DBG1	0.000134094	0.00215525	2.15766	KO_vs_WT	Up-regulated	Other	Cyp27a1	CP27A
Q9DBG3	0.844549	0.903321	0.0583261	KO_vs_WT	Not significant	Other	Ap2b1 Clapb1	AP2B1
Q9DBG5	0.324962	0.483992	-0.326487	KO_vs_WT	Not significant	Other	Plin3 M6prbp1 Tip47	PLIN3
Q9DBG6	0.0935836	0.204799	1.24943	KO_vs_WT	Not significant	Other	Rpn2	RPN2
Q9DBH5	0.000219488	0.00304734	5.66967	KO_vs_WT	Up-regulated	Other	Lman2	LMAN2
Q9DBJ1	0.913889	0.941337	-0.0490527	KO_vs_WT	Not significant	Other	Pgam1	PGAM1
Q9DBK7	6.97708e-06	0.00050592	-3.38139	KO_vs_WT	Down-regulated	Other	Uba7 Ube1l	UBA7
Q9DBL1	0.0124405	0.0484153	-0.712727	KO_vs_WT	Not significant	TCA Cycle	Acadsb	ACDSB
Q9DBL7	0.233719	0.382219	0.323573	KO_vs_WT	Not significant	TCA Cycle	Coasy Ukr1	COASY
Q9DBN4	0.000225632	0.0030485	3.37867	KO_vs_WT	Up-regulated	Other	P33monox Kiaa1191	P33MX
Q9DBP5	0.00305473	0.0175164	1.63487	KO_vs_WT	Up-regulated	Other	Cmpk1 Cmk Cmpk Uck Umk Umpk	KCY
Q9DBS1	0.0695015	0.168185	0.89368	KO_vs_WT	Not significant	Other	Tmem43	TMM43
Q9DBZ5	0.0162908	0.0596103	1.32161	KO_vs_WT	Not significant	Other	Eif3k Eif3s12	EIF3K
Q9DC29	0.107893	0.225234	-0.838264	KO_vs_WT	Not significant	Other	Abcb6	ABCB6
Q9DC51	0.0476036	0.12836	1.29706	KO_vs_WT	Not significant	Other	Gnai3	GNAI3
Q9DC61	0.0124996	0.0485618	0.897622	KO_vs_WT	Not significant	Other	Pmpca Inpp5e	MPPA
Q9DC69	0.0546304	0.141891	-0.584193	KO_vs_WT	Not significant	Complex I	Ndufa9	NDUA9
Q9DC70	0.0709773	0.170843	-0.705652	KO_vs_WT	Not significant	Complex I	Ndufs7	NDUS7
Q9DC71	0.00220351	0.0136966	1.14053	KO_vs_WT	Up-regulated	Other	Mrps15 Rpms15	RT15
Q9DC77	0.437141	0.585483	-0.483165	KO_vs_WT	Not significant	Other	Smpx Csl	SMPX
Q9DCA2	0.00393472	0.0211188	1.02163	KO_vs_WT	Up-regulated	Other	Mrps11	RT11
Q9DCB8	0.823667	0.887081	0.0612795	KO_vs_WT	Not significant	Other	Isca2 Hbld1	ISCA2
Q9DCC4	0.516478	0.655363	0.217523	KO_vs_WT	Not significant	Other	Pycr3 Pycrl	P5CR3
Q9DCC7	2.84264e-05	0.000986247	3.66654	KO_vs_WT	Up-regulated	Other	Isoc2b Isoc2	ISC2B
Q9DCD0	0.00228424	0.0140592	5.47981	KO_vs_WT	Up-regulated	Other	Pgd	6PGD
Q9DCG9	0.0888319	0.198622	1.878	KO_vs_WT	Not significant	Other	Trmt112	TR112
Q9DCH4	0.485267	0.626479	0.451078	KO_vs_WT	Not significant	Other	Eif3f Eif3s5	EIF3F
Q9DCI9	5.54519e-05	0.00130832	2.02356	KO_vs_WT	Up-regulated	Other	Mrpl32 Heg1	RM32
Q9DCJ5	0.699097	0.806482	-0.0975292	KO_vs_WT	Not significant	Complex I	Ndufa8	NDUA8
Q9DCL4	0.000129664	0.00215525	3.57007	KO_vs_WT	Up-regulated	Other	Mettl15 Mett5d1	MET15
Q9DCL8	0.746567	0.840508	-0.124484	KO_vs_WT	Not significant	Other	Ppp1r2	IPP2
Q9DCM0	0.951168	0.965664	0.01325	KO_vs_WT	Not significant	Other	Ethe1 Hsco	ETHE1
Q9DCM2	0.00249756	0.014926	-1.02517	KO_vs_WT	Down-regulated	Other	Gstk1	GSTK1
Q9DCN2	0.0631859	0.15607	1.2408	KO_vs_WT	Not significant	Other	Cyb5r3 Dia1	NB5R3
Q9DCS3	0.434398	0.583629	0.17657	KO_vs_WT	Not significant	Other	Mecr Nrbf1	MECR
Q9DCS9	0.299553	0.457202	-0.333538	KO_vs_WT	Not significant	Complex I	Ndufb10	NDUBA
Q9DCT2	0.0181168	0.0651341	-0.794482	KO_vs_WT	Not significant	Complex I	Ndufs3	NDUS3
Q9DCT5	0.0096708	0.040414	3.89654	KO_vs_WT	Up-regulated	Other	Sdf2	SDF2
Q9DCT8	0.614992	0.737005	0.166105	KO_vs_WT	Not significant	Other	Crip2 Crp2 Hlp	CRIP2
Q9DCU6	0.000717574	0.00620345	1.97803	KO_vs_WT	Up-regulated	Other	Mrpl4 MNCb-3848	RM04
Q9DCV4	0.211072	0.358397	0.500538	KO_vs_WT	Not significant	Other	Rmdn1 Fam82b	RMD1
Q9DCW4	0.34086	0.496501	-0.231505	KO_vs_WT	Not significant	Other	Etfb	ETFB
Q9DCX2	3.47767e-06	0.000419593	4.47312	KO_vs_WT	Up-regulated	Complex V	Atp5pd Atp5h	ATP5H
[truncated: 233 more rows]

## Sheet: Fig. 2B Proteomics FC Complexes
Complex	log2(FC)	se_log2(FC)	pvalue	adj_pval	n_proteins
Complex I	-0.411033	0.12838	0.00276089	0.00607395	39
Complex II	0.0205898	0.428521	0.966044	0.966044	3
Complex III	-0.0854093	0.12714	0.518597	0.570457	10
Complex IV	-2.19582	0.458244	0.000439631	0.00241797	13
Complex V	0.810374	0.500453	0.126216	0.231395	16
TCA Cycle	-0.0831907	0.0952423	0.384788	0.504653	89

## Sheet: Fig. 2C, 5C Complexome Int.
Protein.Group	Protein.Names	Genes	First.Protein.Description	Sample	LFQ Intensity	Experiment	Replicate	Gel_slice	Complex
A2AAJ9	OBSCN_MOUSE	Obscn	Obscurin	KO_slice1_rep1	1620000	KO	1	1	NA
A2AAJ9	OBSCN_MOUSE	Obscn	Obscurin	KO_slice1_rep2	1730000	KO	2	1	NA
A2AAJ9	OBSCN_MOUSE	Obscn	Obscurin	KO_slice1_rep3	1080000	KO	3	1	NA
A2AAJ9	OBSCN_MOUSE	Obscn	Obscurin	KO_slice2_rep1	534926	KO	1	2	NA
A2AAJ9	OBSCN_MOUSE	Obscn	Obscurin	KO_slice2_rep2	1130000	KO	2	2	NA
A2AAJ9	OBSCN_MOUSE	Obscn	Obscurin	KO_slice2_rep3	1430000	KO	3	2	NA
A2AAJ9	OBSCN_MOUSE	Obscn	Obscurin	KO_slice3_rep1	1000000	KO	1	3	NA
A2AAJ9	OBSCN_MOUSE	Obscn	Obscurin	KO_slice3_rep2	1330000	KO	2	3	NA
A2AAJ9	OBSCN_MOUSE	Obscn	Obscurin	KO_slice3_rep3	3060000	KO	3	3	NA
A2AAJ9	OBSCN_MOUSE	Obscn	Obscurin	KO_slice4_rep2	2660000	KO	2	4	NA
A2AAJ9	OBSCN_MOUSE	Obscn	Obscurin	KO_slice4_rep3	1820000	KO	3	4	NA
A2AAJ9	OBSCN_MOUSE	Obscn	Obscurin	KO_slice5_rep1	3910000	KO	1	5	NA
A2AAJ9	OBSCN_MOUSE	Obscn	Obscurin	KO_slice5_rep2	277943	KO	2	5	NA
A2AAJ9	OBSCN_MOUSE	Obscn	Obscurin	KO_slice5_rep3	1430000	KO	3	5	NA
A2AAJ9	OBSCN_MOUSE	Obscn	Obscurin	KO_slice6_rep1	633378	KO	1	6	NA
A2AAJ9	OBSCN_MOUSE	Obscn	Obscurin	KO_slice6_rep2	1810000	KO	2	6	NA
A2AAJ9	OBSCN_MOUSE	Obscn	Obscurin	KO_slice6_rep3	1650000	KO	3	6	NA
A2AAJ9	OBSCN_MOUSE	Obscn	Obscurin	KO_slice7_rep1	655697	KO	1	7	NA
A2AAJ9	OBSCN_MOUSE	Obscn	Obscurin	KO_slice7_rep2	2930000	KO	2	7	NA
A2AAJ9	OBSCN_MOUSE	Obscn	Obscurin	KO_slice7_rep3	1160000	KO	3	7	NA
A2AAJ9	OBSCN_MOUSE	Obscn	Obscurin	KO_slice8_rep1	702091	KO	1	8	NA
A2AAJ9	OBSCN_MOUSE	Obscn	Obscurin	KO_slice8_rep2	548700	KO	2	8	NA
A2AAJ9	OBSCN_MOUSE	Obscn	Obscurin	KO_slice8_rep3	1500000	KO	3	8	NA
A2AAJ9	OBSCN_MOUSE	Obscn	Obscurin	KO_slice9_rep1	793147	KO	1	9	NA
A2AAJ9	OBSCN_MOUSE	Obscn	Obscurin	KO_slice9_rep2	352718	KO	2	9	NA
A2AAJ9	OBSCN_MOUSE	Obscn	Obscurin	KO_slice9_rep3	2160000	KO	3	9	NA
A2AAJ9	OBSCN_MOUSE	Obscn	Obscurin	KO_slice10_rep1	1320000	KO	1	10	NA
A2AAJ9	OBSCN_MOUSE	Obscn	Obscurin	KO_slice10_rep2	471815	KO	2	10	NA
A2AAJ9	OBSCN_MOUSE	Obscn	Obscurin	KO_slice10_rep3	2610000	KO	3	10	NA
A2AAJ9	OBSCN_MOUSE	Obscn	Obscurin	KO_slice11_rep1	927269	KO	1	11	NA
A2AAJ9	OBSCN_MOUSE	Obscn	Obscurin	KO_slice11_rep2	447735	KO	2	11	NA
A2AAJ9	OBSCN_MOUSE	Obscn	Obscurin	KO_slice11_rep3	1350000	KO	3	11	NA
A2AAJ9	OBSCN_MOUSE	Obscn	Obscurin	KO_slice12_rep1	981919	KO	1	12	NA
A2AAJ9	OBSCN_MOUSE	Obscn	Obscurin	KO_slice12_rep2	535039	KO	2	12	NA
A2AAJ9	OBSCN_MOUSE	Obscn	Obscurin	KO_slice12_rep3	2240000	KO	3	12	NA
A2AAJ9	OBSCN_MOUSE	Obscn	Obscurin	KO_slice13_rep1	1520000	KO	1	13	NA
A2AAJ9	OBSCN_MOUSE	Obscn	Obscurin	KO_slice13_rep2	1020000	KO	2	13	NA
A2AAJ9	OBSCN_MOUSE	Obscn	Obscurin	KO_slice13_rep3	4340000	KO	3	13	NA
A2AAJ9	OBSCN_MOUSE	Obscn	Obscurin	KO_slice14_rep1	2140000	KO	1	14	NA
A2AAJ9	OBSCN_MOUSE	Obscn	Obscurin	KO_slice14_rep2	1290000	KO	2	14	NA
A2AAJ9	OBSCN_MOUSE	Obscn	Obscurin	KO_slice14_rep3	4480000	KO	3	14	NA
A2AAJ9	OBSCN_MOUSE	Obscn	Obscurin	KO_slice15_rep1	2190000	KO	1	15	NA
A2AAJ9	OBSCN_MOUSE	Obscn	Obscurin	KO_slice15_rep2	636759	KO	2	15	NA
A2AAJ9	OBSCN_MOUSE	Obscn	Obscurin	KO_slice15_rep3	4340000	KO	3	15	NA
A2AAJ9	OBSCN_MOUSE	Obscn	Obscurin	KO_slice16_rep1	3220000	KO	1	16	NA
A2AAJ9	OBSCN_MOUSE	Obscn	Obscurin	KO_slice16_rep2	1540000	KO	2	16	NA
A2AAJ9	OBSCN_MOUSE	Obscn	Obscurin	KO_slice16_rep3	6290000	KO	3	16	NA
A2AAJ9	OBSCN_MOUSE	Obscn	Obscurin	KO_slice17_rep1	3180000	KO	1	17	NA
A2AAJ9	OBSCN_MOUSE	Obscn	Obscurin	KO_slice17_rep2	946273	KO	2	17	NA
A2AAJ9	OBSCN_MOUSE	Obscn	Obscurin	KO_slice17_rep3	5300000	KO	3	17	NA
A2AAJ9	OBSCN_MOUSE	Obscn	Obscurin	KO_slice18_rep1	2140000	KO	1	18	NA
A2AAJ9	OBSCN_MOUSE	Obscn	Obscurin	KO_slice18_rep2	630039	KO	2	18	NA
A2AAJ9	OBSCN_MOUSE	Obscn	Obscurin	KO_slice18_rep3	4810000	KO	3	18	NA
A2AAJ9	OBSCN_MOUSE	Obscn	Obscurin	KO_slice19_rep1	5440000	KO	1	19	NA
A2AAJ9	OBSCN_MOUSE	Obscn	Obscurin	KO_slice19_rep2	1270000	KO	2	19	NA
A2AAJ9	OBSCN_MOUSE	Obscn	Obscurin	KO_slice19_rep3	8360000	KO	3	19	NA
A2AAJ9	OBSCN_MOUSE	Obscn	Obscurin	KO_slice20_rep1	5180000	KO	1	20	NA
A2AAJ9	OBSCN_MOUSE	Obscn	Obscurin	KO_slice20_rep2	1220000	KO	2	20	NA
A2AAJ9	OBSCN_MOUSE	Obscn	Obscurin	KO_slice20_rep3	7580000	KO	3	20	NA
A2AAJ9	OBSCN_MOUSE	Obscn	Obscurin	KO_slice21_rep1	3080000	KO	1	21	NA
A2AAJ9	OBSCN_MOUSE	Obscn	Obscurin	KO_slice21_rep2	2390000	KO	2	21	NA
A2AAJ9	OBSCN_MOUSE	Obscn	Obscurin	KO_slice21_rep3	5150000	KO	3	21	NA
A2AAJ9	OBSCN_MOUSE	Obscn	Obscurin	WT_slice1_rep2	1310000	WT	2	1	NA
A2AAJ9	OBSCN_MOUSE	Obscn	Obscurin	WT_slice1_rep3	1310000	WT	3	1	NA
A2AAJ9	OBSCN_MOUSE	Obscn	Obscurin	WT_slice2_rep1	726513	WT	1	2	NA
A2AAJ9	OBSCN_MOUSE	Obscn	Obscurin	WT_slice2_rep2	434781	WT	2	2	NA
A2AAJ9	OBSCN_MOUSE	Obscn	Obscurin	WT_slice2_rep3	743496	WT	3	2	NA
A2AAJ9	OBSCN_MOUSE	Obscn	Obscurin	WT_slice3_rep1	1870000	WT	1	3	NA
A2AAJ9	OBSCN_MOUSE	Obscn	Obscurin	WT_slice3_rep2	491946	WT	2	3	NA
A2AAJ9	OBSCN_MOUSE	Obscn	Obscurin	WT_slice3_rep3	607636	WT	3	3	NA
A2AAJ9	OBSCN_MOUSE	Obscn	Obscurin	WT_slice4_rep1	966857	WT	1	4	NA
A2AAJ9	OBSCN_MOUSE	Obscn	Obscurin	WT_slice4_rep2	1970000	WT	2	4	NA
A2AAJ9	OBSCN_MOUSE	Obscn	Obscurin	WT_slice5_rep1	2860000	WT	1	5	NA
A2AAJ9	OBSCN_MOUSE	Obscn	Obscurin	WT_slice5_rep2	1780000	WT	2	5	NA
A2AAJ9	OBSCN_MOUSE	Obscn	Obscurin	WT_slice5_rep3	871711	WT	3	5	NA
A2AAJ9	OBSCN_MOUSE	Obscn	Obscurin	WT_slice6_rep1	535791	WT	1	6	NA
A2AAJ9	OBSCN_MOUSE	Obscn	Obscurin	WT_slice6_rep2	873728	WT	2	6	NA
A2AAJ9	OBSCN_MOUSE	Obscn	Obscurin	WT_slice6_rep3	1110000	WT	3	6	NA
A2AAJ9	OBSCN_MOUSE	Obscn	Obscurin	WT_slice7_rep1	2220000	WT	1	7	NA
A2AAJ9	OBSCN_MOUSE	Obscn	Obscurin	WT_slice7_rep2	770696	WT	2	7	NA
A2AAJ9	OBSCN_MOUSE	Obscn	Obscurin	WT_slice7_rep3	855845	WT	3	7	NA
A2AAJ9	OBSCN_MOUSE	Obscn	Obscurin	WT_slice8_rep1	439593	WT	1	8	NA
A2AAJ9	OBSCN_MOUSE	Obscn	Obscurin	WT_slice8_rep2	799045	WT	2	8	NA
A2AAJ9	OBSCN_MOUSE	Obscn	Obscurin	WT_slice9_rep1	563232	WT	1	9	NA
A2AAJ9	OBSCN_MOUSE	Obscn	Obscurin	WT_slice9_rep2	730921	WT	2	9	NA
A2AAJ9	OBSCN_MOUSE	Obscn	Obscurin	WT_slice9_rep3	884560	WT	3	9	NA
A2AAJ9	OBSCN_MOUSE	Obscn	Obscurin	WT_slice10_rep1	981288	WT	1	10	NA
A2AAJ9	OBSCN_MOUSE	Obscn	Obscurin	WT_slice10_rep2	663004	WT	2	10	NA
A2AAJ9	OBSCN_MOUSE	Obscn	Obscurin	WT_slice10_rep3	1090000	WT	3	10	NA
A2AAJ9	OBSCN_MOUSE	Obscn	Obscurin	WT_slice11_rep1	906423	WT	1	11	NA
A2AAJ9	OBSCN_MOUSE	Obscn	Obscurin	WT_slice11_rep2	1350000	WT	2	11	NA
A2AAJ9	OBSCN_MOUSE	Obscn	Obscurin	WT_slice11_rep3	1240000	WT	3	11	NA
A2AAJ9	OBSCN_MOUSE	Obscn	Obscurin	WT_slice12_rep1	786353	WT	1	12	NA
A2AAJ9	OBSCN_MOUSE	Obscn	Obscurin	WT_slice12_rep2	1300000	WT	2	12	NA
A2AAJ9	OBSCN_MOUSE	Obscn	Obscurin	WT_slice12_rep3	1540000	WT	3	12	NA
A2AAJ9	OBSCN_MOUSE	Obscn	Obscurin	WT_slice13_rep1	1500000	WT	1	13	NA
A2AAJ9	OBSCN_MOUSE	Obscn	Obscurin	WT_slice13_rep2	2570000	WT	2	13	NA
A2AAJ9	OBSCN_MOUSE	Obscn	Obscurin	WT_slice13_rep3	2430000	WT	3	13	NA
A2AAJ9	OBSCN_MOUSE	Obscn	Obscurin	WT_slice14_rep1	1820000	WT	1	14	NA
A2AAJ9	OBSCN_MOUSE	Obscn	Obscurin	WT_slice14_rep2	2340000	WT	2	14	NA
A2AAJ9	OBSCN_MOUSE	Obscn	Obscurin	WT_slice14_rep3	2650000	WT	3	14	NA
A2AAJ9	OBSCN_MOUSE	Obscn	Obscurin	WT_slice15_rep1	1670000	WT	1	15	NA
A2AAJ9	OBSCN_MOUSE	Obscn	Obscurin	WT_slice15_rep2	2550000	WT	2	15	NA
A2AAJ9	OBSCN_MOUSE	Obscn	Obscurin	WT_slice15_rep3	2890000	WT	3	15	NA
A2AAJ9	OBSCN_MOUSE	Obscn	Obscurin	WT_slice16_rep1	2420000	WT	1	16	NA
A2AAJ9	OBSCN_MOUSE	Obscn	Obscurin	WT_slice16_rep2	3390000	WT	2	16	NA
A2AAJ9	OBSCN_MOUSE	Obscn	Obscurin	WT_slice16_rep3	3310000	WT	3	16	NA
A2AAJ9	OBSCN_MOUSE	Obscn	Obscurin	WT_slice17_rep1	1660000	WT	1	17	NA
A2AAJ9	OBSCN_MOUSE	Obscn	Obscurin	WT_slice17_rep2	2900000	WT	2	17	NA
A2AAJ9	OBSCN_MOUSE	Obscn	Obscurin	WT_slice17_rep3	2740000	WT	3	17	NA
A2AAJ9	OBSCN_MOUSE	Obscn	Obscurin	WT_slice18_rep1	1100000	WT	1	18	NA
A2AAJ9	OBSCN_MOUSE	Obscn	Obscurin	WT_slice18_rep2	1060000	WT	2	18	NA
A2AAJ9	OBSCN_MOUSE	Obscn	Obscurin	WT_slice18_rep3	1500000	WT	3	18	NA
A2AAJ9	OBSCN_MOUSE	Obscn	Obscurin	WT_slice19_rep1	2360000	WT	1	19	NA
A2AAJ9	OBSCN_MOUSE	Obscn	Obscurin	WT_slice19_rep2	3390000	WT	2	19	NA
A2AAJ9	OBSCN_MOUSE	Obscn	Obscurin	WT_slice19_rep3	4400000	WT	3	19	NA
A2AAJ9	OBSCN_MOUSE	Obscn	Obscurin	WT_slice20_rep1	1530000	WT	1	20	NA
A2AAJ9	OBSCN_MOUSE	Obscn	Obscurin	WT_slice20_rep2	1670000	WT	2	20	NA
A2AAJ9	OBSCN_MOUSE	Obscn	Obscurin	WT_slice20_rep3	2520000	WT	3	20	NA
A2AAJ9	OBSCN_MOUSE	Obscn	Obscurin	WT_slice21_rep1	1910000	WT	1	21	NA
A2AAJ9	OBSCN_MOUSE	Obscn	Obscurin	WT_slice21_rep2	2310000	WT	2	21	NA
A2AAJ9	OBSCN_MOUSE	Obscn	Obscurin	WT_slice21_rep3	2370000	WT	3	21	NA
A2AAJ9	OBSCN_MOUSE	Obscn	Obscurin	WT_slice22_rep1	1860000	WT	1	22	NA
A2AAJ9	OBSCN_MOUSE	Obscn	Obscurin	WT_slice22_rep2	3330000	WT	2	22	NA
A2AAJ9	OBSCN_MOUSE	Obscn	Obscurin	WT_slice22_rep3	4000000	WT	3	22	NA
A2AAJ9	OBSCN_MOUSE	Obscn	Obscurin	KO_slice22_rep1	9180000	KO	1	22	NA
A2AAJ9	OBSCN_MOUSE	Obscn	Obscurin	KO_slice22_rep2	27400000	KO	2	22	NA
A2AAJ9	OBSCN_MOUSE	Obscn	Obscurin	KO_slice22_rep3	11500000	KO	3	22	NA
A2AAJ9	OBSCN_MOUSE	Obscn	Obscurin	KO_slice23_rep1	12900000	KO	1	23	NA
A2AAJ9	OBSCN_MOUSE	Obscn	Obscurin	KO_slice23_rep2	2620000	KO	2	23	NA
A2AAJ9	OBSCN_MOUSE	Obscn	Obscurin	KO_slice23_rep3	16500000	KO	3	23	NA
A2AAJ9	OBSCN_MOUSE	Obscn	Obscurin	KO_slice24_rep1	24800000	KO	1	24	NA
A2AAJ9	OBSCN_MOUSE	Obscn	Obscurin	KO_slice24_rep2	5430000	KO	2	24	NA
A2AAJ9	OBSCN_MOUSE	Obscn	Obscurin	KO_slice24_rep3	1510000000	KO	3	24	NA
A2AAJ9	OBSCN_MOUSE	Obscn	Obscurin	WT_slice23_rep1	3620000	WT	1	23	NA
A2AAJ9	OBSCN_MOUSE	Obscn	Obscurin	WT_slice23_rep2	4160000	WT	2	23	NA
A2AAJ9	OBSCN_MOUSE	Obscn	Obscurin	WT_slice23_rep3	6130000	WT	3	23	NA
A2AAJ9	OBSCN_MOUSE	Obscn	Obscurin	WT_slice24_rep1	6610000	WT	1	24	NA
A2AAJ9	OBSCN_MOUSE	Obscn	Obscurin	WT_slice24_rep2	12700000	WT	2	24	NA
A2AAJ9	OBSCN_MOUSE	Obscn	Obscurin	WT_slice24_rep3	14000000	WT	3	24	NA
A2ADA5	PUSL1_MOUSE	Pusl1	tRNA pseudouridine synthase-like 1	KO_slice1_rep1	1210000	KO	1	1	Other
A2ADA5	PUSL1_MOUSE	Pusl1	tRNA pseudouridine synthase-like 1	KO_slice1_rep2	1440000	KO	2	1	Other
A2ADA5	PUSL1_MOUSE	Pusl1	tRNA pseudouridine synthase-like 1	KO_slice1_rep3	1260000	KO	3	1	Other
A2ADA5	PUSL1_MOUSE	Pusl1	tRNA pseudouridine synthase-like 1	KO_slice2_rep1	1280000	KO	1	2	Other
A2ADA5	PUSL1_MOUSE	Pusl1	tRNA pseudouridine synthase-like 1	KO_slice2_rep2	1560000	KO	2	2	Other
A2ADA5	PUSL1_MOUSE	Pusl1	tRNA pseudouridine synthase-like 1	KO_slice2_rep3	1040000	KO	3	2	Other
A2ADA5	PUSL1_MOUSE	Pusl1	tRNA pseudouridine synthase-like 1	KO_slice3_rep1	1490000	KO	1	3	Other
A2ADA5	PUSL1_MOUSE	Pusl1	tRNA pseudouridine synthase-like 1	KO_slice3_rep2	1280000	KO	2	3	Other
A2ADA5	PUSL1_MOUSE	Pusl1	tRNA pseudouridine synthase-like 1	KO_slice3_rep3	1520000	KO	3	3	Other
A2ADA5	PUSL1_MOUSE	Pusl1	tRNA pseudouridine synthase-like 1	KO_slice4_rep2	1480000	KO	2	4	Other
A2ADA5	PUSL1_MOUSE	Pusl1	tRNA pseudouridine synthase-like 1	KO_slice4_rep3	1100000	KO	3	4	Other
A2ADA5	PUSL1_MOUSE	Pusl1	tRNA pseudouridine synthase-like 1	KO_slice5_rep1	2130000	KO	1	5	Other
A2ADA5	PUSL1_MOUSE	Pusl1	tRNA pseudouridine synthase-like 1	KO_slice5_rep2	1180000	KO	2	5	Other
A2ADA5	PUSL1_MOUSE	Pusl1	tRNA pseudouridine synthase-like 1	KO_slice5_rep3	1460000	KO	3	5	Other
A2ADA5	PUSL1_MOUSE	Pusl1	tRNA pseudouridine synthase-like 1	KO_slice6_rep1	950830	KO	1	6	Other
A2ADA5	PUSL1_MOUSE	Pusl1	tRNA pseudouridine synthase-like 1	KO_slice6_rep2	1040000	KO	2	6	Other
A2ADA5	PUSL1_MOUSE	Pusl1	tRNA pseudouridine synthase-like 1	KO_slice6_rep3	865876	KO	3	6	Other
A2ADA5	PUSL1_MOUSE	Pusl1	tRNA pseudouridine synthase-like 1	KO_slice7_rep1	1150000	KO	1	7	Other
A2ADA5	PUSL1_MOUSE	Pusl1	tRNA pseudouridine synthase-like 1	KO_slice7_rep2	1550000	KO	2	7	Other
A2ADA5	PUSL1_MOUSE	Pusl1	tRNA pseudouridine synthase-like 1	KO_slice7_rep3	1350000	KO	3	7	Other
A2ADA5	PUSL1_MOUSE	Pusl1	tRNA pseudouridine synthase-like 1	KO_slice8_rep1	1750000	KO	1	8	Other
A2ADA5	PUSL1_MOUSE	Pusl1	tRNA pseudouridine synthase-like 1	KO_slice8_rep2	1910000	KO	2	8	Other
A2ADA5	PUSL1_MOUSE	Pusl1	tRNA pseudouridine synthase-like 1	KO_slice8_rep3	2300000	KO	3	8	Other
A2ADA5	PUSL1_MOUSE	Pusl1	tRNA pseudouridine synthase-like 1	KO_slice9_rep1	2220000	KO	1	9	Other
A2ADA5	PUSL1_MOUSE	Pusl1	tRNA pseudouridine synthase-like 1	KO_slice9_rep2	2190000	KO	2	9	Other
A2ADA5	PUSL1_MOUSE	Pusl1	tRNA pseudouridine synthase-like 1	KO_slice9_rep3	2550000	KO	3	9	Other
A2ADA5	PUSL1_MOUSE	Pusl1	tRNA pseudouridine synthase-like 1	KO_slice10_rep1	2250000	KO	1	10	Other
A2ADA5	PUSL1_MOUSE	Pusl1	tRNA pseudouridine synthase-like 1	KO_slice10_rep2	2390000	KO	2	10	Other
A2ADA5	PUSL1_MOUSE	Pusl1	tRNA pseudouridine synthase-like 1	KO_slice10_rep3	2860000	KO	3	10	Other
A2ADA5	PUSL1_MOUSE	Pusl1	tRNA pseudouridine synthase-like 1	KO_slice11_rep1	2610000	KO	1	11	Other
A2ADA5	PUSL1_MOUSE	Pusl1	tRNA pseudouridine synthase-like 1	KO_slice11_rep2	1950000	KO	2	11	Other
A2ADA5	PUSL1_MOUSE	Pusl1	tRNA pseudouridine synthase-like 1	KO_slice11_rep3	1960000	KO	3	11	Other
A2ADA5	PUSL1_MOUSE	Pusl1	tRNA pseudouridine synthase-like 1	KO_slice12_rep1	2000000	KO	1	12	Other
A2ADA5	PUSL1_MOUSE	Pusl1	tRNA pseudouridine synthase-like 1	KO_slice12_rep2	1980000	KO	2	12	Other
A2ADA5	PUSL1_MOUSE	Pusl1	tRNA pseudouridine synthase-like 1	KO_slice12_rep3	2970000	KO	3	12	Other
A2ADA5	PUSL1_MOUSE	Pusl1	tRNA pseudouridine synthase-like 1	KO_slice13_rep1	2170000	KO	1	13	Other
A2ADA5	PUSL1_MOUSE	Pusl1	tRNA pseudouridine synthase-like 1	KO_slice13_rep2	3060000	KO	2	13	Other
A2ADA5	PUSL1_MOUSE	Pusl1	tRNA pseudouridine synthase-like 1	KO_slice14_rep1	3890000	KO	1	14	Other
A2ADA5	PUSL1_MOUSE	Pusl1	tRNA pseudouridine synthase-like 1	KO_slice14_rep2	4370000	KO	2	14	Other
A2ADA5	PUSL1_MOUSE	Pusl1	tRNA pseudouridine synthase-like 1	KO_slice14_rep3	4260000	KO	3	14	Other
A2ADA5	PUSL1_MOUSE	Pusl1	tRNA pseudouridine synthase-like 1	KO_slice15_rep1	3510000	KO	1	15	Other
A2ADA5	PUSL1_MOUSE	Pusl1	tRNA pseudouridine synthase-like 1	KO_slice15_rep2	4140000	KO	2	15	Other
A2ADA5	PUSL1_MOUSE	Pusl1	tRNA pseudouridine synthase-like 1	KO_slice15_rep3	4470000	KO	3	15	Other
A2ADA5	PUSL1_MOUSE	Pusl1	tRNA pseudouridine synthase-like 1	KO_slice16_rep1	4130000	KO	1	16	Other
A2ADA5	PUSL1_MOUSE	Pusl1	tRNA pseudouridine synthase-like 1	KO_slice16_rep2	4420000	KO	2	16	Other
A2ADA5	PUSL1_MOUSE	Pusl1	tRNA pseudouridine synthase-like 1	KO_slice16_rep3	4930000	KO	3	16	Other
A2ADA5	PUSL1_MOUSE	Pusl1	tRNA pseudouridine synthase-like 1	KO_slice17_rep1	2840000	KO	1	17	Other
A2ADA5	PUSL1_MOUSE	Pusl1	tRNA pseudouridine synthase-like 1	KO_slice17_rep2	2160000	KO	2	17	Other
A2ADA5	PUSL1_MOUSE	Pusl1	tRNA pseudouridine synthase-like 1	KO_slice17_rep3	3110000	KO	3	17	Other
A2ADA5	PUSL1_MOUSE	Pusl1	tRNA pseudouridine synthase-like 1	KO_slice18_rep1	1090000	KO	1	18	Other
A2ADA5	PUSL1_MOUSE	Pusl1	tRNA pseudouridine synthase-like 1	KO_slice18_rep2	1830000	KO	2	18	Other
A2ADA5	PUSL1_MOUSE	Pusl1	tRNA pseudouridine synthase-like 1	KO_slice18_rep3	1070000	KO	3	18	Other
A2ADA5	PUSL1_MOUSE	Pusl1	tRNA pseudouridine synthase-like 1	KO_slice19_rep1	471307	KO	1	19	Other
A2ADA5	PUSL1_MOUSE	Pusl1	tRNA pseudouridine synthase-like 1	KO_slice19_rep2	1160000	KO	2	19	Other
A2ADA5	PUSL1_MOUSE	Pusl1	tRNA pseudouridine synthase-like 1	KO_slice19_rep3	826340	KO	3	19	Other
A2ADA5	PUSL1_MOUSE	Pusl1	tRNA pseudouridine synthase-like 1	KO_slice20_rep1	1270000	KO	1	20	Other
A2ADA5	PUSL1_MOUSE	Pusl1	tRNA pseudouridine synthase-like 1	KO_slice20_rep2	946648	KO	2	20	Other
A2ADA5	PUSL1_MOUSE	Pusl1	tRNA pseudouridine synthase-like 1	KO_slice20_rep3	768657	KO	3	20	Other
A2ADA5	PUSL1_MOUSE	Pusl1	tRNA pseudouridine synthase-like 1	WT_slice1_rep3	1770000	WT	3	1	Other
A2ADA5	PUSL1_MOUSE	Pusl1	tRNA pseudouridine synthase-like 1	WT_slice2_rep1	819230	WT	1	2	Other
A2ADA5	PUSL1_MOUSE	Pusl1	tRNA pseudouridine synthase-like 1	WT_slice2_rep3	661311	WT	3	2	Other
A2ADA5	PUSL1_MOUSE	Pusl1	tRNA pseudouridine synthase-like 1	WT_slice3_rep1	911298	WT	1	3	Other
A2ADA5	PUSL1_MOUSE	Pusl1	tRNA pseudouridine synthase-like 1	WT_slice3_rep2	1270000	WT	2	3	Other
A2ADA5	PUSL1_MOUSE	Pusl1	tRNA pseudouridine synthase-like 1	WT_slice3_rep3	604081	WT	3	3	Other
A2ADA5	PUSL1_MOUSE	Pusl1	tRNA pseudouridine synthase-like 1	WT_slice4_rep1	1630000	WT	1	4	Other
A2ADA5	PUSL1_MOUSE	Pusl1	tRNA pseudouridine synthase-like 1	WT_slice4_rep2	707259	WT	2	4	Other
A2ADA5	PUSL1_MOUSE	Pusl1	tRNA pseudouridine synthase-like 1	WT_slice5_rep2	1660000	WT	2	5	Other
A2ADA5	PUSL1_MOUSE	Pusl1	tRNA pseudouridine synthase-like 1	WT_slice5_rep3	518660	WT	3	5	Other
A2ADA5	PUSL1_MOUSE	Pusl1	tRNA pseudouridine synthase-like 1	WT_slice6_rep1	984207	WT	1	6	Other
A2ADA5	PUSL1_MOUSE	Pusl1	tRNA pseudouridine synthase-like 1	WT_slice6_rep3	341993	WT	3	6	Other
A2ADA5	PUSL1_MOUSE	Pusl1	tRNA pseudouridine synthase-like 1	WT_slice7_rep1	610297	WT	1	7	Other
A2ADA5	PUSL1_MOUSE	Pusl1	tRNA pseudouridine synthase-like 1	WT_slice7_rep2	552854	WT	2	7	Other
A2ADA5	PUSL1_MOUSE	Pusl1	tRNA pseudouridine synthase-like 1	WT_slice7_rep3	636079	WT	3	7	Other
A2ADA5	PUSL1_MOUSE	Pusl1	tRNA pseudouridine synthase-like 1	WT_slice8_rep1	696866	WT	1	8	Other
A2ADA5	PUSL1_MOUSE	Pusl1	tRNA pseudouridine synthase-like 1	WT_slice8_rep2	622044	WT	2	8	Other
A2ADA5	PUSL1_MOUSE	Pusl1	tRNA pseudouridine synthase-like 1	WT_slice9_rep1	1190000	WT	1	9	Other
A2ADA5	PUSL1_MOUSE	Pusl1	tRNA pseudouridine synthase-like 1	WT_slice9_rep2	1230000	WT	2	9	Other
A2ADA5	PUSL1_MOUSE	Pusl1	tRNA pseudouridine synthase-like 1	WT_slice9_rep3	993553	WT	3	9	Other
A2ADA5	PUSL1_MOUSE	Pusl1	tRNA pseudouridine synthase-like 1	WT_slice10_rep1	728814	WT	1	10	Other
A2ADA5	PUSL1_MOUSE	Pusl1	tRNA pseudouridine synthase-like 1	WT_slice10_rep2	992365	WT	2	10	Other
A2ADA5	PUSL1_MOUSE	Pusl1	tRNA pseudouridine synthase-like 1	WT_slice10_rep3	992973	WT	3	10	Other
A2ADA5	PUSL1_MOUSE	Pusl1	tRNA pseudouridine synthase-like 1	WT_slice11_rep2	1040000	WT	2	11	Other
A2ADA5	PUSL1_MOUSE	Pusl1	tRNA pseudouridine synthase-like 1	WT_slice11_rep3	853981	WT	3	11	Other
A2ADA5	PUSL1_MOUSE	Pusl1	tRNA pseudouridine synthase-like 1	WT_slice12_rep1	677129	WT	1	12	Other
A2ADA5	PUSL1_MOUSE	Pusl1	tRNA pseudouridine synthase-like 1	WT_slice12_rep2	1150000	WT	2	12	Other
A2ADA5	PUSL1_MOUSE	Pusl1	tRNA pseudouridine synthase-like 1	WT_slice12_rep3	1160000	WT	3	12	Other
A2ADA5	PUSL1_MOUSE	Pusl1	tRNA pseudouridine synthase-like 1	WT_slice13_rep1	988713	WT	1	13	Other
A2ADA5	PUSL1_MOUSE	Pusl1	tRNA pseudouridine synthase-like 1	WT_slice13_rep2	1340000	WT	2	13	Other
A2ADA5	PUSL1_MOUSE	Pusl1	tRNA pseudouridine synthase-like 1	WT_slice13_rep3	1250000	WT	3	13	Other
A2ADA5	PUSL1_MOUSE	Pusl1	tRNA pseudouridine synthase-like 1	WT_slice14_rep1	1880000	WT	1	14	Other
A2ADA5	PUSL1_MOUSE	Pusl1	tRNA pseudouridine synthase-like 1	WT_slice14_rep3	1500000	WT	3	14	Other
A2ADA5	PUSL1_MOUSE	Pusl1	tRNA pseudouridine synthase-like 1	WT_slice15_rep1	2190000	WT	1	15	Other
A2ADA5	PUSL1_MOUSE	Pusl1	tRNA pseudouridine synthase-like 1	WT_slice15_rep2	1780000	WT	2	15	Other
A2ADA5	PUSL1_MOUSE	Pusl1	tRNA pseudouridine synthase-like 1	WT_slice15_rep3	1520000	WT	3	15	Other
A2ADA5	PUSL1_MOUSE	Pusl1	tRNA pseudouridine synthase-like 1	WT_slice16_rep1	2550000	WT	1	16	Other
A2ADA5	PUSL1_MOUSE	Pusl1	tRNA pseudouridine synthase-like 1	WT_slice16_rep2	2250000	WT	2	16	Other
A2ADA5	PUSL1_MOUSE	Pusl1	tRNA pseudouridine synthase-like 1	WT_slice16_rep3	2380000	WT	3	16	Other
A2ADF7	S2534_MOUSE	Slc25a34	Solute carrier family 25 member 34	KO_slice1_rep2	3810000	KO	2	1	Other
A2ADF7	S2534_MOUSE	Slc25a34	Solute carrier family 25 member 34	KO_slice1_rep3	691356	KO	3	1	Other
A2ADF7	S2534_MOUSE	Slc25a34	Solute carrier family 25 member 34	KO_slice2_rep1	668376	KO	1	2	Other
A2ADF7	S2534_MOUSE	Slc25a34	Solute carrier family 25 member 34	KO_slice2_rep3	704916	KO	3	2	Other
A2ADF7	S2534_MOUSE	Slc25a34	Solute carrier family 25 member 34	KO_slice3_rep1	5870000	KO	1	3	Other
A2ADF7	S2534_MOUSE	Slc25a34	Solute carrier family 25 member 34	KO_slice4_rep2	7080000	KO	2	4	Other
A2ADF7	S2534_MOUSE	Slc25a34	Solute carrier family 25 member 34	KO_slice4_rep3	4260000	KO	3	4	Other
A2ADF7	S2534_MOUSE	Slc25a34	Solute carrier family 25 member 34	KO_slice5_rep1	22300000	KO	1	5	Other
A2ADF7	S2534_MOUSE	Slc25a34	Solute carrier family 25 member 34	KO_slice5_rep2	19200000	KO	2	5	Other
A2ADF7	S2534_MOUSE	Slc25a34	Solute carrier family 25 member 34	KO_slice5_rep3	17400000	KO	3	5	Other
A2ADF7	S2534_MOUSE	Slc25a34	Solute carrier family 25 member 34	KO_slice6_rep1	31100000	KO	1	6	Other
A2ADF7	S2534_MOUSE	Slc25a34	Solute carrier family 25 member 34	KO_slice6_rep2	26400000	KO	2	6	Other
A2ADF7	S2534_MOUSE	Slc25a34	Solute carrier family 25 member 34	KO_slice6_rep3	32900000	KO	3	6	Other
A2ADF7	S2534_MOUSE	Slc25a34	Solute carrier family 25 member 34	KO_slice7_rep1	19700000	KO	1	7	Other
A2ADF7	S2534_MOUSE	Slc25a34	Solute carrier family 25 member 34	KO_slice7_rep2	21100000	KO	2	7	Other
A2ADF7	S2534_MOUSE	Slc25a34	Solute carrier family 25 member 34	KO_slice7_rep3	25500000	KO	3	7	Other
A2ADF7	S2534_MOUSE	Slc25a34	Solute carrier family 25 member 34	KO_slice8_rep1	7220000	KO	1	8	Other
A2ADF7	S2534_MOUSE	Slc25a34	Solute carrier family 25 member 34	KO_slice8_rep2	8450000	KO	2	8	Other
A2ADF7	S2534_MOUSE	Slc25a34	Solute carrier family 25 member 34	KO_slice8_rep3	11700000	KO	3	8	Other
A2ADF7	S2534_MOUSE	Slc25a34	Solute carrier family 25 member 34	KO_slice9_rep1	3580000	KO	1	9	Other
A2ADF7	S2534_MOUSE	Slc25a34	Solute carrier family 25 member 34	KO_slice9_rep2	4090000	KO	2	9	Other
A2ADF7	S2534_MOUSE	Slc25a34	Solute carrier family 25 member 34	KO_slice9_rep3	4630000	KO	3	9	Other
A2ADF7	S2534_MOUSE	Slc25a34	Solute carrier family 25 member 34	KO_slice10_rep1	3350000	KO	1	10	Other
A2ADF7	S2534_MOUSE	Slc25a34	Solute carrier family 25 member 34	KO_slice10_rep2	3130000	KO	2	10	Other
A2ADF7	S2534_MOUSE	Slc25a34	Solute carrier family 25 member 34	KO_slice10_rep3	3830000	KO	3	10	Other
A2ADF7	S2534_MOUSE	Slc25a34	Solute carrier family 25 member 34	KO_slice11_rep1	2360000	KO	1	11	Other
A2ADF7	S2534_MOUSE	Slc25a34	Solute carrier family 25 member 34	KO_slice11_rep2	2860000	KO	2	11	Other
A2ADF7	S2534_MOUSE	Slc25a34	Solute carrier family 25 member 34	KO_slice11_rep3	2830000	KO	3	11	Other
A2ADF7	S2534_MOUSE	Slc25a34	Solute carrier family 25 member 34	KO_slice12_rep1	1370000	KO	1	12	Other
A2ADF7	S2534_MOUSE	Slc25a34	Solute carrier family 25 member 34	KO_slice12_rep2	2040000	KO	2	12	Other
A2ADF7	S2534_MOUSE	Slc25a34	Solute carrier family 25 member 34	KO_slice12_rep3	2730000	KO	3	12	Other
A2ADF7	S2534_MOUSE	Slc25a34	Solute carrier family 25 member 34	KO_slice13_rep1	3290000	KO	1	13	Other
A2ADF7	S2534_MOUSE	Slc25a34	Solute carrier family 25 member 34	KO_slice13_rep2	2260000	KO	2	13	Other
A2ADF7	S2534_MOUSE	Slc25a34	Solute carrier family 25 member 34	KO_slice14_rep1	1700000	KO	1	14	Other
A2ADF7	S2534_MOUSE	Slc25a34	Solute carrier family 25 member 34	KO_slice14_rep3	1890000	KO	3	14	Other
A2ADF7	S2534_MOUSE	Slc25a34	Solute carrier family 25 member 34	KO_slice15_rep1	570389	KO	1	15	Other
A2ADF7	S2534_MOUSE	Slc25a34	Solute carrier family 25 member 34	KO_slice15_rep3	1820000	KO	3	15	Other
A2ADF7	S2534_MOUSE	Slc25a34	Solute carrier family 25 member 34	KO_slice16_rep1	1460000	KO	1	16	Other
A2ADF7	S2534_MOUSE	Slc25a34	Solute carrier family 25 member 34	KO_slice16_rep2	1240000	KO	2	16	Other
A2ADF7	S2534_MOUSE	Slc25a34	Solute carrier family 25 member 34	KO_slice16_rep3	1030000	KO	3	16	Other
A2ADF7	S2534_MOUSE	Slc25a34	Solute carrier family 25 member 34	KO_slice17_rep3	738106	KO	3	17	Other
A2ADF7	S2534_MOUSE	Slc25a34	Solute carrier family 25 member 34	KO_slice18_rep2	917255	KO	2	18	Other
A2ADF7	S2534_MOUSE	Slc25a34	Solute carrier family 25 member 34	KO_slice18_rep3	7700000	KO	3	18	Other
A2ADF7	S2534_MOUSE	Slc25a34	Solute carrier family 25 member 34	KO_slice19_rep1	1670000	KO	1	19	Other
A2ADF7	S2534_MOUSE	Slc25a34	Solute carrier family 25 member 34	KO_slice19_rep2	1720000	KO	2	19	Other
A2ADF7	S2534_MOUSE	Slc25a34	Solute carrier family 25 member 34	KO_slice19_rep3	2110000	KO	3	19	Other
A2ADF7	S2534_MOUSE	Slc25a34	Solute carrier family 25 member 34	KO_slice20_rep1	629774	KO	1	20	Other
A2ADF7	S2534_MOUSE	Slc25a34	Solute carrier family 25 member 34	KO_slice20_rep3	2070000	KO	3	20	Other
A2ADF7	S2534_MOUSE	Slc25a34	Solute carrier family 25 member 34	KO_slice21_rep2	1350000	KO	2	21	Other
A2ADF7	S2534_MOUSE	Slc25a34	Solute carrier family 25 member 34	KO_slice21_rep3	1610000	KO	3	21	Other
A2ADF7	S2534_MOUSE	Slc25a34	Solute carrier family 25 member 34	WT_slice1_rep3	1110000	WT	3	1	Other
A2ADF7	S2534_MOUSE	Slc25a34	Solute carrier family 25 member 34	WT_slice2_rep3	627925	WT	3	2	Other
A2ADF7	S2534_MOUSE	Slc25a34	Solute carrier family 25 member 34	WT_slice3_rep1	604573	WT	1	3	Other
A2ADF7	S2534_MOUSE	Slc25a34	Solute carrier family 25 member 34	WT_slice3_rep2	517161	WT	2	3	Other
A2ADF7	S2534_MOUSE	Slc25a34	Solute carrier family 25 member 34	WT_slice3_rep3	501794	WT	3	3	Other
A2ADF7	S2534_MOUSE	Slc25a34	Solute carrier family 25 member 34	WT_slice4_rep1	4390000	WT	1	4	Other
A2ADF7	S2534_MOUSE	Slc25a34	Solute carrier family 25 member 34	WT_slice4_rep2	4810000	WT	2	4	Other
A2ADF7	S2534_MOUSE	Slc25a34	Solute carrier family 25 member 34	WT_slice4_rep3	4680000	WT	3	4	Other
A2ADF7	S2534_MOUSE	Slc25a34	Solute carrier family 25 member 34	WT_slice5_rep1	18400000	WT	1	5	Other
A2ADF7	S2534_MOUSE	Slc25a34	Solute carrier family 25 member 34	WT_slice5_rep2	17600000	WT	2	5	Other
A2ADF7	S2534_MOUSE	Slc25a34	Solute carrier family 25 member 34	WT_slice5_rep3	21700000	WT	3	5	Other
A2ADF7	S2534_MOUSE	Slc25a34	Solute carrier family 25 member 34	WT_slice6_rep1	25400000	WT	1	6	Other
A2ADF7	S2534_MOUSE	Slc25a34	Solute carrier family 25 member 34	WT_slice6_rep2	15700000	WT	2	6	Other
A2ADF7	S2534_MOUSE	Slc25a34	Solute carrier family 25 member 34	WT_slice6_rep3	30600000	WT	3	6	Other
A2ADF7	S2534_MOUSE	Slc25a34	Solute carrier family 25 member 34	WT_slice7_rep1	20500000	WT	1	7	Other
A2ADF7	S2534_MOUSE	Slc25a34	Solute carrier family 25 member 34	WT_slice7_rep2	13900000	WT	2	7	Other
A2ADF7	S2534_MOUSE	Slc25a34	Solute carrier family 25 member 34	WT_slice7_rep3	19300000	WT	3	7	Other
A2ADF7	S2534_MOUSE	Slc25a34	Solute carrier family 25 member 34	WT_slice8_rep1	7690000	WT	1	8	Other
A2ADF7	S2534_MOUSE	Slc25a34	Solute carrier family 25 member 34	WT_slice8_rep2	5430000	WT	2	8	Other
A2ADF7	S2534_MOUSE	Slc25a34	Solute carrier family 25 member 34	WT_slice8_rep3	6310000	WT	3	8	Other
A2ADF7	S2534_MOUSE	Slc25a34	Solute carrier family 25 member 34	WT_slice9_rep1	2920000	WT	1	9	Other
A2ADF7	S2534_MOUSE	Slc25a34	Solute carrier family 25 member 34	WT_slice9_rep2	3140000	WT	2	9	Other
A2ADF7	S2534_MOUSE	Slc25a34	Solute carrier family 25 member 34	WT_slice9_rep3	2670000	WT	3	9	Other
A2ADF7	S2534_MOUSE	Slc25a34	Solute carrier family 25 member 34	WT_slice10_rep1	2350000	WT	1	10	Other
A2ADF7	S2534_MOUSE	Slc25a34	Solute carrier family 25 member 34	WT_slice10_rep2	2030000	WT	2	10	Other
A2ADF7	S2534_MOUSE	Slc25a34	Solute carrier family 25 member 34	WT_slice10_rep3	2190000	WT	3	10	Other
A2ADF7	S2534_MOUSE	Slc25a34	Solute carrier family 25 member 34	WT_slice11_rep1	1090000	WT	1	11	Other
A2ADF7	S2534_MOUSE	Slc25a34	Solute carrier family 25 member 34	WT_slice11_rep3	1340000	WT	3	11	Other
A2ADF7	S2534_MOUSE	Slc25a34	Solute carrier family 25 member 34	WT_slice13_rep1	2960000	WT	1	13	Other
A2ADF7	S2534_MOUSE	Slc25a34	Solute carrier family 25 member 34	WT_slice13_rep3	1980000	WT	3	13	Other
A2ADF7	S2534_MOUSE	Slc25a34	Solute carrier family 25 member 34	WT_slice14_rep1	1110000	WT	1	14	Other
A2ADF7	S2534_MOUSE	Slc25a34	Solute carrier family 25 member 34	WT_slice14_rep3	1650000	WT	3	14	Other
A2ADF7	S2534_MOUSE	Slc25a34	Solute carrier family 25 member 34	WT_slice16_rep1	1870000	WT	1	16	Other
A2ADF7	S2534_MOUSE	Slc25a34	Solute carrier family 25 member 34	WT_slice16_rep2	2670000	WT	2	16	Other
A2ADF7	S2534_MOUSE	Slc25a34	Solute carrier family 25 member 34	WT_slice16_rep3	3080000	WT	3	16	Other
A2ADF7	S2534_MOUSE	Slc25a34	Solute carrier family 25 member 34	WT_slice19_rep3	1590000	WT	3	19	Other
A2ADF7	S2534_MOUSE	Slc25a34	Solute carrier family 25 member 34	KO_slice22_rep1	1090000	KO	1	22	Other
A2ADF7	S2534_MOUSE	Slc25a34	Solute carrier family 25 member 34	KO_slice22_rep3	1420000	KO	3	22	Other
A2ADF7	S2534_MOUSE	Slc25a34	Solute carrier family 25 member 34	KO_slice23_rep1	4420000	KO	1	23	Other
A2ADF7	S2534_MOUSE	Slc25a34	Solute carrier family 25 member 34	KO_slice23_rep2	4060000	KO	2	23	Other
A2ADF7	S2534_MOUSE	Slc25a34	Solute carrier family 25 member 34	KO_slice23_rep3	5450000	KO	3	23	Other
A2ADF7	S2534_MOUSE	Slc25a34	Solute carrier family 25 member 34	KO_slice24_rep1	4780000	KO	1	24	Other
A2ADF7	S2534_MOUSE	Slc25a34	Solute carrier family 25 member 34	KO_slice24_rep2	7910000	KO	2	24	Other
A2ADF7	S2534_MOUSE	Slc25a34	Solute carrier family 25 member 34	WT_slice24_rep2	1510000	WT	2	24	Other
A2ADF7	S2534_MOUSE	Slc25a34	Solute carrier family 25 member 34	WT_slice24_rep3	1850000	WT	3	24	Other
A2AGT5	CKAP5_MOUSE	Ckap5	Cytoskeleton-associated protein 5	KO_slice1_rep1	223463	KO	1	1	NA
A2AGT5	CKAP5_MOUSE	Ckap5	Cytoskeleton-associated protein 5	KO_slice1_rep2	96845.4	KO	2	1	NA
A2AGT5	CKAP5_MOUSE	Ckap5	Cytoskeleton-associated protein 5	KO_slice1_rep3	294009	KO	3	1	NA
A2AGT5	CKAP5_MOUSE	Ckap5	Cytoskeleton-associated protein 5	KO_slice2_rep1	108313	KO	1	2	NA
A2AGT5	CKAP5_MOUSE	Ckap5	Cytoskeleton-associated protein 5	KO_slice2_rep2	146943	KO	2	2	NA
A2AGT5	CKAP5_MOUSE	Ckap5	Cytoskeleton-associated protein 5	KO_slice2_rep3	168455	KO	3	2	NA
A2AGT5	CKAP5_MOUSE	Ckap5	Cytoskeleton-associated protein 5	KO_slice3_rep2	222326	KO	2	3	NA
A2AGT5	CKAP5_MOUSE	Ckap5	Cytoskeleton-associated protein 5	KO_slice3_rep3	498452	KO	3	3	NA
A2AGT5	CKAP5_MOUSE	Ckap5	Cytoskeleton-associated protein 5	KO_slice4_rep3	171297	KO	3	4	NA
A2AGT5	CKAP5_MOUSE	Ckap5	Cytoskeleton-associated protein 5	KO_slice5_rep1	143054	KO	1	5	NA
A2AGT5	CKAP5_MOUSE	Ckap5	Cytoskeleton-associated protein 5	KO_slice6_rep1	165715	KO	1	6	NA
A2AGT5	CKAP5_MOUSE	Ckap5	Cytoskeleton-associated protein 5	KO_slice6_rep3	186730	KO	3	6	NA
A2AGT5	CKAP5_MOUSE	Ckap5	Cytoskeleton-associated protein 5	KO_slice7_rep1	182678	KO	1	7	NA
A2AGT5	CKAP5_MOUSE	Ckap5	Cytoskeleton-associated protein 5	KO_slice7_rep3	208722	KO	3	7	NA
A2AGT5	CKAP5_MOUSE	Ckap5	Cytoskeleton-associated protein 5	KO_slice8_rep1	154228	KO	1	8	NA
A2AGT5	CKAP5_MOUSE	Ckap5	Cytoskeleton-associated protein 5	KO_slice8_rep3	143552	KO	3	8	NA
A2AGT5	CKAP5_MOUSE	Ckap5	Cytoskeleton-associated protein 5	KO_slice9_rep1	90545.5	KO	1	9	NA
A2AGT5	CKAP5_MOUSE	Ckap5	Cytoskeleton-associated protein 5	KO_slice9_rep3	133329	KO	3	9	NA
A2AGT5	CKAP5_MOUSE	Ckap5	Cytoskeleton-associated protein 5	KO_slice10_rep2	47242.5	KO	2	10	NA
A2AGT5	CKAP5_MOUSE	Ckap5	Cytoskeleton-associated protein 5	KO_slice11_rep3	51088.8	KO	3	11	NA
A2AGT5	CKAP5_MOUSE	Ckap5	Cytoskeleton-associated protein 5	KO_slice12_rep1	95361	KO	1	12	NA
A2AGT5	CKAP5_MOUSE	Ckap5	Cytoskeleton-associated protein 5	KO_slice14_rep3	135417	KO	3	14	NA
A2AGT5	CKAP5_MOUSE	Ckap5	Cytoskeleton-associated protein 5	WT_slice1_rep2	551835	WT	2	1	NA
A2AGT5	CKAP5_MOUSE	Ckap5	Cytoskeleton-associated protein 5	WT_slice1_rep3	382609	WT	3	1	NA
A2AGT5	CKAP5_MOUSE	Ckap5	Cytoskeleton-associated protein 5	WT_slice2_rep1	295516	WT	1	2	NA
A2AGT5	CKAP5_MOUSE	Ckap5	Cytoskeleton-associated protein 5	WT_slice2_rep2	183753	WT	2	2	NA
A2AGT5	CKAP5_MOUSE	Ckap5	Cytoskeleton-associated protein 5	WT_slice2_rep3	283221	WT	3	2	NA
A2AGT5	CKAP5_MOUSE	Ckap5	Cytoskeleton-associated protein 5	WT_slice3_rep2	144828	WT	2	3	NA
A2AGT5	CKAP5_MOUSE	Ckap5	Cytoskeleton-associated protein 5	WT_slice4_rep2	130183	WT	2	4	NA
A2AGT5	CKAP5_MOUSE	Ckap5	Cytoskeleton-associated protein 5	WT_slice5_rep1	170301	WT	1	5	NA
A2AGT5	CKAP5_MOUSE	Ckap5	Cytoskeleton-associated protein 5	WT_slice5_rep2	177664	WT	2	5	NA
A2AGT5	CKAP5_MOUSE	Ckap5	Cytoskeleton-associated protein 5	WT_slice6_rep1	231013	WT	1	6	NA
A2AGT5	CKAP5_MOUSE	Ckap5	Cytoskeleton-associated protein 5	WT_slice6_rep2	443936	WT	2	6	NA
A2AGT5	CKAP5_MOUSE	Ckap5	Cytoskeleton-associated protein 5	WT_slice6_rep3	563289	WT	3	6	NA
A2AGT5	CKAP5_MOUSE	Ckap5	Cytoskeleton-associated protein 5	WT_slice7_rep1	178507	WT	1	7	NA
A2AGT5	CKAP5_MOUSE	Ckap5	Cytoskeleton-associated protein 5	WT_slice7_rep2	142422	WT	2	7	NA
A2AGT5	CKAP5_MOUSE	Ckap5	Cytoskeleton-associated protein 5	WT_slice7_rep3	181930	WT	3	7	NA
A2AGT5	CKAP5_MOUSE	Ckap5	Cytoskeleton-associated protein 5	WT_slice8_rep1	115779	WT	1	8	NA
A2AGT5	CKAP5_MOUSE	Ckap5	Cytoskeleton-associated protein 5	WT_slice8_rep2	150649	WT	2	8	NA
A2AGT5	CKAP5_MOUSE	Ckap5	Cytoskeleton-associated protein 5	WT_slice9_rep1	134161	WT	1	9	NA
A2AGT5	CKAP5_MOUSE	Ckap5	Cytoskeleton-associated protein 5	WT_slice11_rep3	97932.8	WT	3	11	NA
A2AIL4	NDUF6_MOUSE	Ndufaf6	NADH dehydrogenase (ubiquinone) complex I, assembly factor 6	KO_slice1_rep1	4370000	KO	1	1	Other
A2AIL4	NDUF6_MOUSE	Ndufaf6	NADH dehydrogenase (ubiquinone) complex I, assembly factor 6	KO_slice1_rep2	3100000	KO	2	1	Other
A2AIL4	NDUF6_MOUSE	Ndufaf6	NADH dehydrogenase (ubiquinone) complex I, assembly factor 6	KO_slice1_rep3	4810000	KO	3	1	Other
A2AIL4	NDUF6_MOUSE	Ndufaf6	NADH dehydrogenase (ubiquinone) complex I, assembly factor 6	KO_slice2_rep1	4070000	KO	1	2	Other
A2AIL4	NDUF6_MOUSE	Ndufaf6	NADH dehydrogenase (ubiquinone) complex I, assembly factor 6	KO_slice2_rep2	4750000	KO	2	2	Other
A2AIL4	NDUF6_MOUSE	Ndufaf6	NADH dehydrogenase (ubiquinone) complex I, assembly factor 6	KO_slice2_rep3	6180000	KO	3	2	Other
A2AIL4	NDUF6_MOUSE	Ndufaf6	NADH dehydrogenase (ubiquinone) complex I, assembly factor 6	KO_slice3_rep1	9140000	KO	1	3	Other
A2AIL4	NDUF6_MOUSE	Ndufaf6	NADH dehydrogenase (ubiquinone) complex I, assembly factor 6	KO_slice3_rep2	5410000	KO	2	3	Other
A2AIL4	NDUF6_MOUSE	Ndufaf6	NADH dehydrogenase (ubiquinone) complex I, assembly factor 6	KO_slice3_rep3	6600000	KO	3	3	Other
A2AIL4	NDUF6_MOUSE	Ndufaf6	NADH dehydrogenase (ubiquinone) complex I, assembly factor 6	KO_slice4_rep1	7680000	KO	1	4	Other
A2AIL4	NDUF6_MOUSE	Ndufaf6	NADH dehydrogenase (ubiquinone) complex I, assembly factor 6	KO_slice4_rep2	6790000	KO	2	4	Other
A2AIL4	NDUF6_MOUSE	Ndufaf6	NADH dehydrogenase (ubiquinone) complex I, assembly factor 6	KO_slice4_rep3	6720000	KO	3	4	Other
A2AIL4	NDUF6_MOUSE	Ndufaf6	NADH dehydrogenase (ubiquinone) complex I, assembly factor 6	KO_slice5_rep1	6820000	KO	1	5	Other
A2AIL4	NDUF6_MOUSE	Ndufaf6	NADH dehydrogenase (ubiquinone) complex I, assembly factor 6	KO_slice5_rep2	3180000	KO	2	5	Other
A2AIL4	NDUF6_MOUSE	Ndufaf6	NADH dehydrogenase (ubiquinone) complex I, assembly factor 6	KO_slice5_rep3	5840000	KO	3	5	Other
A2AIL4	NDUF6_MOUSE	Ndufaf6	NADH dehydrogenase (ubiquinone) complex I, assembly factor 6	KO_slice6_rep1	3270000	KO	1	6	Other
A2AIL4	NDUF6_MOUSE	Ndufaf6	NADH dehydrogenase (ubiquinone) complex I, assembly factor 6	KO_slice6_rep2	4340000	KO	2	6	Other
A2AIL4	NDUF6_MOUSE	Ndufaf6	NADH dehydrogenase (ubiquinone) complex I, assembly factor 6	KO_slice6_rep3	3520000	KO	3	6	Other
A2AIL4	NDUF6_MOUSE	Ndufaf6	NADH dehydrogenase (ubiquinone) complex I, assembly factor 6	KO_slice7_rep1	1890000	KO	1	7	Other
A2AIL4	NDUF6_MOUSE	Ndufaf6	NADH dehydrogenase (ubiquinone) complex I, assembly factor 6	KO_slice7_rep2	2240000	KO	2	7	Other
A2AIL4	NDUF6_MOUSE	Ndufaf6	NADH dehydrogenase (ubiquinone) complex I, assembly factor 6	KO_slice7_rep3	2090000	KO	3	7	Other
A2AIL4	NDUF6_MOUSE	Ndufaf6	NADH dehydrogenase (ubiquinone) complex I, assembly factor 6	KO_slice8_rep1	2110000	KO	1	8	Other
A2AIL4	NDUF6_MOUSE	Ndufaf6	NADH dehydrogenase (ubiquinone) complex I, assembly factor 6	KO_slice8_rep2	1810000	KO	2	8	Other
A2AIL4	NDUF6_MOUSE	Ndufaf6	NADH dehydrogenase (ubiquinone) complex I, assembly factor 6	KO_slice8_rep3	3670000	KO	3	8	Other
A2AIL4	NDUF6_MOUSE	Ndufaf6	NADH dehydrogenase (ubiquinone) complex I, assembly factor 6	KO_slice9_rep1	2030000	KO	1	9	Other
A2AIL4	NDUF6_MOUSE	Ndufaf6	NADH dehydrogenase (ubiquinone) complex I, assembly factor 6	KO_slice9_rep2	2000000	KO	2	9	Other
A2AIL4	NDUF6_MOUSE	Ndufaf6	NADH dehydrogenase (ubiquinone) complex I, assembly factor 6	KO_slice9_rep3	2360000	KO	3	9	Other
A2AIL4	NDUF6_MOUSE	Ndufaf6	NADH dehydrogenase (ubiquinone) complex I, assembly factor 6	KO_slice10_rep1	2810000	KO	1	10	Other
A2AIL4	NDUF6_MOUSE	Ndufaf6	NADH dehydrogenase (ubiquinone) complex I, assembly factor 6	KO_slice10_rep2	2480000	KO	2	10	Other
A2AIL4	NDUF6_MOUSE	Ndufaf6	NADH dehydrogenase (ubiquinone) complex I, assembly factor 6	KO_slice10_rep3	2950000	KO	3	10	Other
A2AIL4	NDUF6_MOUSE	Ndufaf6	NADH dehydrogenase (ubiquinone) complex I, assembly factor 6	KO_slice11_rep1	2590000	KO	1	11	Other
A2AIL4	NDUF6_MOUSE	Ndufaf6	NADH dehydrogenase (ubiquinone) complex I, assembly factor 6	KO_slice11_rep2	2410000	KO	2	11	Other
A2AIL4	NDUF6_MOUSE	Ndufaf6	NADH dehydrogenase (ubiquinone) complex I, assembly factor 6	KO_slice11_rep3	2380000	KO	3	11	Other
A2AIL4	NDUF6_MOUSE	Ndufaf6	NADH dehydrogenase (ubiquinone) complex I, assembly factor 6	KO_slice12_rep1	3120000	KO	1	12	Other
A2AIL4	NDUF6_MOUSE	Ndufaf6	NADH dehydrogenase (ubiquinone) complex I, assembly factor 6	KO_slice12_rep2	2040000	KO	2	12	Other
A2AIL4	NDUF6_MOUSE	Ndufaf6	NADH dehydrogenase (ubiquinone) complex I, assembly factor 6	KO_slice12_rep3	4070000	KO	3	12	Other
A2AIL4	NDUF6_MOUSE	Ndufaf6	NADH dehydrogenase (ubiquinone) complex I, assembly factor 6	KO_slice13_rep1	1760000	KO	1	13	Other
A2AIL4	NDUF6_MOUSE	Ndufaf6	NADH dehydrogenase (ubiquinone) complex I, assembly factor 6	KO_slice13_rep2	3320000	KO	2	13	Other
A2AIL4	NDUF6_MOUSE	Ndufaf6	NADH dehydrogenase (ubiquinone) complex I, assembly factor 6	KO_slice14_rep1	2330000	KO	1	14	Other
A2AIL4	NDUF6_MOUSE	Ndufaf6	NADH dehydrogenase (ubiquinone) complex I, assembly factor 6	KO_slice14_rep2	3640000	KO	2	14	Other
A2AIL4	NDUF6_MOUSE	Ndufaf6	NADH dehydrogenase (ubiquinone) complex I, assembly factor 6	KO_slice14_rep3	2070000	KO	3	14	Other
A2AIL4	NDUF6_MOUSE	Ndufaf6	NADH dehydrogenase (ubiquinone) complex I, assembly factor 6	KO_slice15_rep1	2110000	KO	1	15	Other
A2AIL4	NDUF6_MOUSE	Ndufaf6	NADH dehydrogenase (ubiquinone) complex I, assembly factor 6	KO_slice15_rep2	1640000	KO	2	15	Other
A2AIL4	NDUF6_MOUSE	Ndufaf6	NADH dehydrogenase (ubiquinone) complex I, assembly factor 6	KO_slice15_rep3	3660000	KO	3	15	Other
A2AIL4	NDUF6_MOUSE	Ndufaf6	NADH dehydrogenase (ubiquinone) complex I, assembly factor 6	KO_slice16_rep1	2830000	KO	1	16	Other
A2AIL4	NDUF6_MOUSE	Ndufaf6	NADH dehydrogenase (ubiquinone) complex I, assembly factor 6	KO_slice16_rep2	2290000	KO	2	16	Other
A2AIL4	NDUF6_MOUSE	Ndufaf6	NADH dehydrogenase (ubiquinone) complex I, assembly factor 6	KO_slice16_rep3	2870000	KO	3	16	Other
A2AIL4	NDUF6_MOUSE	Ndufaf6	NADH dehydrogenase (ubiquinone) complex I, assembly factor 6	KO_slice17_rep1	1060000	KO	1	17	Other
A2AIL4	NDUF6_MOUSE	Ndufaf6	NADH dehydrogenase (ubiquinone) complex I, assembly factor 6	KO_slice17_rep2	1710000	KO	2	17	Other
A2AIL4	NDUF6_MOUSE	Ndufaf6	NADH dehydrogenase (ubiquinone) complex I, assembly factor 6	KO_slice17_rep3	1310000	KO	3	17	Other
A2AIL4	NDUF6_MOUSE	Ndufaf6	NADH dehydrogenase (ubiquinone) complex I, assembly factor 6	KO_slice18_rep1	1680000	KO	1	18	Other
A2AIL4	NDUF6_MOUSE	Ndufaf6	NADH dehydrogenase (ubiquinone) complex I, assembly factor 6	KO_slice18_rep2	731809	KO	2	18	Other
A2AIL4	NDUF6_MOUSE	Ndufaf6	NADH dehydrogenase (ubiquinone) complex I, assembly factor 6	KO_slice18_rep3	1000000	KO	3	18	Other
A2AIL4	NDUF6_MOUSE	Ndufaf6	NADH dehydrogenase (ubiquinone) complex I, assembly factor 6	KO_slice19_rep1	1170000	KO	1	19	Other
A2AIL4	NDUF6_MOUSE	Ndufaf6	NADH dehydrogenase (ubiquinone) complex I, assembly factor 6	KO_slice19_rep2	962259	KO	2	19	Other
A2AIL4	NDUF6_MOUSE	Ndufaf6	NADH dehydrogenase (ubiquinone) complex I, assembly factor 6	KO_slice20_rep1	1730000	KO	1	20	Other
A2AIL4	NDUF6_MOUSE	Ndufaf6	NADH dehydrogenase (ubiquinone) complex I, assembly factor 6	KO_slice20_rep3	731678	KO	3	20	Other
A2AIL4	NDUF6_MOUSE	Ndufaf6	NADH dehydrogenase (ubiquinone) complex I, assembly factor 6	KO_slice21_rep1	517848	KO	1	21	Other
A2AIL4	NDUF6_MOUSE	Ndufaf6	NADH dehydrogenase (ubiquinone) complex I, assembly factor 6	KO_slice21_rep2	828414	KO	2	21	Other
A2AIL4	NDUF6_MOUSE	Ndufaf6	NADH dehydrogenase (ubiquinone) complex I, assembly factor 6	KO_slice21_rep3	556810	KO	3	21	Other
A2AIL4	NDUF6_MOUSE	Ndufaf6	NADH dehydrogenase (ubiquinone) complex I, assembly factor 6	WT_slice1_rep1	7090000	WT	1	1	Other
A2AIL4	NDUF6_MOUSE	Ndufaf6	NADH dehydrogenase (ubiquinone) complex I, assembly factor 6	WT_slice1_rep2	4840000	WT	2	1	Other
A2AIL4	NDUF6_MOUSE	Ndufaf6	NADH dehydrogenase (ubiquinone) complex I, assembly factor 6	WT_slice1_rep3	7730000	WT	3	1	Other
A2AIL4	NDUF6_MOUSE	Ndufaf6	NADH dehydrogenase (ubiquinone) complex I, assembly factor 6	WT_slice2_rep1	4240000	WT	1	2	Other
A2AIL4	NDUF6_MOUSE	Ndufaf6	NADH dehydrogenase (ubiquinone) complex I, assembly factor 6	WT_slice2_rep2	4170000	WT	2	2	Other
A2AIL4	NDUF6_MOUSE	Ndufaf6	NADH dehydrogenase (ubiquinone) complex I, assembly factor 6	WT_slice2_rep3	3210000	WT	3	2	Other
A2AIL4	NDUF6_MOUSE	Ndufaf6	NADH dehydrogenase (ubiquinone) complex I, assembly factor 6	WT_slice3_rep1	3450000	WT	1	3	Other
A2AIL4	NDUF6_MOUSE	Ndufaf6	NADH dehydrogenase (ubiquinone) complex I, assembly factor 6	WT_slice3_rep2	2970000	WT	2	3	Other
A2AIL4	NDUF6_MOUSE	Ndufaf6	NADH dehydrogenase (ubiquinone) complex I, assembly factor 6	WT_slice3_rep3	3210000	WT	3	3	Other
A2AIL4	NDUF6_MOUSE	Ndufaf6	NADH dehydrogenase (ubiquinone) complex I, assembly factor 6	WT_slice4_rep1	6630000	WT	1	4	Other
A2AIL4	NDUF6_MOUSE	Ndufaf6	NADH dehydrogenase (ubiquinone) complex I, assembly factor 6	WT_slice4_rep2	6870000	WT	2	4	Other
A2AIL4	NDUF6_MOUSE	Ndufaf6	NADH dehydrogenase (ubiquinone) complex I, assembly factor 6	WT_slice4_rep3	2920000	WT	3	4	Other
A2AIL4	NDUF6_MOUSE	Ndufaf6	NADH dehydrogenase (ubiquinone) complex I, assembly factor 6	WT_slice5_rep1	5140000	WT	1	5	Other
A2AIL4	NDUF6_MOUSE	Ndufaf6	NADH dehydrogenase (ubiquinone) complex I, assembly factor 6	WT_slice5_rep2	4550000	WT	2	5	Other
A2AIL4	NDUF6_MOUSE	Ndufaf6	NADH dehydrogenase (ubiquinone) complex I, assembly factor 6	WT_slice5_rep3	3920000	WT	3	5	Other
A2AIL4	NDUF6_MOUSE	Ndufaf6	NADH dehydrogenase (ubiquinone) complex I, assembly factor 6	WT_slice6_rep1	2380000	WT	1	6	Other
A2AIL4	NDUF6_MOUSE	Ndufaf6	NADH dehydrogenase (ubiquinone) complex I, assembly factor 6	WT_slice6_rep2	2510000	WT	2	6	Other
A2AIL4	NDUF6_MOUSE	Ndufaf6	NADH dehydrogenase (ubiquinone) complex I, assembly factor 6	WT_slice6_rep3	3310000	WT	3	6	Other
A2AIL4	NDUF6_MOUSE	Ndufaf6	NADH dehydrogenase (ubiquinone) complex I, assembly factor 6	WT_slice7_rep1	3230000	WT	1	7	Other
A2AIL4	NDUF6_MOUSE	Ndufaf6	NADH dehydrogenase (ubiquinone) complex I, assembly factor 6	WT_slice7_rep2	1200000	WT	2	7	Other
A2AIL4	NDUF6_MOUSE	Ndufaf6	NADH dehydrogenase (ubiquinone) complex I, assembly factor 6	WT_slice7_rep3	1400000	WT	3	7	Other
A2AIL4	NDUF6_MOUSE	Ndufaf6	NADH dehydrogenase (ubiquinone) complex I, assembly factor 6	WT_slice8_rep1	1610000	WT	1	8	Other
A2AIL4	NDUF6_MOUSE	Ndufaf6	NADH dehydrogenase (ubiquinone) complex I, assembly factor 6	WT_slice8_rep2	1340000	WT	2	8	Other
A2AIL4	NDUF6_MOUSE	Ndufaf6	NADH dehydrogenase (ubiquinone) complex I, assembly factor 6	WT_slice9_rep1	1850000	WT	1	9	Other
A2AIL4	NDUF6_MOUSE	Ndufaf6	NADH dehydrogenase (ubiquinone) complex I, assembly factor 6	WT_slice9_rep2	2000000	WT	2	9	Other
A2AIL4	NDUF6_MOUSE	Ndufaf6	NADH dehydrogenase (ubiquinone) complex I, assembly factor 6	WT_slice9_rep3	1230000	WT	3	9	Other
A2AIL4	NDUF6_MOUSE	Ndufaf6	NADH dehydrogenase (ubiquinone) complex I, assembly factor 6	WT_slice10_rep1	1820000	WT	1	10	Other
A2AIL4	NDUF6_MOUSE	Ndufaf6	NADH dehydrogenase (ubiquinone) complex I, assembly factor 6	WT_slice10_rep2	1720000	WT	2	10	Other
A2AIL4	NDUF6_MOUSE	Ndufaf6	NADH dehydrogenase (ubiquinone) complex I, assembly factor 6	WT_slice10_rep3	1570000	WT	3	10	Other
A2AIL4	NDUF6_MOUSE	Ndufaf6	NADH dehydrogenase (ubiquinone) complex I, assembly factor 6	WT_slice11_rep1	2910000	WT	1	11	Other
A2AIL4	NDUF6_MOUSE	Ndufaf6	NADH dehydrogenase (ubiquinone) complex I, assembly factor 6	WT_slice11_rep2	3130000	WT	2	11	Other
A2AIL4	NDUF6_MOUSE	Ndufaf6	NADH dehydrogenase (ubiquinone) complex I, assembly factor 6	WT_slice11_rep3	1360000	WT	3	11	Other
A2AIL4	NDUF6_MOUSE	Ndufaf6	NADH dehydrogenase (ubiquinone) complex I, assembly factor 6	WT_slice12_rep1	2220000	WT	1	12	Other
A2AIL4	NDUF6_MOUSE	Ndufaf6	NADH dehydrogenase (ubiquinone) complex I, assembly factor 6	WT_slice12_rep2	1980000	WT	2	12	Other
A2AIL4	NDUF6_MOUSE	Ndufaf6	NADH dehydrogenase (ubiquinone) complex I, assembly factor 6	WT_slice12_rep3	2360000	WT	3	12	Other
A2AIL4	NDUF6_MOUSE	Ndufaf6	NADH dehydrogenase (ubiquinone) complex I, assembly factor 6	WT_slice13_rep1	2480000	WT	1	13	Other
A2AIL4	NDUF6_MOUSE	Ndufaf6	NADH dehydrogenase (ubiquinone) complex I, assembly factor 6	WT_slice13_rep3	2220000	WT	3	13	Other
A2AIL4	NDUF6_MOUSE	Ndufaf6	NADH dehydrogenase (ubiquinone) complex I, assembly factor 6	WT_slice14_rep2	1990000	WT	2	14	Other
A2AIL4	NDUF6_MOUSE	Ndufaf6	NADH dehydrogenase (ubiquinone) complex I, assembly factor 6	WT_slice14_rep3	2480000	WT	3	14	Other
A2AIL4	NDUF6_MOUSE	Ndufaf6	NADH dehydrogenase (ubiquinone) complex I, assembly factor 6	WT_slice15_rep2	1540000	WT	2	15	Other
A2AIL4	NDUF6_MOUSE	Ndufaf6	NADH dehydrogenase (ubiquinone) complex I, assembly factor 6	WT_slice15_rep3	853904	WT	3	15	Other
A2AIL4	NDUF6_MOUSE	Ndufaf6	NADH dehydrogenase (ubiquinone) complex I, assembly factor 6	WT_slice16_rep1	2310000	WT	1	16	Other
A2AIL4	NDUF6_MOUSE	Ndufaf6	NADH dehydrogenase (ubiquinone) complex I, assembly factor 6	WT_slice16_rep2	2390000	WT	2	16	Other
A2AIL4	NDUF6_MOUSE	Ndufaf6	NADH dehydrogenase (ubiquinone) complex I, assembly factor 6	WT_slice16_rep3	3360000	WT	3	16	Other
A2AIL4	NDUF6_MOUSE	Ndufaf6	NADH dehydrogenase (ubiquinone) complex I, assembly factor 6	WT_slice17_rep1	1030000	WT	1	17	Other
A2AIL4	NDUF6_MOUSE	Ndufaf6	NADH dehydrogenase (ubiquinone) complex I, assembly factor 6	WT_slice18_rep1	782473	WT	1	18	Other
A2AIL4	NDUF6_MOUSE	Ndufaf6	NADH dehydrogenase (ubiquinone) complex I, assembly factor 6	WT_slice19_rep3	585037	WT	3	19	Other
A2AIL4	NDUF6_MOUSE	Ndufaf6	NADH dehydrogenase (ubiquinone) complex I, assembly factor 6	WT_slice20_rep3	1130000	WT	3	20	Other
A2AIL4	NDUF6_MOUSE	Ndufaf6	NADH dehydrogenase (ubiquinone) complex I, assembly factor 6	WT_slice21_rep1	1350000	WT	1	21	Other
A2AIL4	NDUF6_MOUSE	Ndufaf6	NADH dehydrogenase (ubiquinone) complex I, assembly factor 6	WT_slice21_rep2	1090000	WT	2	21	Other
A2AIL4	NDUF6_MOUSE	Ndufaf6	NADH dehydrogenase (ubiquinone) complex I, assembly factor 6	WT_slice21_rep3	2560000	WT	3	21	Other
A2AIL4	NDUF6_MOUSE	Ndufaf6	NADH dehydrogenase (ubiquinone) complex I, assembly factor 6	WT_slice22_rep2	884606	WT	2	22	Other
A2AIL4	NDUF6_MOUSE	Ndufaf6	NADH dehydrogenase (ubiquinone) complex I, assembly factor 6	WT_slice22_rep3	483158	WT	3	22	Other
A2AIL4	NDUF6_MOUSE	Ndufaf6	NADH dehydrogenase (ubiquinone) complex I, assembly factor 6	KO_slice22_rep1	5500000	KO	1	22	Other
A2AIL4	NDUF6_MOUSE	Ndufaf6	NADH dehydrogenase (ubiquinone) complex I, assembly factor 6	KO_slice22_rep3	3480000	KO	3	22	Other
A2AJB2	TM141_MOUSE	Tmem141	Transmembrane protein 141	KO_slice1_rep1	1730000	KO	1	1	NA
A2AJB2	TM141_MOUSE	Tmem141	Transmembrane protein 141	KO_slice1_rep2	1980000	KO	2	1	NA
A2AJB2	TM141_MOUSE	Tmem141	Transmembrane protein 141	KO_slice1_rep3	1940000	KO	3	1	NA
A2AJB2	TM141_MOUSE	Tmem141	Transmembrane protein 141	KO_slice2_rep1	1240000	KO	1	2	NA
A2AJB2	TM141_MOUSE	Tmem141	Transmembrane protein 141	KO_slice2_rep2	2230000	KO	2	2	NA
A2AJB2	TM141_MOUSE	Tmem141	Transmembrane protein 141	KO_slice2_rep3	1310000	KO	3	2	NA
A2AJB2	TM141_MOUSE	Tmem141	Transmembrane protein 141	KO_slice3_rep1	556219	KO	1	3	NA
A2AJB2	TM141_MOUSE	Tmem141	Transmembrane protein 141	KO_slice3_rep2	1410000	KO	2	3	NA
A2AJB2	TM141_MOUSE	Tmem141	Transmembrane protein 141	KO_slice3_rep3	1650000	KO	3	3	NA
A2AJB2	TM141_MOUSE	Tmem141	Transmembrane protein 141	KO_slice4_rep2	712279	KO	2	4	NA
A2AJB2	TM141_MOUSE	Tmem141	Transmembrane protein 141	KO_slice4_rep3	610059	KO	3	4	NA
A2AJB2	TM141_MOUSE	Tmem141	Transmembrane protein 141	KO_slice5_rep2	377654	KO	2	5	NA
A2AJB2	TM141_MOUSE	Tmem141	Transmembrane protein 141	KO_slice6_rep1	164139	KO	1	6	NA
A2AJB2	TM141_MOUSE	Tmem141	Transmembrane protein 141	KO_slice6_rep2	156750	KO	2	6	NA
A2AJB2	TM141_MOUSE	Tmem141	Transmembrane protein 141	KO_slice6_rep3	173950	KO	3	6	NA
A2AJB2	TM141_MOUSE	Tmem141	Transmembrane protein 141	KO_slice7_rep1	345541	KO	1	7	NA
A2AJB2	TM141_MOUSE	Tmem141	Transmembrane protein 141	KO_slice7_rep2	441420	KO	2	7	NA
A2AJB2	TM141_MOUSE	Tmem141	Transmembrane protein 141	KO_slice7_rep3	388992	KO	3	7	NA
A2AJB2	TM141_MOUSE	Tmem141	Transmembrane protein 141	KO_slice8_rep1	3760000	KO	1	8	NA
A2AJB2	TM141_MOUSE	Tmem141	Transmembrane protein 141	KO_slice8_rep2	3210000	KO	2	8	NA
A2AJB2	TM141_MOUSE	Tmem141	Transmembrane protein 141	KO_slice8_rep3	4950000	KO	3	8	NA
A2AJB2	TM141_MOUSE	Tmem141	Transmembrane protein 141	KO_slice9_rep1	16600000	KO	1	9	NA
A2AJB2	TM141_MOUSE	Tmem141	Transmembrane protein 141	KO_slice9_rep2	11200000	KO	2	9	NA
A2AJB2	TM141_MOUSE	Tmem141	Transmembrane protein 141	KO_slice9_rep3	12000000	KO	3	9	NA
A2AJB2	TM141_MOUSE	Tmem141	Transmembrane protein 141	KO_slice10_rep1	22200000	KO	1	10	NA
A2AJB2	TM141_MOUSE	Tmem141	Transmembrane protein 141	KO_slice10_rep2	20600000	KO	2	10	NA
A2AJB2	TM141_MOUSE	Tmem141	Transmembrane protein 141	KO_slice10_rep3	22300000	KO	3	10	NA
A2AJB2	TM141_MOUSE	Tmem141	Transmembrane protein 141	KO_slice11_rep1	15300000	KO	1	11	NA
A2AJB2	TM141_MOUSE	Tmem141	Transmembrane protein 141	KO_slice11_rep2	12700000	KO	2	11	NA
A2AJB2	TM141_MOUSE	Tmem141	Transmembrane protein 141	KO_slice11_rep3	12300000	KO	3	11	NA
A2AJB2	TM141_MOUSE	Tmem141	Transmembrane protein 141	KO_slice12_rep1	6720000	KO	1	12	NA
A2AJB2	TM141_MOUSE	Tmem141	Transmembrane protein 141	KO_slice12_rep2	7580000	KO	2	12	NA
A2AJB2	TM141_MOUSE	Tmem141	Transmembrane protein 141	KO_slice12_rep3	7920000	KO	3	12	NA
A2AJB2	TM141_MOUSE	Tmem141	Transmembrane protein 141	KO_slice13_rep1	4870000	KO	1	13	NA
A2AJB2	TM141_MOUSE	Tmem141	Transmembrane protein 141	KO_slice13_rep2	6740000	KO	2	13	NA
A2AJB2	TM141_MOUSE	Tmem141	Transmembrane protein 141	KO_slice13_rep3	5170000	KO	3	13	NA
A2AJB2	TM141_MOUSE	Tmem141	Transmembrane protein 141	KO_slice14_rep1	3900000	KO	1	14	NA
A2AJB2	TM141_MOUSE	Tmem141	Transmembrane protein 141	KO_slice14_rep2	5360000	KO	2	14	NA
A2AJB2	TM141_MOUSE	Tmem141	Transmembrane protein 141	KO_slice14_rep3	4190000	KO	3	14	NA
A2AJB2	TM141_MOUSE	Tmem141	Transmembrane protein 141	KO_slice15_rep1	2240000	KO	1	15	NA
A2AJB2	TM141_MOUSE	Tmem141	Transmembrane protein 141	KO_slice15_rep2	1740000	KO	2	15	NA
A2AJB2	TM141_MOUSE	Tmem141	Transmembrane protein 141	KO_slice15_rep3	1760000	KO	3	15	NA
A2AJB2	TM141_MOUSE	Tmem141	Transmembrane protein 141	KO_slice16_rep1	1550000	KO	1	16	NA
A2AJB2	TM141_MOUSE	Tmem141	Transmembrane protein 141	KO_slice16_rep2	1450000	KO	2	16	NA
A2AJB2	TM141_MOUSE	Tmem141	Transmembrane protein 141	KO_slice16_rep3	1740000	KO	3	16	NA
A2AJB2	TM141_MOUSE	Tmem141	Transmembrane protein 141	KO_slice17_rep1	1320000	KO	1	17	NA
A2AJB2	TM141_MOUSE	Tmem141	Transmembrane protein 141	KO_slice17_rep2	1900000	KO	2	17	NA
A2AJB2	TM141_MOUSE	Tmem141	Transmembrane protein 141	KO_slice17_rep3	1440000	KO	3	17	NA
A2AJB2	TM141_MOUSE	Tmem141	Transmembrane protein 141	KO_slice18_rep1	1370000	KO	1	18	NA
A2AJB2	TM141_MOUSE	Tmem141	Transmembrane protein 141	KO_slice18_rep2	779521	KO	2	18	NA
A2AJB2	TM141_MOUSE	Tmem141	Transmembrane protein 141	KO_slice18_rep3	1350000	KO	3	18	NA
A2AJB2	TM141_MOUSE	Tmem141	Transmembrane protein 141	KO_slice19_rep1	2080000	KO	1	19	NA
A2AJB2	TM141_MOUSE	Tmem141	Transmembrane protein 141	KO_slice19_rep2	2180000	KO	2	19	NA
A2AJB2	TM141_MOUSE	Tmem141	Transmembrane protein 141	KO_slice19_rep3	2460000	KO	3	19	NA
A2AJB2	TM141_MOUSE	Tmem141	Transmembrane protein 141	KO_slice20_rep1	1260000	KO	1	20	NA
A2AJB2	TM141_MOUSE	Tmem141	Transmembrane protein 141	KO_slice20_rep2	2290000	KO	2	20	NA
A2AJB2	TM141_MOUSE	Tmem141	Transmembrane protein 141	KO_slice20_rep3	2180000	KO	3	20	NA
A2AJB2	TM141_MOUSE	Tmem141	Transmembrane protein 141	KO_slice21_rep1	1560000	KO	1	21	NA
A2AJB2	TM141_MOUSE	Tmem141	Transmembrane protein 141	KO_slice21_rep2	2940000	KO	2	21	NA
A2AJB2	TM141_MOUSE	Tmem141	Transmembrane protein 141	KO_slice21_rep3	2800000	KO	3	21	NA
A2AJB2	TM141_MOUSE	Tmem141	Transmembrane protein 141	WT_slice1_rep1	6240000	WT	1	1	NA
A2AJB2	TM141_MOUSE	Tmem141	Transmembrane protein 141	WT_slice1_rep2	10400000	WT	2	1	NA
A2AJB2	TM141_MOUSE	Tmem141	Transmembrane protein 141	WT_slice1_rep3	7810000	WT	3	1	NA
A2AJB2	TM141_MOUSE	Tmem141	Transmembrane protein 141	WT_slice2_rep1	3490000	WT	1	2	NA
A2AJB2	TM141_MOUSE	Tmem141	Transmembrane protein 141	WT_slice2_rep2	3400000	WT	2	2	NA
A2AJB2	TM141_MOUSE	Tmem141	Transmembrane protein 141	WT_slice2_rep3	2880000	WT	3	2	NA
A2AJB2	TM141_MOUSE	Tmem141	Transmembrane protein 141	WT_slice3_rep1	1650000	WT	1	3	NA
A2AJB2	TM141_MOUSE	Tmem141	Transmembrane protein 141	WT_slice3_rep2	1820000	WT	2	3	NA
A2AJB2	TM141_MOUSE	Tmem141	Transmembrane protein 141	WT_slice3_rep3	1540000	WT	3	3	NA
A2AJB2	TM141_MOUSE	Tmem141	Transmembrane protein 141	WT_slice4_rep1	944245	WT	1	4	NA
A2AJB2	TM141_MOUSE	Tmem141	Transmembrane protein 141	WT_slice4_rep2	965340	WT	2	4	NA
A2AJB2	TM141_MOUSE	Tmem141	Transmembrane protein 141	WT_slice5_rep2	326584	WT	2	5	NA
A2AJB2	TM141_MOUSE	Tmem141	Transmembrane protein 141	WT_slice6_rep3	274594	WT	3	6	NA
A2AJB2	TM141_MOUSE	Tmem141	Transmembrane protein 141	WT_slice7_rep1	794153	WT	1	7	NA
A2AJB2	TM141_MOUSE	Tmem141	Transmembrane protein 141	WT_slice7_rep2	744755	WT	2	7	NA
A2AJB2	TM141_MOUSE	Tmem141	Transmembrane protein 141	WT_slice7_rep3	518370	WT	3	7	NA
A2AJB2	TM141_MOUSE	Tmem141	Transmembrane protein 141	WT_slice8_rep1	4420000	WT	1	8	NA
A2AJB2	TM141_MOUSE	Tmem141	Transmembrane protein 141	WT_slice8_rep2	4050000	WT	2	8	NA
A2AJB2	TM141_MOUSE	Tmem141	Transmembrane protein 141	WT_slice9_rep1	9470000	WT	1	9	NA
A2AJB2	TM141_MOUSE	Tmem141	Transmembrane protein 141	WT_slice9_rep2	13200000	WT	2	9	NA
A2AJB2	TM141_MOUSE	Tmem141	Transmembrane protein 141	WT_slice9_rep3	11000000	WT	3	9	NA
A2AJB2	TM141_MOUSE	Tmem141	Transmembrane protein 141	WT_slice10_rep1	11800000	WT	1	10	NA
A2AJB2	TM141_MOUSE	Tmem141	Transmembrane protein 141	WT_slice10_rep2	10100000	WT	2	10	NA
A2AJB2	TM141_MOUSE	Tmem141	Transmembrane protein 141	WT_slice10_rep3	10900000	WT	3	10	NA
A2AJB2	TM141_MOUSE	Tmem141	Transmembrane protein 141	WT_slice11_rep1	4070000	WT	1	11	NA
A2AJB2	TM141_MOUSE	Tmem141	Transmembrane protein 141	WT_slice11_rep2	5170000	WT	2	11	NA
A2AJB2	TM141_MOUSE	Tmem141	Transmembrane protein 141	WT_slice11_rep3	4140000	WT	3	11	NA
A2AJB2	TM141_MOUSE	Tmem141	Transmembrane protein 141	WT_slice12_rep1	3200000	WT	1	12	NA
A2AJB2	TM141_MOUSE	Tmem141	Transmembrane protein 141	WT_slice12_rep2	3480000	WT	2	12	NA
A2AJB2	TM141_MOUSE	Tmem141	Transmembrane protein 141	WT_slice12_rep3	3060000	WT	3	12	NA
A2AJB2	TM141_MOUSE	Tmem141	Transmembrane protein 141	WT_slice13_rep1	2740000	WT	1	13	NA
A2AJB2	TM141_MOUSE	Tmem141	Transmembrane protein 141	WT_slice13_rep2	2970000	WT	2	13	NA
A2AJB2	TM141_MOUSE	Tmem141	Transmembrane protein 141	WT_slice13_rep3	2750000	WT	3	13	NA
A2AJB2	TM141_MOUSE	Tmem141	Transmembrane protein 141	WT_slice14_rep1	2930000	WT	1	14	NA
A2AJB2	TM141_MOUSE	Tmem141	Transmembrane protein 141	WT_slice14_rep2	3250000	WT	2	14	NA
A2AJB2	TM141_MOUSE	Tmem141	Transmembrane protein 141	WT_slice14_rep3	1920000	WT	3	14	NA
A2AJB2	TM141_MOUSE	Tmem141	Transmembrane protein 141	WT_slice15_rep1	1220000	WT	1	15	NA
A2AJB2	TM141_MOUSE	Tmem141	Transmembrane protein 141	WT_slice15_rep2	1670000	WT	2	15	NA
A2AJB2	TM141_MOUSE	Tmem141	Transmembrane protein 141	WT_slice15_rep3	1110000	WT	3	15	NA
A2AJB2	TM141_MOUSE	Tmem141	Transmembrane protein 141	WT_slice16_rep1	2700000	WT	1	16	NA
A2AJB2	TM141_MOUSE	Tmem141	Transmembrane protein 141	WT_slice16_rep2	2230000	WT	2	16	NA
A2AJB2	TM141_MOUSE	Tmem141	Transmembrane protein 141	WT_slice16_rep3	1710000	WT	3	16	NA
A2AJB2	TM141_MOUSE	Tmem141	Transmembrane protein 141	WT_slice17_rep1	1740000	WT	1	17	NA
A2AJB2	TM141_MOUSE	Tmem141	Transmembrane protein 141	WT_slice17_rep2	1580000	WT	2	17	NA
A2AJB2	TM141_MOUSE	Tmem141	Transmembrane protein 141	WT_slice18_rep1	1750000	WT	1	18	NA
A2AJB2	TM141_MOUSE	Tmem141	Transmembrane protein 141	WT_slice18_rep2	1610000	WT	2	18	NA
A2AJB2	TM141_MOUSE	Tmem141	Transmembrane protein 141	WT_slice18_rep3	1200000	WT	3	18	NA
A2AJB2	TM141_MOUSE	Tmem141	Transmembrane protein 141	WT_slice19_rep1	1650000	WT	1	19	NA
A2AJB2	TM141_MOUSE	Tmem141	Transmembrane protein 141	WT_slice19_rep2	1830000	WT	2	19	NA
A2AJB2	TM141_MOUSE	Tmem141	Transmembrane protein 141	WT_slice19_rep3	1720000	WT	3	19	NA
A2AJB2	TM141_MOUSE	Tmem141	Transmembrane protein 141	WT_slice20_rep1	686435	WT	1	20	NA
A2AJB2	TM141_MOUSE	Tmem141	Transmembrane protein 141	WT_slice20_rep3	1600000	WT	3	20	NA
A2AJB2	TM141_MOUSE	Tmem141	Transmembrane protein 141	WT_slice21_rep1	2850000	WT	1	21	NA
A2AJB2	TM141_MOUSE	Tmem141	Transmembrane protein 141	KO_slice22_rep1	2120000	KO	1	22	NA
A2AJB2	TM141_MOUSE	Tmem141	Transmembrane protein 141	KO_slice22_rep3	2890000	KO	3	22	NA
A2AJB2	TM141_MOUSE	Tmem141	Transmembrane protein 141	KO_slice23_rep1	2540000	KO	1	23	NA
A2AJB2	TM141_MOUSE	Tmem141	Transmembrane protein 141	KO_slice23_rep2	3320000	KO	2	23	NA
A2AJB2	TM141_MOUSE	Tmem141	Transmembrane protein 141	KO_slice23_rep3	3050000	KO	3	23	NA
A2AJB2	TM141_MOUSE	Tmem141	Transmembrane protein 141	KO_slice24_rep1	1720000	KO	1	24	NA
A2AJB2	TM141_MOUSE	Tmem141	Transmembrane protein 141	KO_slice24_rep2	6420000	KO	2	24	NA
A2AJB2	TM141_MOUSE	Tmem141	Transmembrane protein 141	WT_slice23_rep1	1230000	WT	1	23	NA
A2AJB2	TM141_MOUSE	Tmem141	Transmembrane protein 141	WT_slice23_rep2	528831	WT	2	23	NA
A2AJB2	TM141_MOUSE	Tmem141	Transmembrane protein 141	WT_slice23_rep3	1320000	WT	3	23	NA
A2AJB2	TM141_MOUSE	Tmem141	Transmembrane protein 141	WT_slice24_rep1	985715	WT	1	24	NA
A2AJB2	TM141_MOUSE	Tmem141	Transmembrane protein 141	WT_slice24_rep2	1670000	WT	2	24	NA
A2AJB2	TM141_MOUSE	Tmem141	Transmembrane protein 141	WT_slice24_rep3	1880000	WT	3	24	NA
A2ALK8	PTN3_MOUSE	Ptpn3	Tyrosine-protein phosphatase non-receptor type 3	KO_slice1_rep1	595369	KO	1	1	NA
A2ALK8	PTN3_MOUSE	Ptpn3	Tyrosine-protein phosphatase non-receptor type 3	KO_slice1_rep2	879482	KO	2	1	NA
A2ALK8	PTN3_MOUSE	Ptpn3	Tyrosine-protein phosphatase non-receptor type 3	KO_slice1_rep3	488434	KO	3	1	NA
A2ALK8	PTN3_MOUSE	Ptpn3	Tyrosine-protein phosphatase non-receptor type 3	KO_slice2_rep1	417356	KO	1	2	NA
A2ALK8	PTN3_MOUSE	Ptpn3	Tyrosine-protein phosphatase non-receptor type 3	KO_slice2_rep2	554470	KO	2	2	NA
A2ALK8	PTN3_MOUSE	Ptpn3	Tyrosine-protein phosphatase non-receptor type 3	KO_slice2_rep3	468802	KO	3	2	NA
A2ALK8	PTN3_MOUSE	Ptpn3	Tyrosine-protein phosphatase non-receptor type 3	KO_slice3_rep1	493822	KO	1	3	NA
A2ALK8	PTN3_MOUSE	Ptpn3	Tyrosine-protein phosphatase non-receptor type 3	KO_slice3_rep2	272759	KO	2	3	NA
A2ALK8	PTN3_MOUSE	Ptpn3	Tyrosine-protein phosphatase non-receptor type 3	KO_slice3_rep3	640481	KO	3	3	NA
A2ALK8	PTN3_MOUSE	Ptpn3	Tyrosine-protein phosphatase non-receptor type 3	KO_slice4_rep2	545438	KO	2	4	NA
A2ALK8	PTN3_MOUSE	Ptpn3	Tyrosine-protein phosphatase non-receptor type 3	KO_slice4_rep3	376985	KO	3	4	NA
A2ALK8	PTN3_MOUSE	Ptpn3	Tyrosine-protein phosphatase non-receptor type 3	KO_slice5_rep2	407770	KO	2	5	NA
A2ALK8	PTN3_MOUSE	Ptpn3	Tyrosine-protein phosphatase non-receptor type 3	KO_slice12_rep2	118726	KO	2	12	NA
A2ALK8	PTN3_MOUSE	Ptpn3	Tyrosine-protein phosphatase non-receptor type 3	KO_slice17_rep2	754617	KO	2	17	NA
A2ALK8	PTN3_MOUSE	Ptpn3	Tyrosine-protein phosphatase non-receptor type 3	WT_slice1_rep1	1320000	WT	1	1	NA
A2ALK8	PTN3_MOUSE	Ptpn3	Tyrosine-protein phosphatase non-receptor type 3	WT_slice1_rep2	1010000	WT	2	1	NA
A2ALK8	PTN3_MOUSE	Ptpn3	Tyrosine-protein phosphatase non-receptor type 3	WT_slice1_rep3	1000000	WT	3	1	NA
A2ALK8	PTN3_MOUSE	Ptpn3	Tyrosine-protein phosphatase non-receptor type 3	WT_slice2_rep1	866391	WT	1	2	NA
A2ALK8	PTN3_MOUSE	Ptpn3	Tyrosine-protein phosphatase non-receptor type 3	WT_slice2_rep2	715776	WT	2	2	NA
A2ALK8	PTN3_MOUSE	Ptpn3	Tyrosine-protein phosphatase non-receptor type 3	WT_slice2_rep3	908743	WT	3	2	NA
A2ALK8	PTN3_MOUSE	Ptpn3	Tyrosine-protein phosphatase non-receptor type 3	WT_slice3_rep1	824695	WT	1	3	NA
A2ALK8	PTN3_MOUSE	Ptpn3	Tyrosine-protein phosphatase non-receptor type 3	WT_slice3_rep2	692865	WT	2	3	NA
A2ALK8	PTN3_MOUSE	Ptpn3	Tyrosine-protein phosphatase non-receptor type 3	WT_slice3_rep3	859660	WT	3	3	NA
A2ALK8	PTN3_MOUSE	Ptpn3	Tyrosine-protein phosphatase non-receptor type 3	WT_slice4_rep1	628668	WT	1	4	NA
A2ALK8	PTN3_MOUSE	Ptpn3	Tyrosine-protein phosphatase non-receptor type 3	WT_slice4_rep2	660207	WT	2	4	NA
A2ALK8	PTN3_MOUSE	Ptpn3	Tyrosine-protein phosphatase non-receptor type 3	WT_slice5_rep2	545769	WT	2	5	NA
A2ALK8	PTN3_MOUSE	Ptpn3	Tyrosine-protein phosphatase non-receptor type 3	WT_slice5_rep3	462169	WT	3	5	NA
A2ALK8	PTN3_MOUSE	Ptpn3	Tyrosine-protein phosphatase non-receptor type 3	WT_slice6_rep1	391858	WT	1	6	NA
A2ALK8	PTN3_MOUSE	Ptpn3	Tyrosine-protein phosphatase non-receptor type 3	WT_slice6_rep2	137664	WT	2	6	NA
A2ALK8	PTN3_MOUSE	Ptpn3	Tyrosine-protein phosphatase non-receptor type 3	WT_slice6_rep3	454112	WT	3	6	NA
A2ALK8	PTN3_MOUSE	Ptpn3	Tyrosine-protein phosphatase non-receptor type 3	WT_slice7_rep1	280041	WT	1	7	NA
A2ALK8	PTN3_MOUSE	Ptpn3	Tyrosine-protein phosphatase non-receptor type 3	WT_slice7_rep2	192768	WT	2	7	NA
A2ALK8	PTN3_MOUSE	Ptpn3	Tyrosine-protein phosphatase non-receptor type 3	WT_slice7_rep3	303508	WT	3	7	NA
A2ALK8	PTN3_MOUSE	Ptpn3	Tyrosine-protein phosphatase non-receptor type 3	WT_slice8_rep1	132355	WT	1	8	NA
A2ALK8	PTN3_MOUSE	Ptpn3	Tyrosine-protein phosphatase non-receptor type 3	WT_slice8_rep2	196435	WT	2	8	NA
A2ALK8	PTN3_MOUSE	Ptpn3	Tyrosine-protein phosphatase non-receptor type 3	WT_slice10_rep3	156321	WT	3	10	NA
A2ALK8	PTN3_MOUSE	Ptpn3	Tyrosine-protein phosphatase non-receptor type 3	WT_slice13_rep2	792295	WT	2	13	NA
A2ALK8	PTN3_MOUSE	Ptpn3	Tyrosine-protein phosphatase non-receptor type 3	WT_slice14_rep3	2250000	WT	3	14	NA
A2AMZ4	NDUF8_MOUSE	Ndufaf8	NADH dehydrogenase [ubiquinone] 1 alpha subcomplex assembly factor 8	KO_slice1_rep1	2420000	KO	1	1	Other
A2AMZ4	NDUF8_MOUSE	Ndufaf8	NADH dehydrogenase [ubiquinone] 1 alpha subcomplex assembly factor 8	KO_slice1_rep2	1850000	KO	2	1	Other
A2AMZ4	NDUF8_MOUSE	Ndufaf8	NADH dehydrogenase [ubiquinone] 1 alpha subcomplex assembly factor 8	KO_slice1_rep3	2710000	KO	3	1	Other
A2AMZ4	NDUF8_MOUSE	Ndufaf8	NADH dehydrogenase [ubiquinone] 1 alpha subcomplex assembly factor 8	KO_slice2_rep1	4850000	KO	1	2	Other
A2AMZ4	NDUF8_MOUSE	Ndufaf8	NADH dehydrogenase [ubiquinone] 1 alpha subcomplex assembly factor 8	KO_slice2_rep2	10300000	KO	2	2	Other
A2AMZ4	NDUF8_MOUSE	Ndufaf8	NADH dehydrogenase [ubiquinone] 1 alpha subcomplex assembly factor 8	KO_slice2_rep3	2440000	KO	3	2	Other
A2AMZ4	NDUF8_MOUSE	Ndufaf8	NADH dehydrogenase [ubiquinone] 1 alpha subcomplex assembly factor 8	KO_slice3_rep1	1510000	KO	1	3	Other
A2AMZ4	NDUF8_MOUSE	Ndufaf8	NADH dehydrogenase [ubiquinone] 1 alpha subcomplex assembly factor 8	KO_slice3_rep2	2140000	KO	2	3	Other
A2AMZ4	NDUF8_MOUSE	Ndufaf8	NADH dehydrogenase [ubiquinone] 1 alpha subcomplex assembly factor 8	KO_slice3_rep3	9250000	KO	3	3	Other
A2AMZ4	NDUF8_MOUSE	Ndufaf8	NADH dehydrogenase [ubiquinone] 1 alpha subcomplex assembly factor 8	KO_slice4_rep1	5900000	KO	1	4	Other
A2AMZ4	NDUF8_MOUSE	Ndufaf8	NADH dehydrogenase [ubiquinone] 1 alpha subcomplex assembly factor 8	KO_slice4_rep2	1670000	KO	2	4	Other
A2AMZ4	NDUF8_MOUSE	Ndufaf8	NADH dehydrogenase [ubiquinone] 1 alpha subcomplex assembly factor 8	KO_slice4_rep3	1060000	KO	3	4	Other
A2AMZ4	NDUF8_MOUSE	Ndufaf8	NADH dehydrogenase [ubiquinone] 1 alpha subcomplex assembly factor 8	KO_slice5_rep1	1940000	KO	1	5	Other
A2AMZ4	NDUF8_MOUSE	Ndufaf8	NADH dehydrogenase [ubiquinone] 1 alpha subcomplex assembly factor 8	KO_slice5_rep2	749844	KO	2	5	Other
A2AMZ4	NDUF8_MOUSE	Ndufaf8	NADH dehydrogenase [ubiquinone] 1 alpha subcomplex assembly factor 8	KO_slice5_rep3	1530000	KO	3	5	Other
A2AMZ4	NDUF8_MOUSE	Ndufaf8	NADH dehydrogenase [ubiquinone] 1 alpha subcomplex assembly factor 8	KO_slice6_rep1	872543	KO	1	6	Other
A2AMZ4	NDUF8_MOUSE	Ndufaf8	NADH dehydrogenase [ubiquinone] 1 alpha subcomplex assembly factor 8	KO_slice6_rep2	1020000	KO	2	6	Other
A2AMZ4	NDUF8_MOUSE	Ndufaf8	NADH dehydrogenase [ubiquinone] 1 alpha subcomplex assembly factor 8	KO_slice6_rep3	968169	KO	3	6	Other
A2AMZ4	NDUF8_MOUSE	Ndufaf8	NADH dehydrogenase [ubiquinone] 1 alpha subcomplex assembly factor 8	KO_slice7_rep1	564445	KO	1	7	Other
A2AMZ4	NDUF8_MOUSE	Ndufaf8	NADH dehydrogenase [ubiquinone] 1 alpha subcomplex assembly factor 8	KO_slice7_rep2	815058	KO	2	7	Other
A2AMZ4	NDUF8_MOUSE	Ndufaf8	NADH dehydrogenase [ubiquinone] 1 alpha subcomplex assembly factor 8	KO_slice7_rep3	618178	KO	3	7	Other
A2AMZ4	NDUF8_MOUSE	Ndufaf8	NADH dehydrogenase [ubiquinone] 1 alpha subcomplex assembly factor 8	KO_slice8_rep1	414845	KO	1	8	Other
A2AMZ4	NDUF8_MOUSE	Ndufaf8	NADH dehydrogenase [ubiquinone] 1 alpha subcomplex assembly factor 8	KO_slice8_rep2	458201	KO	2	8	Other
A2AMZ4	NDUF8_MOUSE	Ndufaf8	NADH dehydrogenase [ubiquinone] 1 alpha subcomplex assembly factor 8	KO_slice8_rep3	699578	KO	3	8	Other
A2AMZ4	NDUF8_MOUSE	Ndufaf8	NADH dehydrogenase [ubiquinone] 1 alpha subcomplex assembly factor 8	KO_slice9_rep1	389850	KO	1	9	Other
A2AMZ4	NDUF8_MOUSE	Ndufaf8	NADH dehydrogenase [ubiquinone] 1 alpha subcomplex assembly factor 8	KO_slice9_rep2	306007	KO	2	9	Other
A2AMZ4	NDUF8_MOUSE	Ndufaf8	NADH dehydrogenase [ubiquinone] 1 alpha subcomplex assembly factor 8	KO_slice9_rep3	629890	KO	3	9	Other
A2AMZ4	NDUF8_MOUSE	Ndufaf8	NADH dehydrogenase [ubiquinone] 1 alpha subcomplex assembly factor 8	KO_slice10_rep2	233591	KO	2	10	Other
A2AMZ4	NDUF8_MOUSE	Ndufaf8	NADH dehydrogenase [ubiquinone] 1 alpha subcomplex assembly factor 8	KO_slice11_rep2	174551	KO	2	11	Other
A2AMZ4	NDUF8_MOUSE	Ndufaf8	NADH dehydrogenase [ubiquinone] 1 alpha subcomplex assembly factor 8	KO_slice11_rep3	375773	KO	3	11	Other
A2AMZ4	NDUF8_MOUSE	Ndufaf8	NADH dehydrogenase [ubiquinone] 1 alpha subcomplex assembly factor 8	KO_slice12_rep1	251568	KO	1	12	Other
A2AMZ4	NDUF8_MOUSE	Ndufaf8	NADH dehydrogenase [ubiquinone] 1 alpha subcomplex assembly factor 8	KO_slice12_rep3	357162	KO	3	12	Other
A2AMZ4	NDUF8_MOUSE	Ndufaf8	NADH dehydrogenase [ubiquinone] 1 alpha subcomplex assembly factor 8	KO_slice18_rep1	51145	KO	1	18	Other
A2AMZ4	NDUF8_MOUSE	Ndufaf8	NADH dehydrogenase [ubiquinone] 1 alpha subcomplex assembly factor 8	KO_slice19_rep1	72016.8	KO	1	19	Other
A2AMZ4	NDUF8_MOUSE	Ndufaf8	NADH dehydrogenase [ubiquinone] 1 alpha subcomplex assembly factor 8	WT_slice1_rep1	6060000	WT	1	1	Other
A2AMZ4	NDUF8_MOUSE	Ndufaf8	NADH dehydrogenase [ubiquinone] 1 alpha subcomplex assembly factor 8	WT_slice1_rep2	5390000	WT	2	1	Other
A2AMZ4	NDUF8_MOUSE	Ndufaf8	NADH dehydrogenase [ubiquinone] 1 alpha subcomplex assembly factor 8	WT_slice1_rep3	4400000	WT	3	1	Other
A2AMZ4	NDUF8_MOUSE	Ndufaf8	NADH dehydrogenase [ubiquinone] 1 alpha subcomplex assembly factor 8	WT_slice2_rep1	7620000	WT	1	2	Other
A2AMZ4	NDUF8_MOUSE	Ndufaf8	NADH dehydrogenase [ubiquinone] 1 alpha subcomplex assembly factor 8	WT_slice2_rep2	4110000	WT	2	2	Other
A2AMZ4	NDUF8_MOUSE	Ndufaf8	NADH dehydrogenase [ubiquinone] 1 alpha subcomplex assembly factor 8	WT_slice2_rep3	5450000	WT	3	2	Other
A2AMZ4	NDUF8_MOUSE	Ndufaf8	NADH dehydrogenase [ubiquinone] 1 alpha subcomplex assembly factor 8	WT_slice3_rep1	4430000	WT	1	3	Other
A2AMZ4	NDUF8_MOUSE	Ndufaf8	NADH dehydrogenase [ubiquinone] 1 alpha subcomplex assembly factor 8	WT_slice3_rep2	2610000	WT	2	3	Other
A2AMZ4	NDUF8_MOUSE	Ndufaf8	NADH dehydrogenase [ubiquinone] 1 alpha subcomplex assembly factor 8	WT_slice3_rep3	2780000	WT	3	3	Other
A2AMZ4	NDUF8_MOUSE	Ndufaf8	NADH dehydrogenase [ubiquinone] 1 alpha subcomplex assembly factor 8	WT_slice4_rep1	1660000	WT	1	4	Other
A2AMZ4	NDUF8_MOUSE	Ndufaf8	NADH dehydrogenase [ubiquinone] 1 alpha subcomplex assembly factor 8	WT_slice4_rep2	2040000	WT	2	4	Other
A2AMZ4	NDUF8_MOUSE	Ndufaf8	NADH dehydrogenase [ubiquinone] 1 alpha subcomplex assembly factor 8	WT_slice5_rep1	965891	WT	1	5	Other
A2AMZ4	NDUF8_MOUSE	Ndufaf8	NADH dehydrogenase [ubiquinone] 1 alpha subcomplex assembly factor 8	WT_slice5_rep2	924164	WT	2	5	Other
A2AMZ4	NDUF8_MOUSE	Ndufaf8	NADH dehydrogenase [ubiquinone] 1 alpha subcomplex assembly factor 8	WT_slice5_rep3	786325	WT	3	5	Other
A2AMZ4	NDUF8_MOUSE	Ndufaf8	NADH dehydrogenase [ubiquinone] 1 alpha subcomplex assembly factor 8	WT_slice6_rep1	839233	WT	1	6	Other
A2AMZ4	NDUF8_MOUSE	Ndufaf8	NADH dehydrogenase [ubiquinone] 1 alpha subcomplex assembly factor 8	WT_slice6_rep2	1080000	WT	2	6	Other
A2AMZ4	NDUF8_MOUSE	Ndufaf8	NADH dehydrogenase [ubiquinone] 1 alpha subcomplex assembly factor 8	WT_slice6_rep3	839757	WT	3	6	Other
A2AMZ4	NDUF8_MOUSE	Ndufaf8	NADH dehydrogenase [ubiquinone] 1 alpha subcomplex assembly factor 8	WT_slice7_rep1	815906	WT	1	7	Other
A2AMZ4	NDUF8_MOUSE	Ndufaf8	NADH dehydrogenase [ubiquinone] 1 alpha subcomplex assembly factor 8	WT_slice7_rep2	370545	WT	2	7	Other
A2AMZ4	NDUF8_MOUSE	Ndufaf8	NADH dehydrogenase [ubiquinone] 1 alpha subcomplex assembly factor 8	WT_slice7_rep3	531849	WT	3	7	Other
A2AMZ4	NDUF8_MOUSE	Ndufaf8	NADH dehydrogenase [ubiquinone] 1 alpha subcomplex assembly factor 8	WT_slice8_rep1	313054	WT	1	8	Other
A2AMZ4	NDUF8_MOUSE	Ndufaf8	NADH dehydrogenase [ubiquinone] 1 alpha subcomplex assembly factor 8	WT_slice8_rep2	265446	WT	2	8	Other
A2AMZ4	NDUF8_MOUSE	Ndufaf8	NADH dehydrogenase [ubiquinone] 1 alpha subcomplex assembly factor 8	WT_slice9_rep1	348835	WT	1	9	Other
A2AMZ4	NDUF8_MOUSE	Ndufaf8	NADH dehydrogenase [ubiquinone] 1 alpha subcomplex assembly factor 8	WT_slice9_rep2	326341	WT	2	9	Other
A2AMZ4	NDUF8_MOUSE	Ndufaf8	NADH dehydrogenase [ubiquinone] 1 alpha subcomplex assembly factor 8	WT_slice9_rep3	569412	WT	3	9	Other
A2AMZ4	NDUF8_MOUSE	Ndufaf8	NADH dehydrogenase [ubiquinone] 1 alpha subcomplex assembly factor 8	WT_slice10_rep2	329027	WT	2	10	Other
A2AMZ4	NDUF8_MOUSE	Ndufaf8	NADH dehydrogenase [ubiquinone] 1 alpha subcomplex assembly factor 8	WT_slice10_rep3	229786	WT	3	10	Other
A2AMZ4	NDUF8_MOUSE	Ndufaf8	NADH dehydrogenase [ubiquinone] 1 alpha subcomplex assembly factor 8	WT_slice11_rep3	334562	WT	3	11	Other
A2AMZ4	NDUF8_MOUSE	Ndufaf8	NADH dehydrogenase [ubiquinone] 1 alpha subcomplex assembly factor 8	WT_slice12_rep1	184983	WT	1	12	Other
A2AMZ4	NDUF8_MOUSE	Ndufaf8	NADH dehydrogenase [ubiquinone] 1 alpha subcomplex assembly factor 8	WT_slice12_rep3	129192	WT	3	12	Other
A2AMZ4	NDUF8_MOUSE	Ndufaf8	NADH dehydrogenase [ubiquinone] 1 alpha subcomplex assembly factor 8	WT_slice15_rep1	3870000	WT	1	15	Other
A2AMZ4	NDUF8_MOUSE	Ndufaf8	NADH dehydrogenase [ubiquinone] 1 alpha subcomplex assembly factor 8	WT_slice15_rep2	1890000	WT	2	15	Other
A2APY7	NDUF5_MOUSE	Ndufaf5	Arginine-hydroxylase NDUFAF5, mitochondrial	KO_slice1_rep1	13900000	KO	1	1	Other
A2APY7	NDUF5_MOUSE	Ndufaf5	Arginine-hydroxylase NDUFAF5, mitochondrial	KO_slice1_rep2	16700000	KO	2	1	Other
A2APY7	NDUF5_MOUSE	Ndufaf5	Arginine-hydroxylase NDUFAF5, mitochondrial	KO_slice1_rep3	19100000	KO	3	1	Other
A2APY7	NDUF5_MOUSE	Ndufaf5	Arginine-hydroxylase NDUFAF5, mitochondrial	KO_slice2_rep1	33600000	KO	1	2	Other
A2APY7	NDUF5_MOUSE	Ndufaf5	Arginine-hydroxylase NDUFAF5, mitochondrial	KO_slice2_rep2	52900000	KO	2	2	Other
A2APY7	NDUF5_MOUSE	Ndufaf5	Arginine-hydroxylase NDUFAF5, mitochondrial	KO_slice2_rep3	13500000	KO	3	2	Other
A2APY7	NDUF5_MOUSE	Ndufaf5	Arginine-hydroxylase NDUFAF5, mitochondrial	KO_slice3_rep1	5910000	KO	1	3	Other
A2APY7	NDUF5_MOUSE	Ndufaf5	Arginine-hydroxylase NDUFAF5, mitochondrial	KO_slice3_rep2	17800000	KO	2	3	Other
A2APY7	NDUF5_MOUSE	Ndufaf5	Arginine-hydroxylase NDUFAF5, mitochondrial	KO_slice3_rep3	39700000	KO	3	3	Other
A2APY7	NDUF5_MOUSE	Ndufaf5	Arginine-hydroxylase NDUFAF5, mitochondrial	KO_slice4_rep1	9910000	KO	1	4	Other
A2APY7	NDUF5_MOUSE	Ndufaf5	Arginine-hydroxylase NDUFAF5, mitochondrial	KO_slice4_rep2	7960000	KO	2	4	Other
A2APY7	NDUF5_MOUSE	Ndufaf5	Arginine-hydroxylase NDUFAF5, mitochondrial	KO_slice4_rep3	6970000	KO	3	4	Other
A2APY7	NDUF5_MOUSE	Ndufaf5	Arginine-hydroxylase NDUFAF5, mitochondrial	KO_slice5_rep1	7020000	KO	1	5	Other
A2APY7	NDUF5_MOUSE	Ndufaf5	Arginine-hydroxylase NDUFAF5, mitochondrial	KO_slice5_rep2	4490000	KO	2	5	Other
A2APY7	NDUF5_MOUSE	Ndufaf5	Arginine-hydroxylase NDUFAF5, mitochondrial	KO_slice5_rep3	4970000	KO	3	5	Other
A2APY7	NDUF5_MOUSE	Ndufaf5	Arginine-hydroxylase NDUFAF5, mitochondrial	KO_slice6_rep1	3800000	KO	1	6	Other
A2APY7	NDUF5_MOUSE	Ndufaf5	Arginine-hydroxylase NDUFAF5, mitochondrial	KO_slice6_rep2	4690000	KO	2	6	Other
A2APY7	NDUF5_MOUSE	Ndufaf5	Arginine-hydroxylase NDUFAF5, mitochondrial	KO_slice6_rep3	3870000	KO	3	6	Other
A2APY7	NDUF5_MOUSE	Ndufaf5	Arginine-hydroxylase NDUFAF5, mitochondrial	KO_slice7_rep1	2050000	KO	1	7	Other
A2APY7	NDUF5_MOUSE	Ndufaf5	Arginine-hydroxylase NDUFAF5, mitochondrial	KO_slice7_rep2	2500000	KO	2	7	Other
A2APY7	NDUF5_MOUSE	Ndufaf5	Arginine-hydroxylase NDUFAF5, mitochondrial	KO_slice7_rep3	2400000	KO	3	7	Other
A2APY7	NDUF5_MOUSE	Ndufaf5	Arginine-hydroxylase NDUFAF5, mitochondrial	KO_slice8_rep1	2010000	KO	1	8	Other
A2APY7	NDUF5_MOUSE	Ndufaf5	Arginine-hydroxylase NDUFAF5, mitochondrial	KO_slice8_rep2	1890000	KO	2	8	Other
A2APY7	NDUF5_MOUSE	Ndufaf5	Arginine-hydroxylase NDUFAF5, mitochondrial	KO_slice8_rep3	3220000	KO	3	8	Other
A2APY7	NDUF5_MOUSE	Ndufaf5	Arginine-hydroxylase NDUFAF5, mitochondrial	KO_slice9_rep1	1530000	KO	1	9	Other
A2APY7	NDUF5_MOUSE	Ndufaf5	Arginine-hydroxylase NDUFAF5, mitochondrial	KO_slice9_rep2	1740000	KO	2	9	Other
A2APY7	NDUF5_MOUSE	Ndufaf5	Arginine-hydroxylase NDUFAF5, mitochondrial	KO_slice9_rep3	1930000	KO	3	9	Other
A2APY7	NDUF5_MOUSE	Ndufaf5	Arginine-hydroxylase NDUFAF5, mitochondrial	KO_slice10_rep1	1620000	KO	1	10	Other
A2APY7	NDUF5_MOUSE	Ndufaf5	Arginine-hydroxylase NDUFAF5, mitochondrial	KO_slice10_rep2	1810000	KO	2	10	Other
A2APY7	NDUF5_MOUSE	Ndufaf5	Arginine-hydroxylase NDUFAF5, mitochondrial	KO_slice10_rep3	1890000	KO	3	10	Other
A2APY7	NDUF5_MOUSE	Ndufaf5	Arginine-hydroxylase NDUFAF5, mitochondrial	KO_slice11_rep1	1680000	KO	1	11	Other
A2APY7	NDUF5_MOUSE	Ndufaf5	Arginine-hydroxylase NDUFAF5, mitochondrial	KO_slice11_rep2	1400000	KO	2	11	Other
A2APY7	NDUF5_MOUSE	Ndufaf5	Arginine-hydroxylase NDUFAF5, mitochondrial	KO_slice11_rep3	1110000	KO	3	11	Other
A2APY7	NDUF5_MOUSE	Ndufaf5	Arginine-hydroxylase NDUFAF5, mitochondrial	KO_slice12_rep1	1630000	KO	1	12	Other
A2APY7	NDUF5_MOUSE	Ndufaf5	Arginine-hydroxylase NDUFAF5, mitochondrial	KO_slice12_rep2	1800000	KO	2	12	Other
A2APY7	NDUF5_MOUSE	Ndufaf5	Arginine-hydroxylase NDUFAF5, mitochondrial	KO_slice12_rep3	1280000	KO	3	12	Other
A2APY7	NDUF5_MOUSE	Ndufaf5	Arginine-hydroxylase NDUFAF5, mitochondrial	KO_slice13_rep1	1540000	KO	1	13	Other
A2APY7	NDUF5_MOUSE	Ndufaf5	Arginine-hydroxylase NDUFAF5, mitochondrial	KO_slice13_rep2	1510000	KO	2	13	Other
A2APY7	NDUF5_MOUSE	Ndufaf5	Arginine-hydroxylase NDUFAF5, mitochondrial	KO_slice14_rep1	2570000	KO	1	14	Other
A2APY7	NDUF5_MOUSE	Ndufaf5	Arginine-hydroxylase NDUFAF5, mitochondrial	KO_slice14_rep3	1310000	KO	3	14	Other
A2APY7	NDUF5_MOUSE	Ndufaf5	Arginine-hydroxylase NDUFAF5, mitochondrial	KO_slice17_rep2	14200000	KO	2	17	Other
A2APY7	NDUF5_MOUSE	Ndufaf5	Arginine-hydroxylase NDUFAF5, mitochondrial	KO_slice17_rep3	2810000	KO	3	17	Other
A2APY7	NDUF5_MOUSE	Ndufaf5	Arginine-hydroxylase NDUFAF5, mitochondrial	KO_slice19_rep3	1610000	KO	3	19	Other
A2APY7	NDUF5_MOUSE	Ndufaf5	Arginine-hydroxylase NDUFAF5, mitochondrial	KO_slice20_rep3	10200000	KO	3	20	Other
A2APY7	NDUF5_MOUSE	Ndufaf5	Arginine-hydroxylase NDUFAF5, mitochondrial	KO_slice21_rep1	43800000	KO	1	21	Other
A2APY7	NDUF5_MOUSE	Ndufaf5	Arginine-hydroxylase NDUFAF5, mitochondrial	WT_slice1_rep1	30700000	WT	1	1	Other
A2APY7	NDUF5_MOUSE	Ndufaf5	Arginine-hydroxylase NDUFAF5, mitochondrial	WT_slice1_rep2	37800000	WT	2	1	Other
A2APY7	NDUF5_MOUSE	Ndufaf5	Arginine-hydroxylase NDUFAF5, mitochondrial	WT_slice1_rep3	36800000	WT	3	1	Other
A2APY7	NDUF5_MOUSE	Ndufaf5	Arginine-hydroxylase NDUFAF5, mitochondrial	WT_slice2_rep1	35300000	WT	1	2	Other
A2APY7	NDUF5_MOUSE	Ndufaf5	Arginine-hydroxylase NDUFAF5, mitochondrial	WT_slice2_rep2	28200000	WT	2	2	Other
A2APY7	NDUF5_MOUSE	Ndufaf5	Arginine-hydroxylase NDUFAF5, mitochondrial	WT_slice2_rep3	27600000	WT	3	2	Other
A2APY7	NDUF5_MOUSE	Ndufaf5	Arginine-hydroxylase NDUFAF5, mitochondrial	WT_slice3_rep1	20000000	WT	1	3	Other
A2APY7	NDUF5_MOUSE	Ndufaf5	Arginine-hydroxylase NDUFAF5, mitochondrial	WT_slice3_rep2	16500000	WT	2	3	Other
A2APY7	NDUF5_MOUSE	Ndufaf5	Arginine-hydroxylase NDUFAF5, mitochondrial	WT_slice3_rep3	15300000	WT	3	3	Other
A2APY7	NDUF5_MOUSE	Ndufaf5	Arginine-hydroxylase NDUFAF5, mitochondrial	WT_slice4_rep1	8980000	WT	1	4	Other
A2APY7	NDUF5_MOUSE	Ndufaf5	Arginine-hydroxylase NDUFAF5, mitochondrial	WT_slice4_rep2	9390000	WT	2	4	Other
A2APY7	NDUF5_MOUSE	Ndufaf5	Arginine-hydroxylase NDUFAF5, mitochondrial	WT_slice4_rep3	5190000	WT	3	4	Other
A2APY7	NDUF5_MOUSE	Ndufaf5	Arginine-hydroxylase NDUFAF5, mitochondrial	WT_slice5_rep1	4630000	WT	1	5	Other
A2APY7	NDUF5_MOUSE	Ndufaf5	Arginine-hydroxylase NDUFAF5, mitochondrial	WT_slice5_rep2	5020000	WT	2	5	Other
A2APY7	NDUF5_MOUSE	Ndufaf5	Arginine-hydroxylase NDUFAF5, mitochondrial	WT_slice5_rep3	4810000	WT	3	5	Other
A2APY7	NDUF5_MOUSE	Ndufaf5	Arginine-hydroxylase NDUFAF5, mitochondrial	WT_slice6_rep1	4390000	WT	1	6	Other
A2APY7	NDUF5_MOUSE	Ndufaf5	Arginine-hydroxylase NDUFAF5, mitochondrial	WT_slice6_rep2	5340000	WT	2	6	Other
A2APY7	NDUF5_MOUSE	Ndufaf5	Arginine-hydroxylase NDUFAF5, mitochondrial	WT_slice6_rep3	4960000	WT	3	6	Other
A2APY7	NDUF5_MOUSE	Ndufaf5	Arginine-hydroxylase NDUFAF5, mitochondrial	WT_slice7_rep1	3890000	WT	1	7	Other
A2APY7	NDUF5_MOUSE	Ndufaf5	Arginine-hydroxylase NDUFAF5, mitochondrial	WT_slice7_rep2	1990000	WT	2	7	Other
A2APY7	NDUF5_MOUSE	Ndufaf5	Arginine-hydroxylase NDUFAF5, mitochondrial	WT_slice7_rep3	1910000	WT	3	7	Other
A2APY7	NDUF5_MOUSE	Ndufaf5	Arginine-hydroxylase NDUFAF5, mitochondrial	WT_slice8_rep1	1660000	WT	1	8	Other
A2APY7	NDUF5_MOUSE	Ndufaf5	Arginine-hydroxylase NDUFAF5, mitochondrial	WT_slice8_rep2	1760000	WT	2	8	Other
A2APY7	NDUF5_MOUSE	Ndufaf5	Arginine-hydroxylase NDUFAF5, mitochondrial	WT_slice9_rep1	1400000	WT	1	9	Other
A2APY7	NDUF5_MOUSE	Ndufaf5	Arginine-hydroxylase NDUFAF5, mitochondrial	WT_slice9_rep2	2090000	WT	2	9	Other
A2APY7	NDUF5_MOUSE	Ndufaf5	Arginine-hydroxylase NDUFAF5, mitochondrial	WT_slice9_rep3	894987	WT	3	9	Other
A2APY7	NDUF5_MOUSE	Ndufaf5	Arginine-hydroxylase NDUFAF5, mitochondrial	WT_slice10_rep1	1410000	WT	1	10	Other
A2APY7	NDUF5_MOUSE	Ndufaf5	Arginine-hydroxylase NDUFAF5, mitochondrial	WT_slice10_rep2	1250000	WT	2	10	Other
A2APY7	NDUF5_MOUSE	Ndufaf5	Arginine-hydroxylase NDUFAF5, mitochondrial	WT_slice10_rep3	1260000	WT	3	10	Other
A2APY7	NDUF5_MOUSE	Ndufaf5	Arginine-hydroxylase NDUFAF5, mitochondrial	WT_slice11_rep1	1330000	WT	1	11	Other
A2APY7	NDUF5_MOUSE	Ndufaf5	Arginine-hydroxylase NDUFAF5, mitochondrial	WT_slice11_rep2	1660000	WT	2	11	Other
A2APY7	NDUF5_MOUSE	Ndufaf5	Arginine-hydroxylase NDUFAF5, mitochondrial	WT_slice11_rep3	1630000	WT	3	11	Other
A2APY7	NDUF5_MOUSE	Ndufaf5	Arginine-hydroxylase NDUFAF5, mitochondrial	WT_slice12_rep1	685777	WT	1	12	Other
A2APY7	NDUF5_MOUSE	Ndufaf5	Arginine-hydroxylase NDUFAF5, mitochondrial	WT_slice12_rep2	1110000	WT	2	12	Other
A2APY7	NDUF5_MOUSE	Ndufaf5	Arginine-hydroxylase NDUFAF5, mitochondrial	WT_slice12_rep3	519738	WT	3	12	Other
A2APY7	NDUF5_MOUSE	Ndufaf5	Arginine-hydroxylase NDUFAF5, mitochondrial	WT_slice13_rep1	1170000	WT	1	13	Other
A2APY7	NDUF5_MOUSE	Ndufaf5	Arginine-hydroxylase NDUFAF5, mitochondrial	WT_slice13_rep3	1210000	WT	3	13	Other
A2APY7	NDUF5_MOUSE	Ndufaf5	Arginine-hydroxylase NDUFAF5, mitochondrial	WT_slice14_rep1	938286	WT	1	14	Other
A2APY7	NDUF5_MOUSE	Ndufaf5	Arginine-hydroxylase NDUFAF5, mitochondrial	WT_slice14_rep3	567640	WT	3	14	Other
A2APY7	NDUF5_MOUSE	Ndufaf5	Arginine-hydroxylase NDUFAF5, mitochondrial	WT_slice15_rep2	739616	WT	2	15	Other
A2APY7	NDUF5_MOUSE	Ndufaf5	Arginine-hydroxylase NDUFAF5, mitochondrial	WT_slice18_rep2	1620000	WT	2	18	Other
A2ASQ1	AGRIN_MOUSE	Agrn	Agrin	KO_slice9_rep2	44019.9	KO	2	9	NA
A2ASQ1	AGRIN_MOUSE	Agrn	Agrin	KO_slice14_rep2	15904	KO	2	14	NA
A2ASQ1	AGRIN_MOUSE	Agrn	Agrin	KO_slice14_rep3	24098.9	KO	3	14	NA
A2ASQ1	AGRIN_MOUSE	Agrn	Agrin	KO_slice15_rep1	19812.7	KO	1	15	NA
A2ASQ1	AGRIN_MOUSE	Agrn	Agrin	KO_slice15_rep3	185249	KO	3	15	NA
A2ASQ1	AGRIN_MOUSE	Agrn	Agrin	KO_slice16_rep1	20977.1	KO	1	16	NA
A2ASQ1	AGRIN_MOUSE	Agrn	Agrin	KO_slice16_rep2	54278.8	KO	2	16	NA
A2ASQ1	AGRIN_MOUSE	Agrn	Agrin	KO_slice16_rep3	32029.8	KO	3	16	NA
A2ASQ1	AGRIN_MOUSE	Agrn	Agrin	KO_slice17_rep1	26065.7	KO	1	17	NA
A2ASQ1	AGRIN_MOUSE	Agrn	Agrin	KO_slice17_rep2	28932.8	KO	2	17	NA
A2ASQ1	AGRIN_MOUSE	Agrn	Agrin	KO_slice17_rep3	21529.1	KO	3	17	NA
A2ASQ1	AGRIN_MOUSE	Agrn	Agrin	KO_slice18_rep1	55638.2	KO	1	18	NA
A2ASQ1	AGRIN_MOUSE	Agrn	Agrin	KO_slice18_rep2	36347.8	KO	2	18	NA
A2ASQ1	AGRIN_MOUSE	Agrn	Agrin	KO_slice18_rep3	46421.2	KO	3	18	NA
A2ASQ1	AGRIN_MOUSE	Agrn	Agrin	KO_slice19_rep1	133398	KO	1	19	NA
A2ASQ1	AGRIN_MOUSE	Agrn	Agrin	KO_slice19_rep2	121384	KO	2	19	NA
A2ASQ1	AGRIN_MOUSE	Agrn	Agrin	KO_slice19_rep3	108570	KO	3	19	NA
A2ASQ1	AGRIN_MOUSE	Agrn	Agrin	KO_slice20_rep1	116859	KO	1	20	NA
A2ASQ1	AGRIN_MOUSE	Agrn	Agrin	KO_slice20_rep2	183502	KO	2	20	NA
A2ASQ1	AGRIN_MOUSE	Agrn	Agrin	KO_slice20_rep3	96065.8	KO	3	20	NA
A2ASQ1	AGRIN_MOUSE	Agrn	Agrin	KO_slice21_rep1	166168	KO	1	21	NA
A2ASQ1	AGRIN_MOUSE	Agrn	Agrin	KO_slice21_rep2	180970	KO	2	21	NA
A2ASQ1	AGRIN_MOUSE	Agrn	Agrin	KO_slice21_rep3	32356.5	KO	3	21	NA
A2ASQ1	AGRIN_MOUSE	Agrn	Agrin	WT_slice9_rep3	76939.1	WT	3	9	NA
A2ASQ1	AGRIN_MOUSE	Agrn	Agrin	WT_slice10_rep2	103707	WT	2	10	NA
A2ASQ1	AGRIN_MOUSE	Agrn	Agrin	WT_slice10_rep3	82438.6	WT	3	10	NA
A2ASQ1	AGRIN_MOUSE	Agrn	Agrin	WT_slice12_rep1	32448.8	WT	1	12	NA
A2ASQ1	AGRIN_MOUSE	Agrn	Agrin	WT_slice13_rep1	63974.6	WT	1	13	NA
A2ASQ1	AGRIN_MOUSE	Agrn	Agrin	WT_slice13_rep3	49428.6	WT	3	13	NA
A2ASQ1	AGRIN_MOUSE	Agrn	Agrin	WT_slice14_rep3	46029.3	WT	3	14	NA
A2ASQ1	AGRIN_MOUSE	Agrn	Agrin	WT_slice15_rep1	82107.7	WT	1	15	NA
A2ASQ1	AGRIN_MOUSE	Agrn	Agrin	WT_slice15_rep2	75044	WT	2	15	NA
A2ASQ1	AGRIN_MOUSE	Agrn	Agrin	WT_slice15_rep3	65665.8	WT	3	15	NA
A2ASQ1	AGRIN_MOUSE	Agrn	Agrin	WT_slice16_rep1	119083	WT	1	16	NA
A2ASQ1	AGRIN_MOUSE	Agrn	Agrin	WT_slice16_rep2	105058	WT	2	16	NA
A2ASQ1	AGRIN_MOUSE	Agrn	Agrin	WT_slice16_rep3	60052.1	WT	3	16	NA
A2ASQ1	AGRIN_MOUSE	Agrn	Agrin	WT_slice17_rep1	109665	WT	1	17	NA
A2ASQ1	AGRIN_MOUSE	Agrn	Agrin	WT_slice17_rep2	89957.4	WT	2	17	NA
A2ASQ1	AGRIN_MOUSE	Agrn	Agrin	WT_slice17_rep3	61203.4	WT	3	17	NA
A2ASQ1	AGRIN_MOUSE	Agrn	Agrin	WT_slice18_rep1	95507.4	WT	1	18	NA
A2ASQ1	AGRIN_MOUSE	Agrn	Agrin	WT_slice18_rep2	66259.1	WT	2	18	NA
A2ASQ1	AGRIN_MOUSE	Agrn	Agrin	WT_slice18_rep3	60355.3	WT	3	18	NA
A2ASQ1	AGRIN_MOUSE	Agrn	Agrin	WT_slice19_rep1	176612	WT	1	19	NA
A2ASQ1	AGRIN_MOUSE	Agrn	Agrin	WT_slice19_rep2	188779	WT	2	19	NA
A2ASQ1	AGRIN_MOUSE	Agrn	Agrin	WT_slice19_rep3	164912	WT	3	19	NA
A2ASQ1	AGRIN_MOUSE	Agrn	Agrin	WT_slice20_rep1	133118	WT	1	20	NA
A2ASQ1	AGRIN_MOUSE	Agrn	Agrin	WT_slice20_rep2	106448	WT	2	20	NA
A2ASQ1	AGRIN_MOUSE	Agrn	Agrin	WT_slice20_rep3	82854	WT	3	20	NA
A2ASQ1	AGRIN_MOUSE	Agrn	Agrin	WT_slice21_rep1	134020	WT	1	21	NA
A2ASQ1	AGRIN_MOUSE	Agrn	Agrin	WT_slice21_rep2	144562	WT	2	21	NA
A2ASQ1	AGRIN_MOUSE	Agrn	Agrin	WT_slice21_rep3	211263	WT	3	21	NA
A2ASQ1	AGRIN_MOUSE	Agrn	Agrin	WT_slice22_rep1	118223	WT	1	22	NA
A2ASQ1	AGRIN_MOUSE	Agrn	Agrin	WT_slice22_rep2	189327	WT	2	22	NA
A2ASQ1	AGRIN_MOUSE	Agrn	Agrin	WT_slice22_rep3	69988.4	WT	3	22	NA
A2ASQ1	AGRIN_MOUSE	Agrn	Agrin	KO_slice22_rep1	103027	KO	1	22	NA
A2ASQ1	AGRIN_MOUSE	Agrn	Agrin	KO_slice22_rep3	128366	KO	3	22	NA
A2ASQ1	AGRIN_MOUSE	Agrn	Agrin	KO_slice23_rep1	144558	KO	1	23	NA
A2ASQ1	AGRIN_MOUSE	Agrn	Agrin	KO_slice23_rep2	193107	KO	2	23	NA
A2ASQ1	AGRIN_MOUSE	Agrn	Agrin	KO_slice23_rep3	167894	KO	3	23	NA
A2ASQ1	AGRIN_MOUSE	Agrn	Agrin	KO_slice24_rep2	101637	KO	2	24	NA
A2ASQ1	AGRIN_MOUSE	Agrn	Agrin	WT_slice24_rep2	73912.2	WT	2	24	NA
A2ASS6	TITIN_MOUSE	Ttn	Titin	KO_slice1_rep1	5240000	KO	1	1	NA
A2ASS6	TITIN_MOUSE	Ttn	Titin	KO_slice1_rep2	5030000	KO	2	1	NA
A2ASS6	TITIN_MOUSE	Ttn	Titin	KO_slice1_rep3	3360000	KO	3	1	NA
A2ASS6	TITIN_MOUSE	Ttn	Titin	KO_slice2_rep1	2710000	KO	1	2	NA
A2ASS6	TITIN_MOUSE	Ttn	Titin	KO_slice2_rep2	4070000	KO	2	2	NA
A2ASS6	TITIN_MOUSE	Ttn	Titin	KO_slice2_rep3	4560000	KO	3	2	NA
A2ASS6	TITIN_MOUSE	Ttn	Titin	KO_slice3_rep1	5180000	KO	1	3	NA
A2ASS6	TITIN_MOUSE	Ttn	Titin	KO_slice3_rep2	3540000	KO	2	3	NA
A2ASS6	TITIN_MOUSE	Ttn	Titin	KO_slice3_rep3	6360000	KO	3	3	NA
A2ASS6	TITIN_MOUSE	Ttn	Titin	KO_slice4_rep1	7360000	KO	1	4	NA
A2ASS6	TITIN_MOUSE	Ttn	Titin	KO_slice4_rep2	5490000	KO	2	4	NA
A2ASS6	TITIN_MOUSE	Ttn	Titin	KO_slice4_rep3	4380000	KO	3	4	NA
A2ASS6	TITIN_MOUSE	Ttn	Titin	KO_slice5_rep1	3460000	KO	1	5	NA
A2ASS6	TITIN_MOUSE	Ttn	Titin	KO_slice5_rep2	2300000	KO	2	5	NA
A2ASS6	TITIN_MOUSE	Ttn	Titin	KO_slice5_rep3	5540000	KO	3	5	NA
A2ASS6	TITIN_MOUSE	Ttn	Titin	KO_slice6_rep1	3250000	KO	1	6	NA
A2ASS6	TITIN_MOUSE	Ttn	Titin	KO_slice6_rep2	3430000	KO	2	6	NA
A2ASS6	TITIN_MOUSE	Ttn	Titin	KO_slice6_rep3	3970000	KO	3	6	NA
A2ASS6	TITIN_MOUSE	Ttn	Titin	KO_slice7_rep1	2490000	KO	1	7	NA
A2ASS6	TITIN_MOUSE	Ttn	Titin	KO_slice7_rep2	4220000	KO	2	7	NA
A2ASS6	TITIN_MOUSE	Ttn	Titin	KO_slice7_rep3	3000000	KO	3	7	NA
A2ASS6	TITIN_MOUSE	Ttn	Titin	KO_slice8_rep1	2870000	KO	1	8	NA
A2ASS6	TITIN_MOUSE	Ttn	Titin	KO_slice8_rep2	2690000	KO	2	8	NA
A2ASS6	TITIN_MOUSE	Ttn	Titin	KO_slice8_rep3	4720000	KO	3	8	NA
A2ASS6	TITIN_MOUSE	Ttn	Titin	KO_slice9_rep1	2330000	KO	1	9	NA
A2ASS6	TITIN_MOUSE	Ttn	Titin	KO_slice9_rep2	1890000	KO	2	9	NA
A2ASS6	TITIN_MOUSE	Ttn	Titin	KO_slice9_rep3	4470000	KO	3	9	NA
A2ASS6	TITIN_MOUSE	Ttn	Titin	KO_slice10_rep1	3630000	KO	1	10	NA
A2ASS6	TITIN_MOUSE	Ttn	Titin	KO_slice10_rep2	2290000	KO	2	10	NA
A2ASS6	TITIN_MOUSE	Ttn	Titin	KO_slice10_rep3	4020000	KO	3	10	NA
A2ASS6	TITIN_MOUSE	Ttn	Titin	KO_slice11_rep1	3450000	KO	1	11	NA
A2ASS6	TITIN_MOUSE	Ttn	Titin	KO_slice11_rep2	2400000	KO	2	11	NA
A2ASS6	TITIN_MOUSE	Ttn	Titin	KO_slice11_rep3	3710000	KO	3	11	NA
A2ASS6	TITIN_MOUSE	Ttn	Titin	KO_slice12_rep1	3250000	KO	1	12	NA
A2ASS6	TITIN_MOUSE	Ttn	Titin	KO_slice12_rep2	3000000	KO	2	12	NA
A2ASS6	TITIN_MOUSE	Ttn	Titin	KO_slice12_rep3	6480000	KO	3	12	NA
A2ASS6	TITIN_MOUSE	Ttn	Titin	KO_slice13_rep1	4380000	KO	1	13	NA
A2ASS6	TITIN_MOUSE	Ttn	Titin	KO_slice13_rep2	3900000	KO	2	13	NA
A2ASS6	TITIN_MOUSE	Ttn	Titin	KO_slice13_rep3	6450000	KO	3	13	NA
A2ASS6	TITIN_MOUSE	Ttn	Titin	KO_slice14_rep1	5390000	KO	1	14	NA
A2ASS6	TITIN_MOUSE	Ttn	Titin	KO_slice14_rep2	4130000	KO	2	14	NA
A2ASS6	TITIN_MOUSE	Ttn	Titin	KO_slice14_rep3	6060000	KO	3	14	NA
A2ASS6	TITIN_MOUSE	Ttn	Titin	KO_slice15_rep1	3730000	KO	1	15	NA
A2ASS6	TITIN_MOUSE	Ttn	Titin	KO_slice15_rep2	4330000	KO	2	15	NA
A2ASS6	TITIN_MOUSE	Ttn	Titin	KO_slice15_rep3	5440000	KO	3	15	NA
A2ASS6	TITIN_MOUSE	Ttn	Titin	KO_slice16_rep1	4800000	KO	1	16	NA
A2ASS6	TITIN_MOUSE	Ttn	Titin	KO_slice16_rep2	3700000	KO	2	16	NA
A2ASS6	TITIN_MOUSE	Ttn	Titin	KO_slice16_rep3	5420000	KO	3	16	NA
A2ASS6	TITIN_MOUSE	Ttn	Titin	KO_slice17_rep1	4970000	KO	1	17	NA
A2ASS6	TITIN_MOUSE	Ttn	Titin	KO_slice17_rep2	3160000	KO	2	17	NA
A2ASS6	TITIN_MOUSE	Ttn	Titin	KO_slice17_rep3	6190000	KO	3	17	NA
A2ASS6	TITIN_MOUSE	Ttn	Titin	KO_slice18_rep1	3500000	KO	1	18	NA
A2ASS6	TITIN_MOUSE	Ttn	Titin	KO_slice18_rep2	2410000	KO	2	18	NA
A2ASS6	TITIN_MOUSE	Ttn	Titin	KO_slice18_rep3	4940000	KO	3	18	NA
A2ASS6	TITIN_MOUSE	Ttn	Titin	KO_slice19_rep1	5840000	KO	1	19	NA
A2ASS6	TITIN_MOUSE	Ttn	Titin	KO_slice19_rep2	3450000	KO	2	19	NA
A2ASS6	TITIN_MOUSE	Ttn	Titin	KO_slice19_rep3	9310000	KO	3	19	NA
A2ASS6	TITIN_MOUSE	Ttn	Titin	KO_slice20_rep1	5930000	KO	1	20	NA
A2ASS6	TITIN_MOUSE	Ttn	Titin	KO_slice20_rep2	2540000	KO	2	20	NA
A2ASS6	TITIN_MOUSE	Ttn	Titin	KO_slice20_rep3	8630000	KO	3	20	NA
A2ASS6	TITIN_MOUSE	Ttn	Titin	KO_slice21_rep1	4640000	KO	1	21	NA
A2ASS6	TITIN_MOUSE	Ttn	Titin	KO_slice21_rep2	2760000	KO	2	21	NA
A2ASS6	TITIN_MOUSE	Ttn	Titin	KO_slice21_rep3	6580000	KO	3	21	NA
A2ASS6	TITIN_MOUSE	Ttn	Titin	WT_slice1_rep1	6840000	WT	1	1	NA
A2ASS6	TITIN_MOUSE	Ttn	Titin	WT_slice1_rep2	7920000	WT	2	1	NA
A2ASS6	TITIN_MOUSE	Ttn	Titin	WT_slice1_rep3	6760000	WT	3	1	NA
A2ASS6	TITIN_MOUSE	Ttn	Titin	WT_slice2_rep1	4250000	WT	1	2	NA
A2ASS6	TITIN_MOUSE	Ttn	Titin	WT_slice2_rep2	5470000	WT	2	2	NA
A2ASS6	TITIN_MOUSE	Ttn	Titin	WT_slice2_rep3	3920000	WT	3	2	NA
A2ASS6	TITIN_MOUSE	Ttn	Titin	WT_slice3_rep1	4280000	WT	1	3	NA
A2ASS6	TITIN_MOUSE	Ttn	Titin	WT_slice3_rep2	4310000	WT	2	3	NA
A2ASS6	TITIN_MOUSE	Ttn	Titin	WT_slice3_rep3	4070000	WT	3	3	NA
A2ASS6	TITIN_MOUSE	Ttn	Titin	WT_slice4_rep1	5070000	WT	1	4	NA
A2ASS6	TITIN_MOUSE	Ttn	Titin	WT_slice4_rep2	5620000	WT	2	4	NA
A2ASS6	TITIN_MOUSE	Ttn	Titin	WT_slice4_rep3	1800000	WT	3	4	NA
A2ASS6	TITIN_MOUSE	Ttn	Titin	WT_slice5_rep1	4550000	WT	1	5	NA
A2ASS6	TITIN_MOUSE	Ttn	Titin	WT_slice5_rep2	5030000	WT	2	5	NA
A2ASS6	TITIN_MOUSE	Ttn	Titin	WT_slice5_rep3	5590000	WT	3	5	NA
A2ASS6	TITIN_MOUSE	Ttn	Titin	WT_slice6_rep1	3590000	WT	1	6	NA
A2ASS6	TITIN_MOUSE	Ttn	Titin	WT_slice6_rep2	4500000	WT	2	6	NA
A2ASS6	TITIN_MOUSE	Ttn	Titin	WT_slice6_rep3	4550000	WT	3	6	NA
A2ASS6	TITIN_MOUSE	Ttn	Titin	WT_slice7_rep1	3890000	WT	1	7	NA
A2ASS6	TITIN_MOUSE	Ttn	Titin	WT_slice7_rep2	3630000	WT	2	7	NA
A2ASS6	TITIN_MOUSE	Ttn	Titin	WT_slice7_rep3	4080000	WT	3	7	NA
A2ASS6	TITIN_MOUSE	Ttn	Titin	WT_slice8_rep1	2380000	WT	1	8	NA
A2ASS6	TITIN_MOUSE	Ttn	Titin	WT_slice8_rep2	2800000	WT	2	8	NA
A2ASS6	TITIN_MOUSE	Ttn	Titin	WT_slice8_rep3	7150000	WT	3	8	NA
A2ASS6	TITIN_MOUSE	Ttn	Titin	WT_slice9_rep1	2550000	WT	1	9	NA
A2ASS6	TITIN_MOUSE	Ttn	Titin	WT_slice9_rep2	3620000	WT	2	9	NA
A2ASS6	TITIN_MOUSE	Ttn	Titin	WT_slice9_rep3	3950000	WT	3	9	NA
A2ASS6	TITIN_MOUSE	Ttn	Titin	WT_slice10_rep1	3410000	WT	1	10	NA
A2ASS6	TITIN_MOUSE	Ttn	Titin	WT_slice10_rep2	2940000	WT	2	10	NA
A2ASS6	TITIN_MOUSE	Ttn	Titin	WT_slice10_rep3	3390000	WT	3	10	NA
A2ASS6	TITIN_MOUSE	Ttn	Titin	WT_slice11_rep1	4450000	WT	1	11	NA
A2ASS6	TITIN_MOUSE	Ttn	Titin	WT_slice11_rep2	6430000	WT	2	11	NA
A2ASS6	TITIN_MOUSE	Ttn	Titin	WT_slice11_rep3	4150000	WT	3	11	NA
A2ASS6	TITIN_MOUSE	Ttn	Titin	WT_slice12_rep1	3700000	WT	1	12	NA
A2ASS6	TITIN_MOUSE	Ttn	Titin	WT_slice12_rep2	5230000	WT	2	12	NA
A2ASS6	TITIN_MOUSE	Ttn	Titin	WT_slice12_rep3	5450000	WT	3	12	NA
A2ASS6	TITIN_MOUSE	Ttn	Titin	WT_slice13_rep1	5010000	WT	1	13	NA
A2ASS6	TITIN_MOUSE	Ttn	Titin	WT_slice13_rep2	5720000	WT	2	13	NA
A2ASS6	TITIN_MOUSE	Ttn	Titin	WT_slice13_rep3	6070000	WT	3	13	NA
A2ASS6	TITIN_MOUSE	Ttn	Titin	WT_slice14_rep1	7420000	WT	1	14	NA
A2ASS6	TITIN_MOUSE	Ttn	Titin	WT_slice14_rep2	7210000	WT	2	14	NA
A2ASS6	TITIN_MOUSE	Ttn	Titin	WT_slice14_rep3	7310000	WT	3	14	NA
A2ASS6	TITIN_MOUSE	Ttn	Titin	WT_slice15_rep1	7870000	WT	1	15	NA
A2ASS6	TITIN_MOUSE	Ttn	Titin	WT_slice15_rep2	9690000	WT	2	15	NA
A2ASS6	TITIN_MOUSE	Ttn	Titin	WT_slice15_rep3	8720000	WT	3	15	NA
A2ASS6	TITIN_MOUSE	Ttn	Titin	WT_slice16_rep1	6550000	WT	1	16	NA
A2ASS6	TITIN_MOUSE	Ttn	Titin	WT_slice16_rep2	6720000	WT	2	16	NA
A2ASS6	TITIN_MOUSE	Ttn	Titin	WT_slice16_rep3	7820000	WT	3	16	NA
A2ASS6	TITIN_MOUSE	Ttn	Titin	WT_slice17_rep1	6030000	WT	1	17	NA
A2ASS6	TITIN_MOUSE	Ttn	Titin	WT_slice17_rep2	7000000	WT	2	17	NA
A2ASS6	TITIN_MOUSE	Ttn	Titin	WT_slice17_rep3	6780000	WT	3	17	NA
A2ASS6	TITIN_MOUSE	Ttn	Titin	WT_slice18_rep1	3150000	WT	1	18	NA
A2ASS6	TITIN_MOUSE	Ttn	Titin	WT_slice18_rep2	3660000	WT	2	18	NA
A2ASS6	TITIN_MOUSE	Ttn	Titin	WT_slice18_rep3	3330000	WT	3	18	NA
A2ASS6	TITIN_MOUSE	Ttn	Titin	WT_slice19_rep1	5180000	WT	1	19	NA
A2ASS6	TITIN_MOUSE	Ttn	Titin	WT_slice19_rep2	6480000	WT	2	19	NA
A2ASS6	TITIN_MOUSE	Ttn	Titin	WT_slice19_rep3	7770000	WT	3	19	NA
A2ASS6	TITIN_MOUSE	Ttn	Titin	WT_slice20_rep1	3980000	WT	1	20	NA
A2ASS6	TITIN_MOUSE	Ttn	Titin	WT_slice20_rep2	4720000	WT	2	20	NA
A2ASS6	TITIN_MOUSE	Ttn	Titin	WT_slice20_rep3	5610000	WT	3	20	NA
A2ASS6	TITIN_MOUSE	Ttn	Titin	WT_slice21_rep1	4510000	WT	1	21	NA
A2ASS6	TITIN_MOUSE	Ttn	Titin	WT_slice21_rep2	5700000	WT	2	21	NA
A2ASS6	TITIN_MOUSE	Ttn	Titin	WT_slice21_rep3	5990000	WT	3	21	NA
A2ASS6	TITIN_MOUSE	Ttn	Titin	WT_slice22_rep1	7930000	WT	1	22	NA
A2ASS6	TITIN_MOUSE	Ttn	Titin	WT_slice22_rep2	7730000	WT	2	22	NA
A2ASS6	TITIN_MOUSE	Ttn	Titin	WT_slice22_rep3	8830000	WT	3	22	NA
A2ASS6	TITIN_MOUSE	Ttn	Titin	KO_slice22_rep1	11200000	KO	1	22	NA
A2ASS6	TITIN_MOUSE	Ttn	Titin	KO_slice22_rep2	71100000	KO	2	22	NA
A2ASS6	TITIN_MOUSE	Ttn	Titin	KO_slice22_rep3	14500000	KO	3	22	NA
A2ASS6	TITIN_MOUSE	Ttn	Titin	KO_slice23_rep1	17900000	KO	1	23	NA
A2ASS6	TITIN_MOUSE	Ttn	Titin	KO_slice23_rep2	12400000	KO	2	23	NA
A2ASS6	TITIN_MOUSE	Ttn	Titin	KO_slice23_rep3	19700000	KO	3	23	NA
A2ASS6	TITIN_MOUSE	Ttn	Titin	KO_slice24_rep1	37500000	KO	1	24	NA
A2ASS6	TITIN_MOUSE	Ttn	Titin	KO_slice24_rep2	16800000	KO	2	24	NA
A2ASS6	TITIN_MOUSE	Ttn	Titin	KO_slice24_rep3	1940000000	KO	3	24	NA
A2ASS6	TITIN_MOUSE	Ttn	Titin	WT_slice23_rep1	8470000	WT	1	23	NA
A2ASS6	TITIN_MOUSE	Ttn	Titin	WT_slice23_rep2	10300000	WT	2	23	NA
A2ASS6	TITIN_MOUSE	Ttn	Titin	WT_slice23_rep3	11600000	WT	3	23	NA
A2ASS6	TITIN_MOUSE	Ttn	Titin	WT_slice24_rep1	14900000	WT	1	24	NA
A2ASS6	TITIN_MOUSE	Ttn	Titin	WT_slice24_rep2	20000000	WT	2	24	NA
A2ASS6	TITIN_MOUSE	Ttn	Titin	WT_slice24_rep3	26600000	WT	3	24	NA
A2ASZ8	SCMC2_MOUSE	Slc25a25	Mitochondrial adenyl nucleotide antiporter SLC25A25	KO_slice5_rep2	272462	KO	2	5	Other
A2ASZ8	SCMC2_MOUSE	Slc25a25	Mitochondrial adenyl nucleotide antiporter SLC25A25	KO_slice6_rep1	738017	KO	1	6	Other
A2ASZ8	SCMC2_MOUSE	Slc25a25	Mitochondrial adenyl nucleotide antiporter SLC25A25	KO_slice6_rep2	516701	KO	2	6	Other
A2ASZ8	SCMC2_MOUSE	Slc25a25	Mitochondrial adenyl nucleotide antiporter SLC25A25	KO_slice6_rep3	552663	KO	3	6	Other
A2ASZ8	SCMC2_MOUSE	Slc25a25	Mitochondrial adenyl nucleotide antiporter SLC25A25	KO_slice7_rep1	628128	KO	1	7	Other
A2ASZ8	SCMC2_MOUSE	Slc25a25	Mitochondrial adenyl nucleotide antiporter SLC25A25	KO_slice7_rep2	668187	KO	2	7	Other
A2ASZ8	SCMC2_MOUSE	Slc25a25	Mitochondrial adenyl nucleotide antiporter SLC25A25	KO_slice7_rep3	540241	KO	3	7	Other
A2ASZ8	SCMC2_MOUSE	Slc25a25	Mitochondrial adenyl nucleotide antiporter SLC25A25	KO_slice8_rep1	495193	KO	1	8	Other
A2ASZ8	SCMC2_MOUSE	Slc25a25	Mitochondrial adenyl nucleotide antiporter SLC25A25	KO_slice8_rep2	548627	KO	2	8	Other
A2ASZ8	SCMC2_MOUSE	Slc25a25	Mitochondrial adenyl nucleotide antiporter SLC25A25	KO_slice8_rep3	531595	KO	3	8	Other
A2ASZ8	SCMC2_MOUSE	Slc25a25	Mitochondrial adenyl nucleotide antiporter SLC25A25	KO_slice9_rep1	264248	KO	1	9	Other
A2ASZ8	SCMC2_MOUSE	Slc25a25	Mitochondrial adenyl nucleotide antiporter SLC25A25	KO_slice9_rep2	320827	KO	2	9	Other
A2ASZ8	SCMC2_MOUSE	Slc25a25	Mitochondrial adenyl nucleotide antiporter SLC25A25	KO_slice9_rep3	754039	KO	3	9	Other
A2ASZ8	SCMC2_MOUSE	Slc25a25	Mitochondrial adenyl nucleotide antiporter SLC25A25	KO_slice10_rep1	338880	KO	1	10	Other
A2ASZ8	SCMC2_MOUSE	Slc25a25	Mitochondrial adenyl nucleotide antiporter SLC25A25	KO_slice10_rep2	248170	KO	2	10	Other
A2ASZ8	SCMC2_MOUSE	Slc25a25	Mitochondrial adenyl nucleotide antiporter SLC25A25	KO_slice10_rep3	400119	KO	3	10	Other
A2ASZ8	SCMC2_MOUSE	Slc25a25	Mitochondrial adenyl nucleotide antiporter SLC25A25	KO_slice11_rep1	251547	KO	1	11	Other
A2ASZ8	SCMC2_MOUSE	Slc25a25	Mitochondrial adenyl nucleotide antiporter SLC25A25	KO_slice11_rep2	239699	KO	2	11	Other
A2ASZ8	SCMC2_MOUSE	Slc25a25	Mitochondrial adenyl nucleotide antiporter SLC25A25	KO_slice11_rep3	276212	KO	3	11	Other
A2ASZ8	SCMC2_MOUSE	Slc25a25	Mitochondrial adenyl nucleotide antiporter SLC25A25	KO_slice12_rep3	467690	KO	3	12	Other
A2ASZ8	SCMC2_MOUSE	Slc25a25	Mitochondrial adenyl nucleotide antiporter SLC25A25	KO_slice13_rep2	220091	KO	2	13	Other
A2ASZ8	SCMC2_MOUSE	Slc25a25	Mitochondrial adenyl nucleotide antiporter SLC25A25	KO_slice14_rep3	273128	KO	3	14	Other
A2ASZ8	SCMC2_MOUSE	Slc25a25	Mitochondrial adenyl nucleotide antiporter SLC25A25	KO_slice16_rep3	169741	KO	3	16	Other
A2ASZ8	SCMC2_MOUSE	Slc25a25	Mitochondrial adenyl nucleotide antiporter SLC25A25	KO_slice18_rep2	68723.7	KO	2	18	Other
A2ASZ8	SCMC2_MOUSE	Slc25a25	Mitochondrial adenyl nucleotide antiporter SLC25A25	KO_slice19_rep1	70209.6	KO	1	19	Other
A2ASZ8	SCMC2_MOUSE	Slc25a25	Mitochondrial adenyl nucleotide antiporter SLC25A25	KO_slice20_rep1	55721	KO	1	20	Other
A2ASZ8	SCMC2_MOUSE	Slc25a25	Mitochondrial adenyl nucleotide antiporter SLC25A25	KO_slice20_rep3	71324.9	KO	3	20	Other
A2ASZ8	SCMC2_MOUSE	Slc25a25	Mitochondrial adenyl nucleotide antiporter SLC25A25	KO_slice21_rep1	2190000	KO	1	21	Other
A2ASZ8	SCMC2_MOUSE	Slc25a25	Mitochondrial adenyl nucleotide antiporter SLC25A25	KO_slice21_rep2	3190000	KO	2	21	Other
A2ASZ8	SCMC2_MOUSE	Slc25a25	Mitochondrial adenyl nucleotide antiporter SLC25A25	WT_slice6_rep1	325024	WT	1	6	Other
A2ASZ8	SCMC2_MOUSE	Slc25a25	Mitochondrial adenyl nucleotide antiporter SLC25A25	WT_slice6_rep2	329580	WT	2	6	Other
A2ASZ8	SCMC2_MOUSE	Slc25a25	Mitochondrial adenyl nucleotide antiporter SLC25A25	WT_slice6_rep3	290490	WT	3	6	Other
A2ASZ8	SCMC2_MOUSE	Slc25a25	Mitochondrial adenyl nucleotide antiporter SLC25A25	WT_slice7_rep1	348236	WT	1	7	Other
A2ASZ8	SCMC2_MOUSE	Slc25a25	Mitochondrial adenyl nucleotide antiporter SLC25A25	WT_slice7_rep2	355669	WT	2	7	Other
A2ASZ8	SCMC2_MOUSE	Slc25a25	Mitochondrial adenyl nucleotide antiporter SLC25A25	WT_slice7_rep3	406315	WT	3	7	Other
A2ASZ8	SCMC2_MOUSE	Slc25a25	Mitochondrial adenyl nucleotide antiporter SLC25A25	WT_slice8_rep1	366319	WT	1	8	Other
A2ASZ8	SCMC2_MOUSE	Slc25a25	Mitochondrial adenyl nucleotide antiporter SLC25A25	WT_slice8_rep2	277420	WT	2	8	Other
A2ASZ8	SCMC2_MOUSE	Slc25a25	Mitochondrial adenyl nucleotide antiporter SLC25A25	WT_slice9_rep1	249794	WT	1	9	Other
A2ASZ8	SCMC2_MOUSE	Slc25a25	Mitochondrial adenyl nucleotide antiporter SLC25A25	WT_slice9_rep2	223544	WT	2	9	Other
A2ASZ8	SCMC2_MOUSE	Slc25a25	Mitochondrial adenyl nucleotide antiporter SLC25A25	WT_slice9_rep3	196922	WT	3	9	Other
A2ASZ8	SCMC2_MOUSE	Slc25a25	Mitochondrial adenyl nucleotide antiporter SLC25A25	WT_slice10_rep2	192131	WT	2	10	Other
A2ASZ8	SCMC2_MOUSE	Slc25a25	Mitochondrial adenyl nucleotide antiporter SLC25A25	WT_slice10_rep3	189990	WT	3	10	Other
A2ASZ8	SCMC2_MOUSE	Slc25a25	Mitochondrial adenyl nucleotide antiporter SLC25A25	WT_slice11_rep1	193694	WT	1	11	Other
A2ASZ8	SCMC2_MOUSE	Slc25a25	Mitochondrial adenyl nucleotide antiporter SLC25A25	WT_slice11_rep2	153105	WT	2	11	Other
A2ASZ8	SCMC2_MOUSE	Slc25a25	Mitochondrial adenyl nucleotide antiporter SLC25A25	WT_slice12_rep1	204921	WT	1	12	Other
A2ASZ8	SCMC2_MOUSE	Slc25a25	Mitochondrial adenyl nucleotide antiporter SLC25A25	WT_slice14_rep1	377796	WT	1	14	Other
A2ASZ8	SCMC2_MOUSE	Slc25a25	Mitochondrial adenyl nucleotide antiporter SLC25A25	WT_slice15_rep1	224826	WT	1	15	Other
A2ASZ8	SCMC2_MOUSE	Slc25a25	Mitochondrial adenyl nucleotide antiporter SLC25A25	WT_slice15_rep2	260875	WT	2	15	Other
A2ASZ8	SCMC2_MOUSE	Slc25a25	Mitochondrial adenyl nucleotide antiporter SLC25A25	WT_slice17_rep1	136196	WT	1	17	Other
A2ASZ8	SCMC2_MOUSE	Slc25a25	Mitochondrial adenyl nucleotide antiporter SLC25A25	WT_slice20_rep3	1110000	WT	3	20	Other
A2ASZ8	SCMC2_MOUSE	Slc25a25	Mitochondrial adenyl nucleotide antiporter SLC25A25	WT_slice21_rep3	4080000	WT	3	21	Other
A2ASZ8	SCMC2_MOUSE	Slc25a25	Mitochondrial adenyl nucleotide antiporter SLC25A25	WT_slice22_rep3	1050000	WT	3	22	Other
A2ASZ8	SCMC2_MOUSE	Slc25a25	Mitochondrial adenyl nucleotide antiporter SLC25A25	KO_slice23_rep2	1560000	KO	2	23	Other
A2ASZ8	SCMC2_MOUSE	Slc25a25	Mitochondrial adenyl nucleotide antiporter SLC25A25	WT_slice24_rep1	2000000	WT	1	24	Other
A6H611	MIPEP_MOUSE	Mipep	Mitochondrial intermediate peptidase	KO_slice1_rep1	1180000	KO	1	1	Other
A6H611	MIPEP_MOUSE	Mipep	Mitochondrial intermediate peptidase	KO_slice1_rep2	1120000	KO	2	1	Other
A6H611	MIPEP_MOUSE	Mipep	Mitochondrial intermediate peptidase	KO_slice1_rep3	984880	KO	3	1	Other
A6H611	MIPEP_MOUSE	Mipep	Mitochondrial intermediate peptidase	KO_slice2_rep1	968369	KO	1	2	Other
A6H611	MIPEP_MOUSE	Mipep	Mitochondrial intermediate peptidase	KO_slice2_rep2	960181	KO	2	2	Other
A6H611	MIPEP_MOUSE	Mipep	Mitochondrial intermediate peptidase	KO_slice2_rep3	1530000	KO	3	2	Other
A6H611	MIPEP_MOUSE	Mipep	Mitochondrial intermediate peptidase	KO_slice3_rep1	5620000	KO	1	3	Other
A6H611	MIPEP_MOUSE	Mipep	Mitochondrial intermediate peptidase	KO_slice3_rep2	1430000	KO	2	3	Other
A6H611	MIPEP_MOUSE	Mipep	Mitochondrial intermediate peptidase	KO_slice3_rep3	1430000	KO	3	3	Other
A6H611	MIPEP_MOUSE	Mipep	Mitochondrial intermediate peptidase	KO_slice4_rep2	4060000	KO	2	4	Other
A6H611	MIPEP_MOUSE	Mipep	Mitochondrial intermediate peptidase	KO_slice4_rep3	3180000	KO	3	4	Other
A6H611	MIPEP_MOUSE	Mipep	Mitochondrial intermediate peptidase	KO_slice5_rep1	11900000	KO	1	5	Other
A6H611	MIPEP_MOUSE	Mipep	Mitochondrial intermediate peptidase	KO_slice5_rep2	12700000	KO	2	5	Other
A6H611	MIPEP_MOUSE	Mipep	Mitochondrial intermediate peptidase	KO_slice5_rep3	9970000	KO	3	5	Other
A6H611	MIPEP_MOUSE	Mipep	Mitochondrial intermediate peptidase	KO_slice6_rep1	7970000	KO	1	6	Other
A6H611	MIPEP_MOUSE	Mipep	Mitochondrial intermediate peptidase	KO_slice6_rep2	7580000	KO	2	6	Other
A6H611	MIPEP_MOUSE	Mipep	Mitochondrial intermediate peptidase	KO_slice6_rep3	7690000	KO	3	6	Other
A6H611	MIPEP_MOUSE	Mipep	Mitochondrial intermediate peptidase	KO_slice7_rep1	5670000	KO	1	7	Other
A6H611	MIPEP_MOUSE	Mipep	Mitochondrial intermediate peptidase	KO_slice7_rep2	6290000	KO	2	7	Other
A6H611	MIPEP_MOUSE	Mipep	Mitochondrial intermediate peptidase	KO_slice7_rep3	6040000	KO	3	7	Other
A6H611	MIPEP_MOUSE	Mipep	Mitochondrial intermediate peptidase	KO_slice8_rep1	4400000	KO	1	8	Other
A6H611	MIPEP_MOUSE	Mipep	Mitochondrial intermediate peptidase	KO_slice8_rep2	4290000	KO	2	8	Other
A6H611	MIPEP_MOUSE	Mipep	Mitochondrial intermediate peptidase	KO_slice8_rep3	5820000	KO	3	8	Other
A6H611	MIPEP_MOUSE	Mipep	Mitochondrial intermediate peptidase	KO_slice9_rep1	3860000	KO	1	9	Other
A6H611	MIPEP_MOUSE	Mipep	Mitochondrial intermediate peptidase	KO_slice9_rep2	3820000	KO	2	9	Other
A6H611	MIPEP_MOUSE	Mipep	Mitochondrial intermediate peptidase	KO_slice9_rep3	4210000	KO	3	9	Other
A6H611	MIPEP_MOUSE	Mipep	Mitochondrial intermediate peptidase	KO_slice10_rep1	4700000	KO	1	10	Other
A6H611	MIPEP_MOUSE	Mipep	Mitochondrial intermediate peptidase	KO_slice10_rep2	4230000	KO	2	10	Other
A6H611	MIPEP_MOUSE	Mipep	Mitochondrial intermediate peptidase	KO_slice10_rep3	4990000	KO	3	10	Other
A6H611	MIPEP_MOUSE	Mipep	Mitochondrial intermediate peptidase	KO_slice11_rep1	4700000	KO	1	11	Other
A6H611	MIPEP_MOUSE	Mipep	Mitochondrial intermediate peptidase	KO_slice11_rep2	3710000	KO	2	11	Other
A6H611	MIPEP_MOUSE	Mipep	Mitochondrial intermediate peptidase	KO_slice11_rep3	4040000	KO	3	11	Other
A6H611	MIPEP_MOUSE	Mipep	Mitochondrial intermediate peptidase	KO_slice12_rep1	2650000	KO	1	12	Other
A6H611	MIPEP_MOUSE	Mipep	Mitochondrial intermediate peptidase	KO_slice12_rep2	2820000	KO	2	12	Other
A6H611	MIPEP_MOUSE	Mipep	Mitochondrial intermediate peptidase	KO_slice12_rep3	3350000	KO	3	12	Other
A6H611	MIPEP_MOUSE	Mipep	Mitochondrial intermediate peptidase	KO_slice13_rep1	3000000	KO	1	13	Other
A6H611	MIPEP_MOUSE	Mipep	Mitochondrial intermediate peptidase	KO_slice13_rep2	2620000	KO	2	13	Other
A6H611	MIPEP_MOUSE	Mipep	Mitochondrial intermediate peptidase	KO_slice13_rep3	2240000	KO	3	13	Other
A6H611	MIPEP_MOUSE	Mipep	Mitochondrial intermediate peptidase	KO_slice14_rep1	2710000	KO	1	14	Other
A6H611	MIPEP_MOUSE	Mipep	Mitochondrial intermediate peptidase	KO_slice14_rep2	2560000	KO	2	14	Other
A6H611	MIPEP_MOUSE	Mipep	Mitochondrial intermediate peptidase	KO_slice14_rep3	2620000	KO	3	14	Other
A6H611	MIPEP_MOUSE	Mipep	Mitochondrial intermediate peptidase	KO_slice15_rep1	579755	KO	1	15	Other
A6H611	MIPEP_MOUSE	Mipep	Mitochondrial intermediate peptidase	KO_slice15_rep2	1140000	KO	2	15	Other
A6H611	MIPEP_MOUSE	Mipep	Mitochondrial intermediate peptidase	KO_slice15_rep3	1490000	KO	3	15	Other
A6H611	MIPEP_MOUSE	Mipep	Mitochondrial intermediate peptidase	KO_slice16_rep1	1630000	KO	1	16	Other
A6H611	MIPEP_MOUSE	Mipep	Mitochondrial intermediate peptidase	KO_slice16_rep2	1280000	KO	2	16	Other
A6H611	MIPEP_MOUSE	Mipep	Mitochondrial intermediate peptidase	KO_slice16_rep3	1410000	KO	3	16	Other
A6H611	MIPEP_MOUSE	Mipep	Mitochondrial intermediate peptidase	KO_slice17_rep1	1420000	KO	1	17	Other
A6H611	MIPEP_MOUSE	Mipep	Mitochondrial intermediate peptidase	KO_slice17_rep2	852347	KO	2	17	Other
A6H611	MIPEP_MOUSE	Mipep	Mitochondrial intermediate peptidase	KO_slice17_rep3	2480000	KO	3	17	Other
A6H611	MIPEP_MOUSE	Mipep	Mitochondrial intermediate peptidase	KO_slice18_rep1	343033	KO	1	18	Other
A6H611	MIPEP_MOUSE	Mipep	Mitochondrial intermediate peptidase	KO_slice18_rep2	516123	KO	2	18	Other
A6H611	MIPEP_MOUSE	Mipep	Mitochondrial intermediate peptidase	KO_slice18_rep3	467244	KO	3	18	Other
A6H611	MIPEP_MOUSE	Mipep	Mitochondrial intermediate peptidase	KO_slice19_rep1	1020000	KO	1	19	Other
A6H611	MIPEP_MOUSE	Mipep	Mitochondrial intermediate peptidase	KO_slice19_rep2	538501	KO	2	19	Other
A6H611	MIPEP_MOUSE	Mipep	Mitochondrial intermediate peptidase	KO_slice19_rep3	1020000	KO	3	19	Other
A6H611	MIPEP_MOUSE	Mipep	Mitochondrial intermediate peptidase	KO_slice20_rep1	645172	KO	1	20	Other
A6H611	MIPEP_MOUSE	Mipep	Mitochondrial intermediate peptidase	KO_slice20_rep2	622458	KO	2	20	Other
A6H611	MIPEP_MOUSE	Mipep	Mitochondrial intermediate peptidase	KO_slice20_rep3	1090000	KO	3	20	Other
A6H611	MIPEP_MOUSE	Mipep	Mitochondrial intermediate peptidase	KO_slice21_rep2	16600000	KO	2	21	Other
A6H611	MIPEP_MOUSE	Mipep	Mitochondrial intermediate peptidase	KO_slice21_rep3	14600000	KO	3	21	Other
A6H611	MIPEP_MOUSE	Mipep	Mitochondrial intermediate peptidase	WT_slice1_rep1	1450000	WT	1	1	Other
A6H611	MIPEP_MOUSE	Mipep	Mitochondrial intermediate peptidase	WT_slice1_rep2	1240000	WT	2	1	Other
A6H611	MIPEP_MOUSE	Mipep	Mitochondrial intermediate peptidase	WT_slice1_rep3	1480000	WT	3	1	Other
A6H611	MIPEP_MOUSE	Mipep	Mitochondrial intermediate peptidase	WT_slice2_rep1	1070000	WT	1	2	Other
A6H611	MIPEP_MOUSE	Mipep	Mitochondrial intermediate peptidase	WT_slice2_rep2	1850000	WT	2	2	Other
A6H611	MIPEP_MOUSE	Mipep	Mitochondrial intermediate peptidase	WT_slice2_rep3	1060000	WT	3	2	Other
A6H611	MIPEP_MOUSE	Mipep	Mitochondrial intermediate peptidase	WT_slice3_rep1	723842	WT	1	3	Other
A6H611	MIPEP_MOUSE	Mipep	Mitochondrial intermediate peptidase	WT_slice3_rep2	1530000	WT	2	3	Other
A6H611	MIPEP_MOUSE	Mipep	Mitochondrial intermediate peptidase	WT_slice3_rep3	1020000	WT	3	3	Other
A6H611	MIPEP_MOUSE	Mipep	Mitochondrial intermediate peptidase	WT_slice4_rep1	5040000	WT	1	4	Other
A6H611	MIPEP_MOUSE	Mipep	Mitochondrial intermediate peptidase	WT_slice4_rep2	5390000	WT	2	4	Other
A6H611	MIPEP_MOUSE	Mipep	Mitochondrial intermediate peptidase	WT_slice4_rep3	3290000	WT	3	4	Other
A6H611	MIPEP_MOUSE	Mipep	Mitochondrial intermediate peptidase	WT_slice5_rep1	16500000	WT	1	5	Other
A6H611	MIPEP_MOUSE	Mipep	Mitochondrial intermediate peptidase	WT_slice5_rep2	16900000	WT	2	5	Other
A6H611	MIPEP_MOUSE	Mipep	Mitochondrial intermediate peptidase	WT_slice5_rep3	17200000	WT	3	5	Other
A6H611	MIPEP_MOUSE	Mipep	Mitochondrial intermediate peptidase	WT_slice6_rep1	11100000	WT	1	6	Other
A6H611	MIPEP_MOUSE	Mipep	Mitochondrial intermediate peptidase	WT_slice6_rep2	8230000	WT	2	6	Other
A6H611	MIPEP_MOUSE	Mipep	Mitochondrial intermediate peptidase	WT_slice6_rep3	10200000	WT	3	6	Other
A6H611	MIPEP_MOUSE	Mipep	Mitochondrial intermediate peptidase	WT_slice7_rep1	7930000	WT	1	7	Other
A6H611	MIPEP_MOUSE	Mipep	Mitochondrial intermediate peptidase	WT_slice7_rep2	5660000	WT	2	7	Other
A6H611	MIPEP_MOUSE	Mipep	Mitochondrial intermediate peptidase	WT_slice7_rep3	6080000	WT	3	7	Other
A6H611	MIPEP_MOUSE	Mipep	Mitochondrial intermediate peptidase	WT_slice8_rep1	4660000	WT	1	8	Other
A6H611	MIPEP_MOUSE	Mipep	Mitochondrial intermediate peptidase	WT_slice8_rep2	4380000	WT	2	8	Other
A6H611	MIPEP_MOUSE	Mipep	Mitochondrial intermediate peptidase	WT_slice8_rep3	4890000	WT	3	8	Other
A6H611	MIPEP_MOUSE	Mipep	Mitochondrial intermediate peptidase	WT_slice9_rep1	3380000	WT	1	9	Other
A6H611	MIPEP_MOUSE	Mipep	Mitochondrial intermediate peptidase	WT_slice9_rep2	3650000	WT	2	9	Other
A6H611	MIPEP_MOUSE	Mipep	Mitochondrial intermediate peptidase	WT_slice9_rep3	3470000	WT	3	9	Other
A6H611	MIPEP_MOUSE	Mipep	Mitochondrial intermediate peptidase	WT_slice10_rep1	3790000	WT	1	10	Other
A6H611	MIPEP_MOUSE	Mipep	Mitochondrial intermediate peptidase	WT_slice10_rep2	3740000	WT	2	10	Other
A6H611	MIPEP_MOUSE	Mipep	Mitochondrial intermediate peptidase	WT_slice10_rep3	3530000	WT	3	10	Other
A6H611	MIPEP_MOUSE	Mipep	Mitochondrial intermediate peptidase	WT_slice11_rep1	3870000	WT	1	11	Other
A6H611	MIPEP_MOUSE	Mipep	Mitochondrial intermediate peptidase	WT_slice11_rep2	3550000	WT	2	11	Other
A6H611	MIPEP_MOUSE	Mipep	Mitochondrial intermediate peptidase	WT_slice11_rep3	3240000	WT	3	11	Other
A6H611	MIPEP_MOUSE	Mipep	Mitochondrial intermediate peptidase	WT_slice12_rep1	2790000	WT	1	12	Other
A6H611	MIPEP_MOUSE	Mipep	Mitochondrial intermediate peptidase	WT_slice12_rep2	3650000	WT	2	12	Other
A6H611	MIPEP_MOUSE	Mipep	Mitochondrial intermediate peptidase	WT_slice12_rep3	2400000	WT	3	12	Other
A6H611	MIPEP_MOUSE	Mipep	Mitochondrial intermediate peptidase	WT_slice13_rep1	2560000	WT	1	13	Other
A6H611	MIPEP_MOUSE	Mipep	Mitochondrial intermediate peptidase	WT_slice13_rep2	3010000	WT	2	13	Other
A6H611	MIPEP_MOUSE	Mipep	Mitochondrial intermediate peptidase	WT_slice13_rep3	2350000	WT	3	13	Other
A6H611	MIPEP_MOUSE	Mipep	Mitochondrial intermediate peptidase	WT_slice14_rep1	2090000	WT	1	14	Other
A6H611	MIPEP_MOUSE	Mipep	Mitochondrial intermediate peptidase	WT_slice14_rep2	1420000	WT	2	14	Other
A6H611	MIPEP_MOUSE	Mipep	Mitochondrial intermediate peptidase	WT_slice14_rep3	2260000	WT	3	14	Other
A6H611	MIPEP_MOUSE	Mipep	Mitochondrial intermediate peptidase	WT_slice15_rep1	1990000	WT	1	15	Other
A6H611	MIPEP_MOUSE	Mipep	Mitochondrial intermediate peptidase	WT_slice15_rep2	2210000	WT	2	15	Other
A6H611	MIPEP_MOUSE	Mipep	Mitochondrial intermediate peptidase	WT_slice15_rep3	1930000	WT	3	15	Other
A6H611	MIPEP_MOUSE	Mipep	Mitochondrial intermediate peptidase	WT_slice16_rep1	1740000	WT	1	16	Other
A6H611	MIPEP_MOUSE	Mipep	Mitochondrial intermediate peptidase	WT_slice16_rep2	1700000	WT	2	16	Other
A6H611	MIPEP_MOUSE	Mipep	Mitochondrial intermediate peptidase	WT_slice16_rep3	2380000	WT	3	16	Other
A6H611	MIPEP_MOUSE	Mipep	Mitochondrial intermediate peptidase	WT_slice17_rep1	1550000	WT	1	17	Other
A6H611	MIPEP_MOUSE	Mipep	Mitochondrial intermediate peptidase	WT_slice17_rep2	1730000	WT	2	17	Other
A6H611	MIPEP_MOUSE	Mipep	Mitochondrial intermediate peptidase	WT_slice17_rep3	2090000	WT	3	17	Other
A6H611	MIPEP_MOUSE	Mipep	Mitochondrial intermediate peptidase	WT_slice18_rep3	14200000	WT	3	18	Other
A6H611	MIPEP_MOUSE	Mipep	Mitochondrial intermediate peptidase	WT_slice19_rep2	495684	WT	2	19	Other
A6H611	MIPEP_MOUSE	Mipep	Mitochondrial intermediate peptidase	WT_slice19_rep3	1440000	WT	3	19	Other
A6H611	MIPEP_MOUSE	Mipep	Mitochondrial intermediate peptidase	WT_slice20_rep1	6970000	WT	1	20	Other
A6H611	MIPEP_MOUSE	Mipep	Mitochondrial intermediate peptidase	WT_slice21_rep1	21400000	WT	1	21	Other
A6H611	MIPEP_MOUSE	Mipep	Mitochondrial intermediate peptidase	WT_slice21_rep3	7360000	WT	3	21	Other
A6H611	MIPEP_MOUSE	Mipep	Mitochondrial intermediate peptidase	WT_slice22_rep1	12100000	WT	1	22	Other
A6H611	MIPEP_MOUSE	Mipep	Mitochondrial intermediate peptidase	WT_slice22_rep2	12000000	WT	2	22	Other
A6H611	MIPEP_MOUSE	Mipep	Mitochondrial intermediate peptidase	WT_slice22_rep3	10700000	WT	3	22	Other
A6H611	MIPEP_MOUSE	Mipep	Mitochondrial intermediate peptidase	KO_slice22_rep1	62400000	KO	1	22	Other
A6H611	MIPEP_MOUSE	Mipep	Mitochondrial intermediate peptidase	KO_slice22_rep3	1020000	KO	3	22	Other
A6H611	MIPEP_MOUSE	Mipep	Mitochondrial intermediate peptidase	KO_slice23_rep1	1560000	KO	1	23	Other
A6H611	MIPEP_MOUSE	Mipep	Mitochondrial intermediate peptidase	KO_slice23_rep2	4330000	KO	2	23	Other
A6H611	MIPEP_MOUSE	Mipep	Mitochondrial intermediate peptidase	KO_slice23_rep3	1500000	KO	3	23	Other
A6H611	MIPEP_MOUSE	Mipep	Mitochondrial intermediate peptidase	KO_slice24_rep1	4120000	KO	1	24	Other
A6H611	MIPEP_MOUSE	Mipep	Mitochondrial intermediate peptidase	KO_slice24_rep2	4380000	KO	2	24	Other
A6H611	MIPEP_MOUSE	Mipep	Mitochondrial intermediate peptidase	WT_slice24_rep3	5350000	WT	3	24	Other
B1AR13	CISD3_MOUSE	Cisd3	CDGSH iron-sulfur domain-containing protein 3, mitochondrial	KO_slice1_rep1	21000000	KO	1	1	Other
B1AR13	CISD3_MOUSE	Cisd3	CDGSH iron-sulfur domain-containing protein 3, mitochondrial	KO_slice1_rep2	16900000	KO	2	1	Other
B1AR13	CISD3_MOUSE	Cisd3	CDGSH iron-sulfur domain-containing protein 3, mitochondrial	KO_slice1_rep3	19400000	KO	3	1	Other
B1AR13	CISD3_MOUSE	Cisd3	CDGSH iron-sulfur domain-containing protein 3, mitochondrial	KO_slice2_rep1	13500000	KO	1	2	Other
B1AR13	CISD3_MOUSE	Cisd3	CDGSH iron-sulfur domain-containing protein 3, mitochondrial	KO_slice2_rep2	17100000	KO	2	2	Other
B1AR13	CISD3_MOUSE	Cisd3	CDGSH iron-sulfur domain-containing protein 3, mitochondrial	KO_slice2_rep3	10700000	KO	3	2	Other
B1AR13	CISD3_MOUSE	Cisd3	CDGSH iron-sulfur domain-containing protein 3, mitochondrial	KO_slice3_rep1	11000000	KO	1	3	Other
B1AR13	CISD3_MOUSE	Cisd3	CDGSH iron-sulfur domain-containing protein 3, mitochondrial	KO_slice3_rep2	10400000	KO	2	3	Other
B1AR13	CISD3_MOUSE	Cisd3	CDGSH iron-sulfur domain-containing protein 3, mitochondrial	KO_slice3_rep3	13700000	KO	3	3	Other
B1AR13	CISD3_MOUSE	Cisd3	CDGSH iron-sulfur domain-containing protein 3, mitochondrial	KO_slice4_rep1	8540000	KO	1	4	Other
B1AR13	CISD3_MOUSE	Cisd3	CDGSH iron-sulfur domain-containing protein 3, mitochondrial	KO_slice4_rep2	14300000	KO	2	4	Other
B1AR13	CISD3_MOUSE	Cisd3	CDGSH iron-sulfur domain-containing protein 3, mitochondrial	KO_slice4_rep3	11600000	KO	3	4	Other
B1AR13	CISD3_MOUSE	Cisd3	CDGSH iron-sulfur domain-containing protein 3, mitochondrial	KO_slice5_rep1	10400000	KO	1	5	Other
B1AR13	CISD3_MOUSE	Cisd3	CDGSH iron-sulfur domain-containing protein 3, mitochondrial	KO_slice5_rep2	14600000	KO	2	5	Other
B1AR13	CISD3_MOUSE	Cisd3	CDGSH iron-sulfur domain-containing protein 3, mitochondrial	KO_slice5_rep3	13100000	KO	3	5	Other
B1AR13	CISD3_MOUSE	Cisd3	CDGSH iron-sulfur domain-containing protein 3, mitochondrial	KO_slice6_rep1	7850000	KO	1	6	Other
B1AR13	CISD3_MOUSE	Cisd3	CDGSH iron-sulfur domain-containing protein 3, mitochondrial	KO_slice6_rep2	9300000	KO	2	6	Other
B1AR13	CISD3_MOUSE	Cisd3	CDGSH iron-sulfur domain-containing protein 3, mitochondrial	KO_slice6_rep3	10900000	KO	3	6	Other
B1AR13	CISD3_MOUSE	Cisd3	CDGSH iron-sulfur domain-containing protein 3, mitochondrial	KO_slice7_rep1	8930000	KO	1	7	Other
B1AR13	CISD3_MOUSE	Cisd3	CDGSH iron-sulfur domain-containing protein 3, mitochondrial	KO_slice7_rep2	11600000	KO	2	7	Other
B1AR13	CISD3_MOUSE	Cisd3	CDGSH iron-sulfur domain-containing protein 3, mitochondrial	KO_slice7_rep3	9850000	KO	3	7	Other
B1AR13	CISD3_MOUSE	Cisd3	CDGSH iron-sulfur domain-containing protein 3, mitochondrial	KO_slice8_rep1	11200000	KO	1	8	Other
B1AR13	CISD3_MOUSE	Cisd3	CDGSH iron-sulfur domain-containing protein 3, mitochondrial	KO_slice8_rep2	11500000	KO	2	8	Other
B1AR13	CISD3_MOUSE	Cisd3	CDGSH iron-sulfur domain-containing protein 3, mitochondrial	KO_slice8_rep3	12900000	KO	3	8	Other
B1AR13	CISD3_MOUSE	Cisd3	CDGSH iron-sulfur domain-containing protein 3, mitochondrial	KO_slice9_rep1	13000000	KO	1	9	Other
B1AR13	CISD3_MOUSE	Cisd3	CDGSH iron-sulfur domain-containing protein 3, mitochondrial	KO_slice9_rep2	11900000	KO	2	9	Other
B1AR13	CISD3_MOUSE	Cisd3	CDGSH iron-sulfur domain-containing protein 3, mitochondrial	KO_slice9_rep3	10300000	KO	3	9	Other
B1AR13	CISD3_MOUSE	Cisd3	CDGSH iron-sulfur domain-containing protein 3, mitochondrial	KO_slice10_rep1	10700000	KO	1	10	Other
B1AR13	CISD3_MOUSE	Cisd3	CDGSH iron-sulfur domain-containing protein 3, mitochondrial	KO_slice10_rep2	11300000	KO	2	10	Other
B1AR13	CISD3_MOUSE	Cisd3	CDGSH iron-sulfur domain-containing protein 3, mitochondrial	KO_slice10_rep3	10300000	KO	3	10	Other
B1AR13	CISD3_MOUSE	Cisd3	CDGSH iron-sulfur domain-containing protein 3, mitochondrial	KO_slice11_rep1	13700000	KO	1	11	Other
B1AR13	CISD3_MOUSE	Cisd3	CDGSH iron-sulfur domain-containing protein 3, mitochondrial	KO_slice11_rep2	11300000	KO	2	11	Other
B1AR13	CISD3_MOUSE	Cisd3	CDGSH iron-sulfur domain-containing protein 3, mitochondrial	KO_slice11_rep3	10300000	KO	3	11	Other
B1AR13	CISD3_MOUSE	Cisd3	CDGSH iron-sulfur domain-containing protein 3, mitochondrial	KO_slice12_rep1	10400000	KO	1	12	Other
B1AR13	CISD3_MOUSE	Cisd3	CDGSH iron-sulfur domain-containing protein 3, mitochondrial	KO_slice12_rep2	9800000	KO	2	12	Other
B1AR13	CISD3_MOUSE	Cisd3	CDGSH iron-sulfur domain-containing protein 3, mitochondrial	KO_slice12_rep3	10800000	KO	3	12	Other
B1AR13	CISD3_MOUSE	Cisd3	CDGSH iron-sulfur domain-containing protein 3, mitochondrial	KO_slice13_rep1	12000000	KO	1	13	Other
B1AR13	CISD3_MOUSE	Cisd3	CDGSH iron-sulfur domain-containing protein 3, mitochondrial	KO_slice13_rep2	10500000	KO	2	13	Other
B1AR13	CISD3_MOUSE	Cisd3	CDGSH iron-sulfur domain-containing protein 3, mitochondrial	KO_slice13_rep3	6360000	KO	3	13	Other
B1AR13	CISD3_MOUSE	Cisd3	CDGSH iron-sulfur domain-containing protein 3, mitochondrial	KO_slice14_rep1	12800000	KO	1	14	Other
B1AR13	CISD3_MOUSE	Cisd3	CDGSH iron-sulfur domain-containing protein 3, mitochondrial	KO_slice14_rep2	10400000	KO	2	14	Other
B1AR13	CISD3_MOUSE	Cisd3	CDGSH iron-sulfur domain-containing protein 3, mitochondrial	KO_slice14_rep3	11200000	KO	3	14	Other
B1AR13	CISD3_MOUSE	Cisd3	CDGSH iron-sulfur domain-containing protein 3, mitochondrial	KO_slice15_rep1	10000000	KO	1	15	Other
B1AR13	CISD3_MOUSE	Cisd3	CDGSH iron-sulfur domain-containing protein 3, mitochondrial	KO_slice15_rep2	10000000	KO	2	15	Other
B1AR13	CISD3_MOUSE	Cisd3	CDGSH iron-sulfur domain-containing protein 3, mitochondrial	KO_slice15_rep3	11300000	KO	3	15	Other
B1AR13	CISD3_MOUSE	Cisd3	CDGSH iron-sulfur domain-containing protein 3, mitochondrial	KO_slice16_rep1	18200000	KO	1	16	Other
B1AR13	CISD3_MOUSE	Cisd3	CDGSH iron-sulfur domain-containing protein 3, mitochondrial	KO_slice16_rep2	15600000	KO	2	16	Other
B1AR13	CISD3_MOUSE	Cisd3	CDGSH iron-sulfur domain-containing protein 3, mitochondrial	KO_slice16_rep3	15100000	KO	3	16	Other
B1AR13	CISD3_MOUSE	Cisd3	CDGSH iron-sulfur domain-containing protein 3, mitochondrial	KO_slice17_rep1	13000000	KO	1	17	Other
B1AR13	CISD3_MOUSE	Cisd3	CDGSH iron-sulfur domain-containing protein 3, mitochondrial	KO_slice17_rep2	8280000	KO	2	17	Other
B1AR13	CISD3_MOUSE	Cisd3	CDGSH iron-sulfur domain-containing protein 3, mitochondrial	KO_slice17_rep3	9630000	KO	3	17	Other
B1AR13	CISD3_MOUSE	Cisd3	CDGSH iron-sulfur domain-containing protein 3, mitochondrial	KO_slice18_rep1	7560000	KO	1	18	Other
B1AR13	CISD3_MOUSE	Cisd3	CDGSH iron-sulfur domain-containing protein 3, mitochondrial	KO_slice18_rep2	5130000	KO	2	18	Other
B1AR13	CISD3_MOUSE	Cisd3	CDGSH iron-sulfur domain-containing protein 3, mitochondrial	KO_slice18_rep3	6680000	KO	3	18	Other
B1AR13	CISD3_MOUSE	Cisd3	CDGSH iron-sulfur domain-containing protein 3, mitochondrial	KO_slice19_rep1	11600000	KO	1	19	Other
B1AR13	CISD3_MOUSE	Cisd3	CDGSH iron-sulfur domain-containing protein 3, mitochondrial	KO_slice19_rep2	7900000	KO	2	19	Other
B1AR13	CISD3_MOUSE	Cisd3	CDGSH iron-sulfur domain-containing protein 3, mitochondrial	KO_slice19_rep3	8830000	KO	3	19	Other
B1AR13	CISD3_MOUSE	Cisd3	CDGSH iron-sulfur domain-containing protein 3, mitochondrial	KO_slice20_rep1	7930000	KO	1	20	Other
B1AR13	CISD3_MOUSE	Cisd3	CDGSH iron-sulfur domain-containing protein 3, mitochondrial	KO_slice20_rep2	5290000	KO	2	20	Other
B1AR13	CISD3_MOUSE	Cisd3	CDGSH iron-sulfur domain-containing protein 3, mitochondrial	KO_slice20_rep3	5560000	KO	3	20	Other
B1AR13	CISD3_MOUSE	Cisd3	CDGSH iron-sulfur domain-containing protein 3, mitochondrial	KO_slice21_rep1	3110000	KO	1	21	Other
B1AR13	CISD3_MOUSE	Cisd3	CDGSH iron-sulfur domain-containing protein 3, mitochondrial	KO_slice21_rep2	3120000	KO	2	21	Other
B1AR13	CISD3_MOUSE	Cisd3	CDGSH iron-sulfur domain-containing protein 3, mitochondrial	KO_slice21_rep3	2780000	KO	3	21	Other
B1AR13	CISD3_MOUSE	Cisd3	CDGSH iron-sulfur domain-containing protein 3, mitochondrial	WT_slice1_rep1	21300000	WT	1	1	Other
B1AR13	CISD3_MOUSE	Cisd3	CDGSH iron-sulfur domain-containing protein 3, mitochondrial	WT_slice1_rep2	26600000	WT	2	1	Other
B1AR13	CISD3_MOUSE	Cisd3	CDGSH iron-sulfur domain-containing protein 3, mitochondrial	WT_slice1_rep3	23200000	WT	3	1	Other
B1AR13	CISD3_MOUSE	Cisd3	CDGSH iron-sulfur domain-containing protein 3, mitochondrial	WT_slice2_rep1	10500000	WT	1	2	Other
B1AR13	CISD3_MOUSE	Cisd3	CDGSH iron-sulfur domain-containing protein 3, mitochondrial	WT_slice2_rep2	10700000	WT	2	2	Other
B1AR13	CISD3_MOUSE	Cisd3	CDGSH iron-sulfur domain-containing protein 3, mitochondrial	WT_slice2_rep3	11600000	WT	3	2	Other
B1AR13	CISD3_MOUSE	Cisd3	CDGSH iron-sulfur domain-containing protein 3, mitochondrial	WT_slice3_rep1	7800000	WT	1	3	Other
B1AR13	CISD3_MOUSE	Cisd3	CDGSH iron-sulfur domain-containing protein 3, mitochondrial	WT_slice3_rep2	7380000	WT	2	3	Other
B1AR13	CISD3_MOUSE	Cisd3	CDGSH iron-sulfur domain-containing protein 3, mitochondrial	WT_slice3_rep3	7690000	WT	3	3	Other
B1AR13	CISD3_MOUSE	Cisd3	CDGSH iron-sulfur domain-containing protein 3, mitochondrial	WT_slice4_rep1	7640000	WT	1	4	Other
B1AR13	CISD3_MOUSE	Cisd3	CDGSH iron-sulfur domain-containing protein 3, mitochondrial	WT_slice4_rep2	9150000	WT	2	4	Other
B1AR13	CISD3_MOUSE	Cisd3	CDGSH iron-sulfur domain-containing protein 3, mitochondrial	WT_slice4_rep3	5850000	WT	3	4	Other
B1AR13	CISD3_MOUSE	Cisd3	CDGSH iron-sulfur domain-containing protein 3, mitochondrial	WT_slice5_rep1	7600000	WT	1	5	Other
B1AR13	CISD3_MOUSE	Cisd3	CDGSH iron-sulfur domain-containing protein 3, mitochondrial	WT_slice5_rep2	7680000	WT	2	5	Other
B1AR13	CISD3_MOUSE	Cisd3	CDGSH iron-sulfur domain-containing protein 3, mitochondrial	WT_slice5_rep3	7040000	WT	3	5	Other
B1AR13	CISD3_MOUSE	Cisd3	CDGSH iron-sulfur domain-containing protein 3, mitochondrial	WT_slice6_rep1	6710000	WT	1	6	Other
B1AR13	CISD3_MOUSE	Cisd3	CDGSH iron-sulfur domain-containing protein 3, mitochondrial	WT_slice6_rep2	5240000	WT	2	6	Other
B1AR13	CISD3_MOUSE	Cisd3	CDGSH iron-sulfur domain-containing protein 3, mitochondrial	WT_slice6_rep3	9650000	WT	3	6	Other
B1AR13	CISD3_MOUSE	Cisd3	CDGSH iron-sulfur domain-containing protein 3, mitochondrial	WT_slice7_rep1	8140000	WT	1	7	Other
B1AR13	CISD3_MOUSE	Cisd3	CDGSH iron-sulfur domain-containing protein 3, mitochondrial	WT_slice7_rep2	7070000	WT	2	7	Other
B1AR13	CISD3_MOUSE	Cisd3	CDGSH iron-sulfur domain-containing protein 3, mitochondrial	WT_slice7_rep3	6880000	WT	3	7	Other
B1AR13	CISD3_MOUSE	Cisd3	CDGSH iron-sulfur domain-containing protein 3, mitochondrial	WT_slice8_rep1	7480000	WT	1	8	Other
B1AR13	CISD3_MOUSE	Cisd3	CDGSH iron-sulfur domain-containing protein 3, mitochondrial	WT_slice8_rep2	8030000	WT	2	8	Other
B1AR13	CISD3_MOUSE	Cisd3	CDGSH iron-sulfur domain-containing protein 3, mitochondrial	WT_slice9_rep1	7980000	WT	1	9	Other
B1AR13	CISD3_MOUSE	Cisd3	CDGSH iron-sulfur domain-containing protein 3, mitochondrial	WT_slice9_rep2	10400000	WT	2	9	Other
B1AR13	CISD3_MOUSE	Cisd3	CDGSH iron-sulfur domain-containing protein 3, mitochondrial	WT_slice9_rep3	8280000	WT	3	9	Other
B1AR13	CISD3_MOUSE	Cisd3	CDGSH iron-sulfur domain-containing protein 3, mitochondrial	WT_slice10_rep1	6980000	WT	1	10	Other
B1AR13	CISD3_MOUSE	Cisd3	CDGSH iron-sulfur domain-containing protein 3, mitochondrial	WT_slice10_rep2	8460000	WT	2	10	Other
B1AR13	CISD3_MOUSE	Cisd3	CDGSH iron-sulfur domain-containing protein 3, mitochondrial	WT_slice10_rep3	6720000	WT	3	10	Other
B1AR13	CISD3_MOUSE	Cisd3	CDGSH iron-sulfur domain-containing protein 3, mitochondrial	WT_slice11_rep1	8550000	WT	1	11	Other
B1AR13	CISD3_MOUSE	Cisd3	CDGSH iron-sulfur domain-containing protein 3, mitochondrial	WT_slice11_rep2	7280000	WT	2	11	Other
B1AR13	CISD3_MOUSE	Cisd3	CDGSH iron-sulfur domain-containing protein 3, mitochondrial	WT_slice11_rep3	6990000	WT	3	11	Other
B1AR13	CISD3_MOUSE	Cisd3	CDGSH iron-sulfur domain-containing protein 3, mitochondrial	WT_slice12_rep1	8660000	WT	1	12	Other
B1AR13	CISD3_MOUSE	Cisd3	CDGSH iron-sulfur domain-containing protein 3, mitochondrial	WT_slice12_rep2	7840000	WT	2	12	Other
B1AR13	CISD3_MOUSE	Cisd3	CDGSH iron-sulfur domain-containing protein 3, mitochondrial	WT_slice12_rep3	7000000	WT	3	12	Other
B1AR13	CISD3_MOUSE	Cisd3	CDGSH iron-sulfur domain-containing protein 3, mitochondrial	WT_slice13_rep1	9770000	WT	1	13	Other
B1AR13	CISD3_MOUSE	Cisd3	CDGSH iron-sulfur domain-containing protein 3, mitochondrial	WT_slice13_rep2	9810000	WT	2	13	Other
B1AR13	CISD3_MOUSE	Cisd3	CDGSH iron-sulfur domain-containing protein 3, mitochondrial	WT_slice13_rep3	9390000	WT	3	13	Other
B1AR13	CISD3_MOUSE	Cisd3	CDGSH iron-sulfur domain-containing protein 3, mitochondrial	WT_slice14_rep1	9310000	WT	1	14	Other
B1AR13	CISD3_MOUSE	Cisd3	CDGSH iron-sulfur domain-containing protein 3, mitochondrial	WT_slice14_rep2	9430000	WT	2	14	Other
B1AR13	CISD3_MOUSE	Cisd3	CDGSH iron-sulfur domain-containing protein 3, mitochondrial	WT_slice14_rep3	9050000	WT	3	14	Other
B1AR13	CISD3_MOUSE	Cisd3	CDGSH iron-sulfur domain-containing protein 3, mitochondrial	WT_slice15_rep1	12400000	WT	1	15	Other
B1AR13	CISD3_MOUSE	Cisd3	CDGSH iron-sulfur domain-containing protein 3, mitochondrial	WT_slice15_rep2	12700000	WT	2	15	Other
B1AR13	CISD3_MOUSE	Cisd3	CDGSH iron-sulfur domain-containing protein 3, mitochondrial	WT_slice15_rep3	11200000	WT	3	15	Other
B1AR13	CISD3_MOUSE	Cisd3	CDGSH iron-sulfur domain-containing protein 3, mitochondrial	WT_slice16_rep1	14000000	WT	1	16	Other
B1AR13	CISD3_MOUSE	Cisd3	CDGSH iron-sulfur domain-containing protein 3, mitochondrial	WT_slice16_rep2	13200000	WT	2	16	Other
B1AR13	CISD3_MOUSE	Cisd3	CDGSH iron-sulfur domain-containing protein 3, mitochondrial	WT_slice16_rep3	14100000	WT	3	16	Other
B1AR13	CISD3_MOUSE	Cisd3	CDGSH iron-sulfur domain-containing protein 3, mitochondrial	WT_slice17_rep1	10000000	WT	1	17	Other
B1AR13	CISD3_MOUSE	Cisd3	CDGSH iron-sulfur domain-containing protein 3, mitochondrial	WT_slice17_rep2	8580000	WT	2	17	Other
B1AR13	CISD3_MOUSE	Cisd3	CDGSH iron-sulfur domain-containing protein 3, mitochondrial	WT_slice17_rep3	5960000	WT	3	17	Other
B1AR13	CISD3_MOUSE	Cisd3	CDGSH iron-sulfur domain-containing protein 3, mitochondrial	WT_slice18_rep1	3750000	WT	1	18	Other
B1AR13	CISD3_MOUSE	Cisd3	CDGSH iron-sulfur domain-containing protein 3, mitochondrial	WT_slice18_rep2	3060000	WT	2	18	Other
B1AR13	CISD3_MOUSE	Cisd3	CDGSH iron-sulfur domain-containing protein 3, mitochondrial	WT_slice18_rep3	2440000	WT	3	18	Other
B1AR13	CISD3_MOUSE	Cisd3	CDGSH iron-sulfur domain-containing protein 3, mitochondrial	WT_slice19_rep1	6640000	WT	1	19	Other
B1AR13	CISD3_MOUSE	Cisd3	CDGSH iron-sulfur domain-containing protein 3, mitochondrial	WT_slice19_rep2	5820000	WT	2	19	Other
B1AR13	CISD3_MOUSE	Cisd3	CDGSH iron-sulfur domain-containing protein 3, mitochondrial	WT_slice19_rep3	6000000	WT	3	19	Other
B1AR13	CISD3_MOUSE	Cisd3	CDGSH iron-sulfur domain-containing protein 3, mitochondrial	WT_slice20_rep1	3010000	WT	1	20	Other
B1AR13	CISD3_MOUSE	Cisd3	CDGSH iron-sulfur domain-containing protein 3, mitochondrial	WT_slice20_rep2	1950000	WT	2	20	Other
B1AR13	CISD3_MOUSE	Cisd3	CDGSH iron-sulfur domain-containing protein 3, mitochondrial	WT_slice20_rep3	2330000	WT	3	20	Other
B1AR13	CISD3_MOUSE	Cisd3	CDGSH iron-sulfur domain-containing protein 3, mitochondrial	WT_slice21_rep1	1660000	WT	1	21	Other
B1AR13	CISD3_MOUSE	Cisd3	CDGSH iron-sulfur domain-containing protein 3, mitochondrial	WT_slice21_rep2	1360000	WT	2	21	Other
B1AR13	CISD3_MOUSE	Cisd3	CDGSH iron-sulfur domain-containing protein 3, mitochondrial	WT_slice21_rep3	1430000	WT	3	21	Other
B1AR13	CISD3_MOUSE	Cisd3	CDGSH iron-sulfur domain-containing protein 3, mitochondrial	WT_slice22_rep1	1250000	WT	1	22	Other
B1AR13	CISD3_MOUSE	Cisd3	CDGSH iron-sulfur domain-containing protein 3, mitochondrial	WT_slice22_rep2	1560000	WT	2	22	Other
B1AR13	CISD3_MOUSE	Cisd3	CDGSH iron-sulfur domain-containing protein 3, mitochondrial	WT_slice22_rep3	1080000	WT	3	22	Other
B1AR13	CISD3_MOUSE	Cisd3	CDGSH iron-sulfur domain-containing protein 3, mitochondrial	KO_slice22_rep1	5790000	KO	1	22	Other
B1AR13	CISD3_MOUSE	Cisd3	CDGSH iron-sulfur domain-containing protein 3, mitochondrial	KO_slice22_rep3	4670000	KO	3	22	Other
B1AR13	CISD3_MOUSE	Cisd3	CDGSH iron-sulfur domain-containing protein 3, mitochondrial	KO_slice23_rep1	6570000	KO	1	23	Other
B1AR13	CISD3_MOUSE	Cisd3	CDGSH iron-sulfur domain-containing protein 3, mitochondrial	KO_slice23_rep2	5910000	KO	2	23	Other
B1AR13	CISD3_MOUSE	Cisd3	CDGSH iron-sulfur domain-containing protein 3, mitochondrial	KO_slice23_rep3	6470000	KO	3	23	Other
B1AR13	CISD3_MOUSE	Cisd3	CDGSH iron-sulfur domain-containing protein 3, mitochondrial	KO_slice24_rep1	5140000	KO	1	24	Other
B1AR13	CISD3_MOUSE	Cisd3	CDGSH iron-sulfur domain-containing protein 3, mitochondrial	KO_slice24_rep2	7770000	KO	2	24	Other
B1AR13	CISD3_MOUSE	Cisd3	CDGSH iron-sulfur domain-containing protein 3, mitochondrial	WT_slice23_rep1	1920000	WT	1	23	Other
B1AR13	CISD3_MOUSE	Cisd3	CDGSH iron-sulfur domain-containing protein 3, mitochondrial	WT_slice23_rep2	1370000	WT	2	23	Other
B1AR13	CISD3_MOUSE	Cisd3	CDGSH iron-sulfur domain-containing protein 3, mitochondrial	WT_slice23_rep3	1710000	WT	3	23	Other
B1AR13	CISD3_MOUSE	Cisd3	CDGSH iron-sulfur domain-containing protein 3, mitochondrial	WT_slice24_rep1	2150000	WT	1	24	Other
B1AR13	CISD3_MOUSE	Cisd3	CDGSH iron-sulfur domain-containing protein 3, mitochondrial	WT_slice24_rep2	3070000	WT	2	24	Other
B1AR13	CISD3_MOUSE	Cisd3	CDGSH iron-sulfur domain-containing protein 3, mitochondrial	WT_slice24_rep3	2680000	WT	3	24	Other
B2RPV6	MMRN1_MOUSE	Mmrn1	Multimerin-1	KO_slice13_rep1	279860	KO	1	13	NA
B2RPV6	MMRN1_MOUSE	Mmrn1	Multimerin-1	KO_slice14_rep1	437676	KO	1	14	NA
B2RPV6	MMRN1_MOUSE	Mmrn1	Multimerin-1	KO_slice15_rep1	99761.5	KO	1	15	NA
B2RPV6	MMRN1_MOUSE	Mmrn1	Multimerin-1	KO_slice15_rep2	249011	KO	2	15	NA
B2RPV6	MMRN1_MOUSE	Mmrn1	Multimerin-1	KO_slice15_rep3	292010	KO	3	15	NA
B2RPV6	MMRN1_MOUSE	Mmrn1	Multimerin-1	KO_slice16_rep1	451754	KO	1	16	NA
B2RPV6	MMRN1_MOUSE	Mmrn1	Multimerin-1	KO_slice16_rep3	335883	KO	3	16	NA
B2RPV6	MMRN1_MOUSE	Mmrn1	Multimerin-1	KO_slice17_rep1	888961	KO	1	17	NA
B2RPV6	MMRN1_MOUSE	Mmrn1	Multimerin-1	KO_slice17_rep3	408631	KO	3	17	NA
B2RPV6	MMRN1_MOUSE	Mmrn1	Multimerin-1	KO_slice18_rep1	594074	KO	1	18	NA
B2RPV6	MMRN1_MOUSE	Mmrn1	Multimerin-1	KO_slice18_rep2	283645	KO	2	18	NA
B2RPV6	MMRN1_MOUSE	Mmrn1	Multimerin-1	KO_slice18_rep3	467563	KO	3	18	NA
B2RPV6	MMRN1_MOUSE	Mmrn1	Multimerin-1	KO_slice19_rep1	1210000	KO	1	19	NA
B2RPV6	MMRN1_MOUSE	Mmrn1	Multimerin-1	KO_slice19_rep2	582044	KO	2	19	NA
B2RPV6	MMRN1_MOUSE	Mmrn1	Multimerin-1	KO_slice19_rep3	760872	KO	3	19	NA
B2RPV6	MMRN1_MOUSE	Mmrn1	Multimerin-1	KO_slice20_rep1	655167	KO	1	20	NA
B2RPV6	MMRN1_MOUSE	Mmrn1	Multimerin-1	KO_slice20_rep3	353411	KO	3	20	NA
B2RPV6	MMRN1_MOUSE	Mmrn1	Multimerin-1	KO_slice21_rep1	230354	KO	1	21	NA
B2RPV6	MMRN1_MOUSE	Mmrn1	Multimerin-1	WT_slice9_rep2	228790	WT	2	9	NA
B2RPV6	MMRN1_MOUSE	Mmrn1	Multimerin-1	WT_slice12_rep1	81555	WT	1	12	NA
B2RPV6	MMRN1_MOUSE	Mmrn1	Multimerin-1	WT_slice13_rep1	308256	WT	1	13	NA
B2RPV6	MMRN1_MOUSE	Mmrn1	Multimerin-1	WT_slice13_rep3	273015	WT	3	13	NA
B2RPV6	MMRN1_MOUSE	Mmrn1	Multimerin-1	WT_slice14_rep1	967651	WT	1	14	NA
B2RPV6	MMRN1_MOUSE	Mmrn1	Multimerin-1	WT_slice14_rep3	720546	WT	3	14	NA
B2RPV6	MMRN1_MOUSE	Mmrn1	Multimerin-1	WT_slice15_rep1	887614	WT	1	15	NA
B2RPV6	MMRN1_MOUSE	Mmrn1	Multimerin-1	WT_slice15_rep3	737528	WT	3	15	NA
B2RPV6	MMRN1_MOUSE	Mmrn1	Multimerin-1	WT_slice16_rep1	701797	WT	1	16	NA
B2RPV6	MMRN1_MOUSE	Mmrn1	Multimerin-1	WT_slice16_rep3	825584	WT	3	16	NA
B2RPV6	MMRN1_MOUSE	Mmrn1	Multimerin-1	WT_slice17_rep1	595625	WT	1	17	NA
B2RPV6	MMRN1_MOUSE	Mmrn1	Multimerin-1	WT_slice17_rep2	611038	WT	2	17	NA
B2RPV6	MMRN1_MOUSE	Mmrn1	Multimerin-1	WT_slice17_rep3	863288	WT	3	17	NA
B2RPV6	MMRN1_MOUSE	Mmrn1	Multimerin-1	WT_slice18_rep1	212190	WT	1	18	NA
B2RPV6	MMRN1_MOUSE	Mmrn1	Multimerin-1	WT_slice18_rep2	142591	WT	2	18	NA
B2RPV6	MMRN1_MOUSE	Mmrn1	Multimerin-1	WT_slice18_rep3	368089	WT	3	18	NA
B2RPV6	MMRN1_MOUSE	Mmrn1	Multimerin-1	WT_slice19_rep1	664943	WT	1	19	NA
B2RPV6	MMRN1_MOUSE	Mmrn1	Multimerin-1	WT_slice19_rep2	752472	WT	2	19	NA
B2RPV6	MMRN1_MOUSE	Mmrn1	Multimerin-1	WT_slice19_rep3	1270000	WT	3	19	NA
B2RPV6	MMRN1_MOUSE	Mmrn1	Multimerin-1	WT_slice20_rep1	213058	WT	1	20	NA
B2RPV6	MMRN1_MOUSE	Mmrn1	Multimerin-1	WT_slice20_rep2	194203	WT	2	20	NA
B2RPV6	MMRN1_MOUSE	Mmrn1	Multimerin-1	WT_slice20_rep3	374266	WT	3	20	NA
B2RPV6	MMRN1_MOUSE	Mmrn1	Multimerin-1	WT_slice21_rep1	153798	WT	1	21	NA
B2RPV6	MMRN1_MOUSE	Mmrn1	Multimerin-1	WT_slice21_rep2	203261	WT	2	21	NA
B2RPV6	MMRN1_MOUSE	Mmrn1	Multimerin-1	WT_slice21_rep3	275636	WT	3	21	NA
B2RPV6	MMRN1_MOUSE	Mmrn1	Multimerin-1	WT_slice22_rep2	521501	WT	2	22	NA
B2RPV6	MMRN1_MOUSE	Mmrn1	Multimerin-1	WT_slice22_rep3	232414	WT	3	22	NA
B2RPV6	MMRN1_MOUSE	Mmrn1	Multimerin-1	KO_slice22_rep1	620630	KO	1	22	NA
B2RPV6	MMRN1_MOUSE	Mmrn1	Multimerin-1	KO_slice23_rep1	534067	KO	1	23	NA
B2RPV6	MMRN1_MOUSE	Mmrn1	Multimerin-1	WT_slice23_rep3	366326	WT	3	23	NA
B2RPV6	MMRN1_MOUSE	Mmrn1	Multimerin-1	WT_slice24_rep1	229563	WT	1	24	NA
B2RPV6	MMRN1_MOUSE	Mmrn1	Multimerin-1	WT_slice24_rep2	177569	WT	2	24	NA
B2RXS4	PLXB2_MOUSE	Plxnb2	Plexin-B2	KO_slice3_rep1	655141	KO	1	3	NA
B2RXS4	PLXB2_MOUSE	Plxnb2	Plexin-B2	KO_slice6_rep1	434915	KO	1	6	NA
B2RXS4	PLXB2_MOUSE	Plxnb2	Plexin-B2	KO_slice6_rep2	419494	KO	2	6	NA
B2RXS4	PLXB2_MOUSE	Plxnb2	Plexin-B2	KO_slice6_rep3	606078	KO	3	6	NA
B2RXS4	PLXB2_MOUSE	Plxnb2	Plexin-B2	KO_slice7_rep3	268614	KO	3	7	NA
B2RXS4	PLXB2_MOUSE	Plxnb2	Plexin-B2	KO_slice8_rep2	240285	KO	2	8	NA
B2RXS4	PLXB2_MOUSE	Plxnb2	Plexin-B2	KO_slice14_rep1	2880000	KO	1	14	NA
B2RXS4	PLXB2_MOUSE	Plxnb2	Plexin-B2	KO_slice14_rep2	2440000	KO	2	14	NA
B2RXS4	PLXB2_MOUSE	Plxnb2	Plexin-B2	KO_slice14_rep3	2730000	KO	3	14	NA
B2RXS4	PLXB2_MOUSE	Plxnb2	Plexin-B2	KO_slice15_rep1	1570000	KO	1	15	NA
B2RXS4	PLXB2_MOUSE	Plxnb2	Plexin-B2	KO_slice15_rep2	1350000	KO	2	15	NA
B2RXS4	PLXB2_MOUSE	Plxnb2	Plexin-B2	KO_slice15_rep3	1310000	KO	3	15	NA
B2RXS4	PLXB2_MOUSE	Plxnb2	Plexin-B2	KO_slice16_rep1	1480000	KO	1	16	NA
B2RXS4	PLXB2_MOUSE	Plxnb2	Plexin-B2	KO_slice16_rep2	792421	KO	2	16	NA
B2RXS4	PLXB2_MOUSE	Plxnb2	Plexin-B2	KO_slice16_rep3	1340000	KO	3	16	NA
B2RXS4	PLXB2_MOUSE	Plxnb2	Plexin-B2	WT_slice9_rep1	178391	WT	1	9	NA
B2RXS4	PLXB2_MOUSE	Plxnb2	Plexin-B2	WT_slice13_rep1	1120000	WT	1	13	NA
B2RXS4	PLXB2_MOUSE	Plxnb2	Plexin-B2	WT_slice13_rep3	1010000	WT	3	13	NA
B2RXS4	PLXB2_MOUSE	Plxnb2	Plexin-B2	WT_slice14_rep1	2740000	WT	1	14	NA
B2RXS4	PLXB2_MOUSE	Plxnb2	Plexin-B2	WT_slice14_rep2	2390000	WT	2	14	NA
B2RXS4	PLXB2_MOUSE	Plxnb2	Plexin-B2	WT_slice14_rep3	2200000	WT	3	14	NA
B2RXS4	PLXB2_MOUSE	Plxnb2	Plexin-B2	WT_slice15_rep1	2050000	WT	1	15	NA
B2RXS4	PLXB2_MOUSE	Plxnb2	Plexin-B2	WT_slice15_rep2	1700000	WT	2	15	NA
B2RXS4	PLXB2_MOUSE	Plxnb2	Plexin-B2	WT_slice15_rep3	1830000	WT	3	15	NA
B2RXS4	PLXB2_MOUSE	Plxnb2	Plexin-B2	WT_slice16_rep1	826057	WT	1	16	NA
B2RXS4	PLXB2_MOUSE	Plxnb2	Plexin-B2	WT_slice16_rep2	551021	WT	2	16	NA
B2RXS4	PLXB2_MOUSE	Plxnb2	Plexin-B2	WT_slice16_rep3	598976	WT	3	16	NA
B7ZMP1	XPP3_MOUSE	Xpnpep3	Xaa-Pro aminopeptidase 3	KO_slice1_rep2	1190000	KO	2	1	Other
B7ZMP1	XPP3_MOUSE	Xpnpep3	Xaa-Pro aminopeptidase 3	KO_slice2_rep1	747566	KO	1	2	Other
B7ZMP1	XPP3_MOUSE	Xpnpep3	Xaa-Pro aminopeptidase 3	KO_slice2_rep2	1450000	KO	2	2	Other
B7ZMP1	XPP3_MOUSE	Xpnpep3	Xaa-Pro aminopeptidase 3	KO_slice2_rep3	2130000	KO	3	2	Other
B7ZMP1	XPP3_MOUSE	Xpnpep3	Xaa-Pro aminopeptidase 3	KO_slice3_rep1	5750000	KO	1	3	Other
B7ZMP1	XPP3_MOUSE	Xpnpep3	Xaa-Pro aminopeptidase 3	KO_slice3_rep2	2890000	KO	2	3	Other
B7ZMP1	XPP3_MOUSE	Xpnpep3	Xaa-Pro aminopeptidase 3	KO_slice4_rep1	6320000	KO	1	4	Other
B7ZMP1	XPP3_MOUSE	Xpnpep3	Xaa-Pro aminopeptidase 3	KO_slice4_rep2	5630000	KO	2	4	Other
B7ZMP1	XPP3_MOUSE	Xpnpep3	Xaa-Pro aminopeptidase 3	KO_slice4_rep3	4090000	KO	3	4	Other
B7ZMP1	XPP3_MOUSE	Xpnpep3	Xaa-Pro aminopeptidase 3	KO_slice5_rep1	9160000	KO	1	5	Other
B7ZMP1	XPP3_MOUSE	Xpnpep3	Xaa-Pro aminopeptidase 3	KO_slice5_rep2	4870000	KO	2	5	Other
B7ZMP1	XPP3_MOUSE	Xpnpep3	Xaa-Pro aminopeptidase 3	KO_slice5_rep3	7120000	KO	3	5	Other
B7ZMP1	XPP3_MOUSE	Xpnpep3	Xaa-Pro aminopeptidase 3	KO_slice6_rep1	3500000	KO	1	6	Other
B7ZMP1	XPP3_MOUSE	Xpnpep3	Xaa-Pro aminopeptidase 3	KO_slice6_rep2	5480000	KO	2	6	Other
B7ZMP1	XPP3_MOUSE	Xpnpep3	Xaa-Pro aminopeptidase 3	KO_slice6_rep3	5010000	KO	3	6	Other
B7ZMP1	XPP3_MOUSE	Xpnpep3	Xaa-Pro aminopeptidase 3	KO_slice7_rep1	2160000	KO	1	7	Other
B7ZMP1	XPP3_MOUSE	Xpnpep3	Xaa-Pro aminopeptidase 3	KO_slice7_rep2	3680000	KO	2	7	Other
B7ZMP1	XPP3_MOUSE	Xpnpep3	Xaa-Pro aminopeptidase 3	KO_slice7_rep3	2310000	KO	3	7	Other
B7ZMP1	XPP3_MOUSE	Xpnpep3	Xaa-Pro aminopeptidase 3	KO_slice8_rep1	2180000	KO	1	8	Other
B7ZMP1	XPP3_MOUSE	Xpnpep3	Xaa-Pro aminopeptidase 3	KO_slice8_rep2	2650000	KO	2	8	Other
B7ZMP1	XPP3_MOUSE	Xpnpep3	Xaa-Pro aminopeptidase 3	KO_slice8_rep3	2670000	KO	3	8	Other
B7ZMP1	XPP3_MOUSE	Xpnpep3	Xaa-Pro aminopeptidase 3	KO_slice9_rep1	1650000	KO	1	9	Other
B7ZMP1	XPP3_MOUSE	Xpnpep3	Xaa-Pro aminopeptidase 3	KO_slice9_rep2	2470000	KO	2	9	Other
B7ZMP1	XPP3_MOUSE	Xpnpep3	Xaa-Pro aminopeptidase 3	KO_slice9_rep3	2520000	KO	3	9	Other
B7ZMP1	XPP3_MOUSE	Xpnpep3	Xaa-Pro aminopeptidase 3	KO_slice10_rep1	2460000	KO	1	10	Other
B7ZMP1	XPP3_MOUSE	Xpnpep3	Xaa-Pro aminopeptidase 3	KO_slice10_rep2	2500000	KO	2	10	Other
B7ZMP1	XPP3_MOUSE	Xpnpep3	Xaa-Pro aminopeptidase 3	KO_slice10_rep3	6710000	KO	3	10	Other
B7ZMP1	XPP3_MOUSE	Xpnpep3	Xaa-Pro aminopeptidase 3	KO_slice11_rep1	5270000	KO	1	11	Other
B7ZMP1	XPP3_MOUSE	Xpnpep3	Xaa-Pro aminopeptidase 3	KO_slice11_rep2	4180000	KO	2	11	Other
B7ZMP1	XPP3_MOUSE	Xpnpep3	Xaa-Pro aminopeptidase 3	KO_slice11_rep3	3100000	KO	3	11	Other
B7ZMP1	XPP3_MOUSE	Xpnpep3	Xaa-Pro aminopeptidase 3	KO_slice12_rep1	4810000	KO	1	12	Other
B7ZMP1	XPP3_MOUSE	Xpnpep3	Xaa-Pro aminopeptidase 3	KO_slice12_rep2	4110000	KO	2	12	Other
B7ZMP1	XPP3_MOUSE	Xpnpep3	Xaa-Pro aminopeptidase 3	KO_slice12_rep3	6440000	KO	3	12	Other
B7ZMP1	XPP3_MOUSE	Xpnpep3	Xaa-Pro aminopeptidase 3	KO_slice13_rep1	11700000	KO	1	13	Other
B7ZMP1	XPP3_MOUSE	Xpnpep3	Xaa-Pro aminopeptidase 3	KO_slice13_rep2	10300000	KO	2	13	Other
B7ZMP1	XPP3_MOUSE	Xpnpep3	Xaa-Pro aminopeptidase 3	KO_slice13_rep3	3500000	KO	3	13	Other
B7ZMP1	XPP3_MOUSE	Xpnpep3	Xaa-Pro aminopeptidase 3	KO_slice14_rep1	14300000	KO	1	14	Other
B7ZMP1	XPP3_MOUSE	Xpnpep3	Xaa-Pro aminopeptidase 3	KO_slice14_rep2	11800000	KO	2	14	Other
B7ZMP1	XPP3_MOUSE	Xpnpep3	Xaa-Pro aminopeptidase 3	KO_slice14_rep3	15300000	KO	3	14	Other
B7ZMP1	XPP3_MOUSE	Xpnpep3	Xaa-Pro aminopeptidase 3	KO_slice15_rep1	10200000	KO	1	15	Other
B7ZMP1	XPP3_MOUSE	Xpnpep3	Xaa-Pro aminopeptidase 3	KO_slice15_rep2	10500000	KO	2	15	Other
B7ZMP1	XPP3_MOUSE	Xpnpep3	Xaa-Pro aminopeptidase 3	KO_slice15_rep3	12500000	KO	3	15	Other
B7ZMP1	XPP3_MOUSE	Xpnpep3	Xaa-Pro aminopeptidase 3	KO_slice16_rep1	8520000	KO	1	16	Other
B7ZMP1	XPP3_MOUSE	Xpnpep3	Xaa-Pro aminopeptidase 3	KO_slice16_rep2	8840000	KO	2	16	Other
B7ZMP1	XPP3_MOUSE	Xpnpep3	Xaa-Pro aminopeptidase 3	KO_slice16_rep3	9710000	KO	3	16	Other
B7ZMP1	XPP3_MOUSE	Xpnpep3	Xaa-Pro aminopeptidase 3	KO_slice17_rep1	8970000	KO	1	17	Other
B7ZMP1	XPP3_MOUSE	Xpnpep3	Xaa-Pro aminopeptidase 3	KO_slice17_rep2	10400000	KO	2	17	Other
B7ZMP1	XPP3_MOUSE	Xpnpep3	Xaa-Pro aminopeptidase 3	KO_slice17_rep3	9110000	KO	3	17	Other
B7ZMP1	XPP3_MOUSE	Xpnpep3	Xaa-Pro aminopeptidase 3	KO_slice18_rep1	4700000	KO	1	18	Other
B7ZMP1	XPP3_MOUSE	Xpnpep3	Xaa-Pro aminopeptidase 3	KO_slice18_rep2	4530000	KO	2	18	Other
B7ZMP1	XPP3_MOUSE	Xpnpep3	Xaa-Pro aminopeptidase 3	KO_slice18_rep3	6280000	KO	3	18	Other
B7ZMP1	XPP3_MOUSE	Xpnpep3	Xaa-Pro aminopeptidase 3	KO_slice19_rep1	8220000	KO	1	19	Other
B7ZMP1	XPP3_MOUSE	Xpnpep3	Xaa-Pro aminopeptidase 3	KO_slice19_rep2	8930000	KO	2	19	Other
B7ZMP1	XPP3_MOUSE	Xpnpep3	Xaa-Pro aminopeptidase 3	KO_slice19_rep3	9220000	KO	3	19	Other
B7ZMP1	XPP3_MOUSE	Xpnpep3	Xaa-Pro aminopeptidase 3	KO_slice20_rep1	9920000	KO	1	20	Other
B7ZMP1	XPP3_MOUSE	Xpnpep3	Xaa-Pro aminopeptidase 3	KO_slice20_rep2	10800000	KO	2	20	Other
B7ZMP1	XPP3_MOUSE	Xpnpep3	Xaa-Pro aminopeptidase 3	KO_slice20_rep3	9650000	KO	3	20	Other
B7ZMP1	XPP3_MOUSE	Xpnpep3	Xaa-Pro aminopeptidase 3	KO_slice21_rep1	6040000	KO	1	21	Other
B7ZMP1	XPP3_MOUSE	Xpnpep3	Xaa-Pro aminopeptidase 3	KO_slice21_rep2	5630000	KO	2	21	Other
B7ZMP1	XPP3_MOUSE	Xpnpep3	Xaa-Pro aminopeptidase 3	KO_slice21_rep3	5800000	KO	3	21	Other
B7ZMP1	XPP3_MOUSE	Xpnpep3	Xaa-Pro aminopeptidase 3	WT_slice1_rep3	1570000	WT	3	1	Other
B7ZMP1	XPP3_MOUSE	Xpnpep3	Xaa-Pro aminopeptidase 3	WT_slice2_rep2	887746	WT	2	2	Other
B7ZMP1	XPP3_MOUSE	Xpnpep3	Xaa-Pro aminopeptidase 3	WT_slice2_rep3	1440000	WT	3	2	Other
B7ZMP1	XPP3_MOUSE	Xpnpep3	Xaa-Pro aminopeptidase 3	WT_slice3_rep1	1930000	WT	1	3	Other
B7ZMP1	XPP3_MOUSE	Xpnpep3	Xaa-Pro aminopeptidase 3	WT_slice3_rep2	1720000	WT	2	3	Other
B7ZMP1	XPP3_MOUSE	Xpnpep3	Xaa-Pro aminopeptidase 3	WT_slice3_rep3	2630000	WT	3	3	Other
B7ZMP1	XPP3_MOUSE	Xpnpep3	Xaa-Pro aminopeptidase 3	WT_slice4_rep1	5810000	WT	1	4	Other
B7ZMP1	XPP3_MOUSE	Xpnpep3	Xaa-Pro aminopeptidase 3	WT_slice4_rep2	6560000	WT	2	4	Other
B7ZMP1	XPP3_MOUSE	Xpnpep3	Xaa-Pro aminopeptidase 3	WT_slice4_rep3	3500000	WT	3	4	Other
B7ZMP1	XPP3_MOUSE	Xpnpep3	Xaa-Pro aminopeptidase 3	WT_slice5_rep1	5370000	WT	1	5	Other
B7ZMP1	XPP3_MOUSE	Xpnpep3	Xaa-Pro aminopeptidase 3	WT_slice5_rep2	5980000	WT	2	5	Other
B7ZMP1	XPP3_MOUSE	Xpnpep3	Xaa-Pro aminopeptidase 3	WT_slice5_rep3	6270000	WT	3	5	Other
B7ZMP1	XPP3_MOUSE	Xpnpep3	Xaa-Pro aminopeptidase 3	WT_slice6_rep1	3190000	WT	1	6	Other
B7ZMP1	XPP3_MOUSE	Xpnpep3	Xaa-Pro aminopeptidase 3	WT_slice6_rep2	2660000	WT	2	6	Other
B7ZMP1	XPP3_MOUSE	Xpnpep3	Xaa-Pro aminopeptidase 3	WT_slice6_rep3	5920000	WT	3	6	Other
B7ZMP1	XPP3_MOUSE	Xpnpep3	Xaa-Pro aminopeptidase 3	WT_slice7_rep1	2720000	WT	1	7	Other
B7ZMP1	XPP3_MOUSE	Xpnpep3	Xaa-Pro aminopeptidase 3	WT_slice7_rep2	1320000	WT	2	7	Other
B7ZMP1	XPP3_MOUSE	Xpnpep3	Xaa-Pro aminopeptidase 3	WT_slice7_rep3	2180000	WT	3	7	Other
B7ZMP1	XPP3_MOUSE	Xpnpep3	Xaa-Pro aminopeptidase 3	WT_slice8_rep1	1220000	WT	1	8	Other
B7ZMP1	XPP3_MOUSE	Xpnpep3	Xaa-Pro aminopeptidase 3	WT_slice8_rep2	1040000	WT	2	8	Other
B7ZMP1	XPP3_MOUSE	Xpnpep3	Xaa-Pro aminopeptidase 3	WT_slice9_rep1	1800000	WT	1	9	Other
B7ZMP1	XPP3_MOUSE	Xpnpep3	Xaa-Pro aminopeptidase 3	WT_slice9_rep2	3820000	WT	2	9	Other
B7ZMP1	XPP3_MOUSE	Xpnpep3	Xaa-Pro aminopeptidase 3	WT_slice9_rep3	4320000	WT	3	9	Other
B7ZMP1	XPP3_MOUSE	Xpnpep3	Xaa-Pro aminopeptidase 3	WT_slice10_rep1	1660000	WT	1	10	Other
B7ZMP1	XPP3_MOUSE	Xpnpep3	Xaa-Pro aminopeptidase 3	WT_slice10_rep2	1870000	WT	2	10	Other
B7ZMP1	XPP3_MOUSE	Xpnpep3	Xaa-Pro aminopeptidase 3	WT_slice10_rep3	2090000	WT	3	10	Other
B7ZMP1	XPP3_MOUSE	Xpnpep3	Xaa-Pro aminopeptidase 3	WT_slice11_rep1	3190000	WT	1	11	Other
B7ZMP1	XPP3_MOUSE	Xpnpep3	Xaa-Pro aminopeptidase 3	WT_slice11_rep2	2290000	WT	2	11	Other
B7ZMP1	XPP3_MOUSE	Xpnpep3	Xaa-Pro aminopeptidase 3	WT_slice11_rep3	2740000	WT	3	11	Other
B7ZMP1	XPP3_MOUSE	Xpnpep3	Xaa-Pro aminopeptidase 3	WT_slice12_rep1	4790000	WT	1	12	Other
B7ZMP1	XPP3_MOUSE	Xpnpep3	Xaa-Pro aminopeptidase 3	WT_slice12_rep2	4940000	WT	2	12	Other
B7ZMP1	XPP3_MOUSE	Xpnpep3	Xaa-Pro aminopeptidase 3	WT_slice12_rep3	4880000	WT	3	12	Other
B7ZMP1	XPP3_MOUSE	Xpnpep3	Xaa-Pro aminopeptidase 3	WT_slice13_rep1	10400000	WT	1	13	Other
B7ZMP1	XPP3_MOUSE	Xpnpep3	Xaa-Pro aminopeptidase 3	WT_slice13_rep2	10800000	WT	2	13	Other
B7ZMP1	XPP3_MOUSE	Xpnpep3	Xaa-Pro aminopeptidase 3	WT_slice13_rep3	12600000	WT	3	13	Other
B7ZMP1	XPP3_MOUSE	Xpnpep3	Xaa-Pro aminopeptidase 3	WT_slice14_rep1	14700000	WT	1	14	Other
B7ZMP1	XPP3_MOUSE	Xpnpep3	Xaa-Pro aminopeptidase 3	WT_slice14_rep2	13800000	WT	2	14	Other
B7ZMP1	XPP3_MOUSE	Xpnpep3	Xaa-Pro aminopeptidase 3	WT_slice14_rep3	16600000	WT	3	14	Other
B7ZMP1	XPP3_MOUSE	Xpnpep3	Xaa-Pro aminopeptidase 3	WT_slice15_rep1	15000000	WT	1	15	Other
B7ZMP1	XPP3_MOUSE	Xpnpep3	Xaa-Pro aminopeptidase 3	WT_slice15_rep2	14900000	WT	2	15	Other
B7ZMP1	XPP3_MOUSE	Xpnpep3	Xaa-Pro aminopeptidase 3	WT_slice15_rep3	16400000	WT	3	15	Other
B7ZMP1	XPP3_MOUSE	Xpnpep3	Xaa-Pro aminopeptidase 3	WT_slice16_rep1	12300000	WT	1	16	Other
B7ZMP1	XPP3_MOUSE	Xpnpep3	Xaa-Pro aminopeptidase 3	WT_slice16_rep2	11000000	WT	2	16	Other
B7ZMP1	XPP3_MOUSE	Xpnpep3	Xaa-Pro aminopeptidase 3	WT_slice16_rep3	9520000	WT	3	16	Other
B7ZMP1	XPP3_MOUSE	Xpnpep3	Xaa-Pro aminopeptidase 3	WT_slice17_rep1	9150000	WT	1	17	Other
B7ZMP1	XPP3_MOUSE	Xpnpep3	Xaa-Pro aminopeptidase 3	WT_slice17_rep2	7490000	WT	2	17	Other
B7ZMP1	XPP3_MOUSE	Xpnpep3	Xaa-Pro aminopeptidase 3	WT_slice17_rep3	8590000	WT	3	17	Other
B7ZMP1	XPP3_MOUSE	Xpnpep3	Xaa-Pro aminopeptidase 3	WT_slice18_rep1	5480000	WT	1	18	Other
B7ZMP1	XPP3_MOUSE	Xpnpep3	Xaa-Pro aminopeptidase 3	WT_slice18_rep2	6720000	WT	2	18	Other
B7ZMP1	XPP3_MOUSE	Xpnpep3	Xaa-Pro aminopeptidase 3	WT_slice18_rep3	4880000	WT	3	18	Other
B7ZMP1	XPP3_MOUSE	Xpnpep3	Xaa-Pro aminopeptidase 3	WT_slice19_rep1	7520000	WT	1	19	Other
B7ZMP1	XPP3_MOUSE	Xpnpep3	Xaa-Pro aminopeptidase 3	WT_slice19_rep2	6790000	WT	2	19	Other
B7ZMP1	XPP3_MOUSE	Xpnpep3	Xaa-Pro aminopeptidase 3	WT_slice19_rep3	7640000	WT	3	19	Other
B7ZMP1	XPP3_MOUSE	Xpnpep3	Xaa-Pro aminopeptidase 3	WT_slice20_rep1	5450000	WT	1	20	Other
B7ZMP1	XPP3_MOUSE	Xpnpep3	Xaa-Pro aminopeptidase 3	WT_slice20_rep2	5120000	WT	2	20	Other
B7ZMP1	XPP3_MOUSE	Xpnpep3	Xaa-Pro aminopeptidase 3	WT_slice20_rep3	6110000	WT	3	20	Other
B7ZMP1	XPP3_MOUSE	Xpnpep3	Xaa-Pro aminopeptidase 3	WT_slice21_rep1	3030000	WT	1	21	Other
B7ZMP1	XPP3_MOUSE	Xpnpep3	Xaa-Pro aminopeptidase 3	WT_slice21_rep2	2430000	WT	2	21	Other
B7ZMP1	XPP3_MOUSE	Xpnpep3	Xaa-Pro aminopeptidase 3	WT_slice21_rep3	4400000	WT	3	21	Other
B7ZMP1	XPP3_MOUSE	Xpnpep3	Xaa-Pro aminopeptidase 3	WT_slice22_rep1	3680000	WT	1	22	Other
B7ZMP1	XPP3_MOUSE	Xpnpep3	Xaa-Pro aminopeptidase 3	WT_slice22_rep2	2700000	WT	2	22	Other
B7ZMP1	XPP3_MOUSE	Xpnpep3	Xaa-Pro aminopeptidase 3	WT_slice22_rep3	3280000	WT	3	22	Other
B7ZMP1	XPP3_MOUSE	Xpnpep3	Xaa-Pro aminopeptidase 3	KO_slice22_rep1	7540000	KO	1	22	Other
B7ZMP1	XPP3_MOUSE	Xpnpep3	Xaa-Pro aminopeptidase 3	KO_slice22_rep3	7400000	KO	3	22	Other
B7ZMP1	XPP3_MOUSE	Xpnpep3	Xaa-Pro aminopeptidase 3	KO_slice23_rep1	9350000	KO	1	23	Other
B7ZMP1	XPP3_MOUSE	Xpnpep3	Xaa-Pro aminopeptidase 3	KO_slice23_rep2	7610000	KO	2	23	Other
B7ZMP1	XPP3_MOUSE	Xpnpep3	Xaa-Pro aminopeptidase 3	KO_slice23_rep3	6840000	KO	3	23	Other
B7ZMP1	XPP3_MOUSE	Xpnpep3	Xaa-Pro aminopeptidase 3	KO_slice24_rep1	6680000	KO	1	24	Other
B7ZMP1	XPP3_MOUSE	Xpnpep3	Xaa-Pro aminopeptidase 3	KO_slice24_rep2	9370000	KO	2	24	Other
B7ZMP1	XPP3_MOUSE	Xpnpep3	Xaa-Pro aminopeptidase 3	KO_slice24_rep3	456000000	KO	3	24	Other
B7ZMP1	XPP3_MOUSE	Xpnpep3	Xaa-Pro aminopeptidase 3	WT_slice23_rep1	2560000	WT	1	23	Other
B7ZMP1	XPP3_MOUSE	Xpnpep3	Xaa-Pro aminopeptidase 3	WT_slice23_rep2	2190000	WT	2	23	Other
B7ZMP1	XPP3_MOUSE	Xpnpep3	Xaa-Pro aminopeptidase 3	WT_slice23_rep3	3130000	WT	3	23	Other
B7ZMP1	XPP3_MOUSE	Xpnpep3	Xaa-Pro aminopeptidase 3	WT_slice24_rep1	4350000	WT	1	24	Other
B7ZMP1	XPP3_MOUSE	Xpnpep3	Xaa-Pro aminopeptidase 3	WT_slice24_rep2	5380000	WT	2	24	Other
B7ZMP1	XPP3_MOUSE	Xpnpep3	Xaa-Pro aminopeptidase 3	WT_slice24_rep3	8270000	WT	3	24	Other
B8ZXI1	QTRT2_MOUSE	Qtrt2	Queuine tRNA-ribosyltransferase accessory subunit 2	KO_slice5_rep2	117855	KO	2	5	NA
B8ZXI1	QTRT2_MOUSE	Qtrt2	Queuine tRNA-ribosyltransferase accessory subunit 2	KO_slice7_rep1	210843	KO	1	7	NA
B8ZXI1	QTRT2_MOUSE	Qtrt2	Queuine tRNA-ribosyltransferase accessory subunit 2	KO_slice7_rep2	266199	KO	2	7	NA
B8ZXI1	QTRT2_MOUSE	Qtrt2	Queuine tRNA-ribosyltransferase accessory subunit 2	KO_slice7_rep3	120312	KO	3	7	NA
B8ZXI1	QTRT2_MOUSE	Qtrt2	Queuine tRNA-ribosyltransferase accessory subunit 2	KO_slice8_rep1	210537	KO	1	8	NA
B8ZXI1	QTRT2_MOUSE	Qtrt2	Queuine tRNA-ribosyltransferase accessory subunit 2	KO_slice8_rep2	167062	KO	2	8	NA
B8ZXI1	QTRT2_MOUSE	Qtrt2	Queuine tRNA-ribosyltransferase accessory subunit 2	KO_slice8_rep3	140993	KO	3	8	NA
B8ZXI1	QTRT2_MOUSE	Qtrt2	Queuine tRNA-ribosyltransferase accessory subunit 2	KO_slice9_rep1	248355	KO	1	9	NA
B8ZXI1	QTRT2_MOUSE	Qtrt2	Queuine tRNA-ribosyltransferase accessory subunit 2	KO_slice9_rep2	205613	KO	2	9	NA
B8ZXI1	QTRT2_MOUSE	Qtrt2	Queuine tRNA-ribosyltransferase accessory subunit 2	KO_slice10_rep1	299056	KO	1	10	NA
B8ZXI1	QTRT2_MOUSE	Qtrt2	Queuine tRNA-ribosyltransferase accessory subunit 2	KO_slice10_rep2	364161	KO	2	10	NA
B8ZXI1	QTRT2_MOUSE	Qtrt2	Queuine tRNA-ribosyltransferase accessory subunit 2	KO_slice10_rep3	383357	KO	3	10	NA
B8ZXI1	QTRT2_MOUSE	Qtrt2	Queuine tRNA-ribosyltransferase accessory subunit 2	KO_slice11_rep1	470365	KO	1	11	NA
B8ZXI1	QTRT2_MOUSE	Qtrt2	Queuine tRNA-ribosyltransferase accessory subunit 2	KO_slice11_rep2	543721	KO	2	11	NA
B8ZXI1	QTRT2_MOUSE	Qtrt2	Queuine tRNA-ribosyltransferase accessory subunit 2	KO_slice11_rep3	504942	KO	3	11	NA
B8ZXI1	QTRT2_MOUSE	Qtrt2	Queuine tRNA-ribosyltransferase accessory subunit 2	KO_slice14_rep3	550475	KO	3	14	NA
B8ZXI1	QTRT2_MOUSE	Qtrt2	Queuine tRNA-ribosyltransferase accessory subunit 2	WT_slice5_rep3	197770	WT	3	5	NA
B8ZXI1	QTRT2_MOUSE	Qtrt2	Queuine tRNA-ribosyltransferase accessory subunit 2	WT_slice6_rep1	150235	WT	1	6	NA
B8ZXI1	QTRT2_MOUSE	Qtrt2	Queuine tRNA-ribosyltransferase accessory subunit 2	WT_slice6_rep2	348531	WT	2	6	NA
B8ZXI1	QTRT2_MOUSE	Qtrt2	Queuine tRNA-ribosyltransferase accessory subunit 2	WT_slice6_rep3	191608	WT	3	6	NA
B8ZXI1	QTRT2_MOUSE	Qtrt2	Queuine tRNA-ribosyltransferase accessory subunit 2	WT_slice7_rep1	221414	WT	1	7	NA
B8ZXI1	QTRT2_MOUSE	Qtrt2	Queuine tRNA-ribosyltransferase accessory subunit 2	WT_slice7_rep2	144800	WT	2	7	NA
B8ZXI1	QTRT2_MOUSE	Qtrt2	Queuine tRNA-ribosyltransferase accessory subunit 2	WT_slice7_rep3	159922	WT	3	7	NA
B8ZXI1	QTRT2_MOUSE	Qtrt2	Queuine tRNA-ribosyltransferase accessory subunit 2	WT_slice8_rep1	130182	WT	1	8	NA
B8ZXI1	QTRT2_MOUSE	Qtrt2	Queuine tRNA-ribosyltransferase accessory subunit 2	WT_slice8_rep2	154382	WT	2	8	NA
B8ZXI1	QTRT2_MOUSE	Qtrt2	Queuine tRNA-ribosyltransferase accessory subunit 2	WT_slice9_rep2	272851	WT	2	9	NA
B8ZXI1	QTRT2_MOUSE	Qtrt2	Queuine tRNA-ribosyltransferase accessory subunit 2	WT_slice9_rep3	318774	WT	3	9	NA
B8ZXI1	QTRT2_MOUSE	Qtrt2	Queuine tRNA-ribosyltransferase accessory subunit 2	WT_slice10_rep1	584932	WT	1	10	NA
B8ZXI1	QTRT2_MOUSE	Qtrt2	Queuine tRNA-ribosyltransferase accessory subunit 2	WT_slice10_rep2	393012	WT	2	10	NA
B8ZXI1	QTRT2_MOUSE	Qtrt2	Queuine tRNA-ribosyltransferase accessory subunit 2	WT_slice10_rep3	370182	WT	3	10	NA
B8ZXI1	QTRT2_MOUSE	Qtrt2	Queuine tRNA-ribosyltransferase accessory subunit 2	WT_slice11_rep3	400758	WT	3	11	NA
B8ZXI1	QTRT2_MOUSE	Qtrt2	Queuine tRNA-ribosyltransferase accessory subunit 2	WT_slice13_rep1	704496	WT	1	13	NA
B8ZXI1	QTRT2_MOUSE	Qtrt2	Queuine tRNA-ribosyltransferase accessory subunit 2	WT_slice16_rep1	1130000	WT	1	16	NA
D3YZG8	MTD2L_MOUSE	Mthfd2l	Bifunctional methylenetetrahydrofolate dehydrogenase/cyclohydrolase 2, mitochondrial	KO_slice1_rep1	2950000	KO	1	1	Other
D3YZG8	MTD2L_MOUSE	Mthfd2l	Bifunctional methylenetetrahydrofolate dehydrogenase/cyclohydrolase 2, mitochondrial	KO_slice1_rep2	3090000	KO	2	1	Other
D3YZG8	MTD2L_MOUSE	Mthfd2l	Bifunctional methylenetetrahydrofolate dehydrogenase/cyclohydrolase 2, mitochondrial	KO_slice1_rep3	2810000	KO	3	1	Other
D3YZG8	MTD2L_MOUSE	Mthfd2l	Bifunctional methylenetetrahydrofolate dehydrogenase/cyclohydrolase 2, mitochondrial	KO_slice2_rep1	1760000	KO	1	2	Other
D3YZG8	MTD2L_MOUSE	Mthfd2l	Bifunctional methylenetetrahydrofolate dehydrogenase/cyclohydrolase 2, mitochondrial	KO_slice2_rep2	2780000	KO	2	2	Other
D3YZG8	MTD2L_MOUSE	Mthfd2l	Bifunctional methylenetetrahydrofolate dehydrogenase/cyclohydrolase 2, mitochondrial	KO_slice2_rep3	1580000	KO	3	2	Other
D3YZG8	MTD2L_MOUSE	Mthfd2l	Bifunctional methylenetetrahydrofolate dehydrogenase/cyclohydrolase 2, mitochondrial	KO_slice3_rep1	739746	KO	1	3	Other
D3YZG8	MTD2L_MOUSE	Mthfd2l	Bifunctional methylenetetrahydrofolate dehydrogenase/cyclohydrolase 2, mitochondrial	KO_slice3_rep2	1950000	KO	2	3	Other
D3YZG8	MTD2L_MOUSE	Mthfd2l	Bifunctional methylenetetrahydrofolate dehydrogenase/cyclohydrolase 2, mitochondrial	KO_slice3_rep3	2530000	KO	3	3	Other
D3YZG8	MTD2L_MOUSE	Mthfd2l	Bifunctional methylenetetrahydrofolate dehydrogenase/cyclohydrolase 2, mitochondrial	KO_slice4_rep1	668073	KO	1	4	Other
D3YZG8	MTD2L_MOUSE	Mthfd2l	Bifunctional methylenetetrahydrofolate dehydrogenase/cyclohydrolase 2, mitochondrial	KO_slice4_rep2	1270000	KO	2	4	Other
D3YZG8	MTD2L_MOUSE	Mthfd2l	Bifunctional methylenetetrahydrofolate dehydrogenase/cyclohydrolase 2, mitochondrial	KO_slice4_rep3	977607	KO	3	4	Other
D3YZG8	MTD2L_MOUSE	Mthfd2l	Bifunctional methylenetetrahydrofolate dehydrogenase/cyclohydrolase 2, mitochondrial	KO_slice5_rep1	2120000	KO	1	5	Other
D3YZG8	MTD2L_MOUSE	Mthfd2l	Bifunctional methylenetetrahydrofolate dehydrogenase/cyclohydrolase 2, mitochondrial	KO_slice5_rep2	1320000	KO	2	5	Other
D3YZG8	MTD2L_MOUSE	Mthfd2l	Bifunctional methylenetetrahydrofolate dehydrogenase/cyclohydrolase 2, mitochondrial	KO_slice5_rep3	1530000	KO	3	5	Other
D3YZG8	MTD2L_MOUSE	Mthfd2l	Bifunctional methylenetetrahydrofolate dehydrogenase/cyclohydrolase 2, mitochondrial	KO_slice6_rep1	1490000	KO	1	6	Other
D3YZG8	MTD2L_MOUSE	Mthfd2l	Bifunctional methylenetetrahydrofolate dehydrogenase/cyclohydrolase 2, mitochondrial	KO_slice6_rep2	954598	KO	2	6	Other
D3YZG8	MTD2L_MOUSE	Mthfd2l	Bifunctional methylenetetrahydrofolate dehydrogenase/cyclohydrolase 2, mitochondrial	KO_slice6_rep3	1270000	KO	3	6	Other
D3YZG8	MTD2L_MOUSE	Mthfd2l	Bifunctional methylenetetrahydrofolate dehydrogenase/cyclohydrolase 2, mitochondrial	KO_slice7_rep1	1170000	KO	1	7	Other
D3YZG8	MTD2L_MOUSE	Mthfd2l	Bifunctional methylenetetrahydrofolate dehydrogenase/cyclohydrolase 2, mitochondrial	KO_slice7_rep2	1190000	KO	2	7	Other
D3YZG8	MTD2L_MOUSE	Mthfd2l	Bifunctional methylenetetrahydrofolate dehydrogenase/cyclohydrolase 2, mitochondrial	KO_slice7_rep3	629025	KO	3	7	Other
D3YZG8	MTD2L_MOUSE	Mthfd2l	Bifunctional methylenetetrahydrofolate dehydrogenase/cyclohydrolase 2, mitochondrial	KO_slice8_rep1	793255	KO	1	8	Other
D3YZG8	MTD2L_MOUSE	Mthfd2l	Bifunctional methylenetetrahydrofolate dehydrogenase/cyclohydrolase 2, mitochondrial	KO_slice8_rep2	786829	KO	2	8	Other
D3YZG8	MTD2L_MOUSE	Mthfd2l	Bifunctional methylenetetrahydrofolate dehydrogenase/cyclohydrolase 2, mitochondrial	KO_slice8_rep3	664752	KO	3	8	Other
D3YZG8	MTD2L_MOUSE	Mthfd2l	Bifunctional methylenetetrahydrofolate dehydrogenase/cyclohydrolase 2, mitochondrial	KO_slice9_rep1	963852	KO	1	9	Other
D3YZG8	MTD2L_MOUSE	Mthfd2l	Bifunctional methylenetetrahydrofolate dehydrogenase/cyclohydrolase 2, mitochondrial	KO_slice9_rep2	777336	KO	2	9	Other
D3YZG8	MTD2L_MOUSE	Mthfd2l	Bifunctional methylenetetrahydrofolate dehydrogenase/cyclohydrolase 2, mitochondrial	KO_slice9_rep3	1270000	KO	3	9	Other
D3YZG8	MTD2L_MOUSE	Mthfd2l	Bifunctional methylenetetrahydrofolate dehydrogenase/cyclohydrolase 2, mitochondrial	KO_slice10_rep1	1390000	KO	1	10	Other
D3YZG8	MTD2L_MOUSE	Mthfd2l	Bifunctional methylenetetrahydrofolate dehydrogenase/cyclohydrolase 2, mitochondrial	KO_slice11_rep1	1010000	KO	1	11	Other
D3YZG8	MTD2L_MOUSE	Mthfd2l	Bifunctional methylenetetrahydrofolate dehydrogenase/cyclohydrolase 2, mitochondrial	KO_slice11_rep2	341338	KO	2	11	Other
D3YZG8	MTD2L_MOUSE	Mthfd2l	Bifunctional methylenetetrahydrofolate dehydrogenase/cyclohydrolase 2, mitochondrial	KO_slice12_rep1	236459	KO	1	12	Other
D3YZG8	MTD2L_MOUSE	Mthfd2l	Bifunctional methylenetetrahydrofolate dehydrogenase/cyclohydrolase 2, mitochondrial	WT_slice1_rep1	4510000	WT	1	1	Other
D3YZG8	MTD2L_MOUSE	Mthfd2l	Bifunctional methylenetetrahydrofolate dehydrogenase/cyclohydrolase 2, mitochondrial	WT_slice1_rep2	3280000	WT	2	1	Other
D3YZG8	MTD2L_MOUSE	Mthfd2l	Bifunctional methylenetetrahydrofolate dehydrogenase/cyclohydrolase 2, mitochondrial	WT_slice1_rep3	2600000	WT	3	1	Other
D3YZG8	MTD2L_MOUSE	Mthfd2l	Bifunctional methylenetetrahydrofolate dehydrogenase/cyclohydrolase 2, mitochondrial	WT_slice2_rep1	3490000	WT	1	2	Other
D3YZG8	MTD2L_MOUSE	Mthfd2l	Bifunctional methylenetetrahydrofolate dehydrogenase/cyclohydrolase 2, mitochondrial	WT_slice2_rep2	3040000	WT	2	2	Other
D3YZG8	MTD2L_MOUSE	Mthfd2l	Bifunctional methylenetetrahydrofolate dehydrogenase/cyclohydrolase 2, mitochondrial	WT_slice2_rep3	2490000	WT	3	2	Other
D3YZG8	MTD2L_MOUSE	Mthfd2l	Bifunctional methylenetetrahydrofolate dehydrogenase/cyclohydrolase 2, mitochondrial	WT_slice3_rep1	2000000	WT	1	3	Other
D3YZG8	MTD2L_MOUSE	Mthfd2l	Bifunctional methylenetetrahydrofolate dehydrogenase/cyclohydrolase 2, mitochondrial	WT_slice3_rep2	1850000	WT	2	3	Other
D3YZG8	MTD2L_MOUSE	Mthfd2l	Bifunctional methylenetetrahydrofolate dehydrogenase/cyclohydrolase 2, mitochondrial	WT_slice3_rep3	1510000	WT	3	3	Other
D3YZG8	MTD2L_MOUSE	Mthfd2l	Bifunctional methylenetetrahydrofolate dehydrogenase/cyclohydrolase 2, mitochondrial	WT_slice4_rep1	1530000	WT	1	4	Other
D3YZG8	MTD2L_MOUSE	Mthfd2l	Bifunctional methylenetetrahydrofolate dehydrogenase/cyclohydrolase 2, mitochondrial	WT_slice4_rep2	1480000	WT	2	4	Other
D3YZG8	MTD2L_MOUSE	Mthfd2l	Bifunctional methylenetetrahydrofolate dehydrogenase/cyclohydrolase 2, mitochondrial	WT_slice5_rep1	1220000	WT	1	5	Other
D3YZG8	MTD2L_MOUSE	Mthfd2l	Bifunctional methylenetetrahydrofolate dehydrogenase/cyclohydrolase 2, mitochondrial	WT_slice5_rep2	1290000	WT	2	5	Other
D3YZG8	MTD2L_MOUSE	Mthfd2l	Bifunctional methylenetetrahydrofolate dehydrogenase/cyclohydrolase 2, mitochondrial	WT_slice5_rep3	1430000	WT	3	5	Other
D3YZG8	MTD2L_MOUSE	Mthfd2l	Bifunctional methylenetetrahydrofolate dehydrogenase/cyclohydrolase 2, mitochondrial	WT_slice6_rep1	1480000	WT	1	6	Other
D3YZG8	MTD2L_MOUSE	Mthfd2l	Bifunctional methylenetetrahydrofolate dehydrogenase/cyclohydrolase 2, mitochondrial	WT_slice6_rep2	713785	WT	2	6	Other
D3YZG8	MTD2L_MOUSE	Mthfd2l	Bifunctional methylenetetrahydrofolate dehydrogenase/cyclohydrolase 2, mitochondrial	WT_slice6_rep3	1790000	WT	3	6	Other
D3YZG8	MTD2L_MOUSE	Mthfd2l	Bifunctional methylenetetrahydrofolate dehydrogenase/cyclohydrolase 2, mitochondrial	WT_slice7_rep1	1110000	WT	1	7	Other
D3YZG8	MTD2L_MOUSE	Mthfd2l	Bifunctional methylenetetrahydrofolate dehydrogenase/cyclohydrolase 2, mitochondrial	WT_slice7_rep2	949296	WT	2	7	Other
D3YZG8	MTD2L_MOUSE	Mthfd2l	Bifunctional methylenetetrahydrofolate dehydrogenase/cyclohydrolase 2, mitochondrial	WT_slice7_rep3	1350000	WT	3	7	Other
D3YZG8	MTD2L_MOUSE	Mthfd2l	Bifunctional methylenetetrahydrofolate dehydrogenase/cyclohydrolase 2, mitochondrial	WT_slice8_rep1	1210000	WT	1	8	Other
D3YZG8	MTD2L_MOUSE	Mthfd2l	Bifunctional methylenetetrahydrofolate dehydrogenase/cyclohydrolase 2, mitochondrial	WT_slice8_rep2	1200000	WT	2	8	Other
D3YZG8	MTD2L_MOUSE	Mthfd2l	Bifunctional methylenetetrahydrofolate dehydrogenase/cyclohydrolase 2, mitochondrial	WT_slice8_rep3	6640000	WT	3	8	Other
D3YZG8	MTD2L_MOUSE	Mthfd2l	Bifunctional methylenetetrahydrofolate dehydrogenase/cyclohydrolase 2, mitochondrial	WT_slice9_rep1	1660000	WT	1	9	Other
D3YZG8	MTD2L_MOUSE	Mthfd2l	Bifunctional methylenetetrahydrofolate dehydrogenase/cyclohydrolase 2, mitochondrial	WT_slice9_rep2	1380000	WT	2	9	Other
D3YZG8	MTD2L_MOUSE	Mthfd2l	Bifunctional methylenetetrahydrofolate dehydrogenase/cyclohydrolase 2, mitochondrial	WT_slice9_rep3	1800000	WT	3	9	Other
D3YZG8	MTD2L_MOUSE	Mthfd2l	Bifunctional methylenetetrahydrofolate dehydrogenase/cyclohydrolase 2, mitochondrial	WT_slice10_rep1	1270000	WT	1	10	Other
D3YZG8	MTD2L_MOUSE	Mthfd2l	Bifunctional methylenetetrahydrofolate dehydrogenase/cyclohydrolase 2, mitochondrial	WT_slice10_rep2	1360000	WT	2	10	Other
D3YZG8	MTD2L_MOUSE	Mthfd2l	Bifunctional methylenetetrahydrofolate dehydrogenase/cyclohydrolase 2, mitochondrial	WT_slice10_rep3	1090000	WT	3	10	Other
D3YZG8	MTD2L_MOUSE	Mthfd2l	Bifunctional methylenetetrahydrofolate dehydrogenase/cyclohydrolase 2, mitochondrial	WT_slice11_rep1	2460000	WT	1	11	Other
D3YZG8	MTD2L_MOUSE	Mthfd2l	Bifunctional methylenetetrahydrofolate dehydrogenase/cyclohydrolase 2, mitochondrial	WT_slice11_rep3	631261	WT	3	11	Other
D3YZG8	MTD2L_MOUSE	Mthfd2l	Bifunctional methylenetetrahydrofolate dehydrogenase/cyclohydrolase 2, mitochondrial	WT_slice12_rep2	750132	WT	2	12	Other
D3YZG8	MTD2L_MOUSE	Mthfd2l	Bifunctional methylenetetrahydrofolate dehydrogenase/cyclohydrolase 2, mitochondrial	WT_slice13_rep1	2430000	WT	1	13	Other
D3YZG8	MTD2L_MOUSE	Mthfd2l	Bifunctional methylenetetrahydrofolate dehydrogenase/cyclohydrolase 2, mitochondrial	WT_slice23_rep1	27600000	WT	1	23	Other
D3YZG8	MTD2L_MOUSE	Mthfd2l	Bifunctional methylenetetrahydrofolate dehydrogenase/cyclohydrolase 2, mitochondrial	WT_slice23_rep2	36200000	WT	2	23	Other
D3YZG8	MTD2L_MOUSE	Mthfd2l	Bifunctional methylenetetrahydrofolate dehydrogenase/cyclohydrolase 2, mitochondrial	WT_slice23_rep3	31100000	WT	3	23	Other
D3YZG8	MTD2L_MOUSE	Mthfd2l	Bifunctional methylenetetrahydrofolate dehydrogenase/cyclohydrolase 2, mitochondrial	WT_slice24_rep1	68200000	WT	1	24	Other
D3YZG8	MTD2L_MOUSE	Mthfd2l	Bifunctional methylenetetrahydrofolate dehydrogenase/cyclohydrolase 2, mitochondrial	WT_slice24_rep2	72900000	WT	2	24	Other
D3YZG8	MTD2L_MOUSE	Mthfd2l	Bifunctional methylenetetrahydrofolate dehydrogenase/cyclohydrolase 2, mitochondrial	WT_slice24_rep3	104000000	WT	3	24	Other
D3Z7P3	GLSK_MOUSE	Gls	Glutaminase kidney isoform, mitochondrial	KO_slice1_rep1	3460000	KO	1	1	Other
D3Z7P3	GLSK_MOUSE	Gls	Glutaminase kidney isoform, mitochondrial	KO_slice1_rep2	2370000	KO	2	1	Other
D3Z7P3	GLSK_MOUSE	Gls	Glutaminase kidney isoform, mitochondrial	KO_slice1_rep3	2770000	KO	3	1	Other
D3Z7P3	GLSK_MOUSE	Gls	Glutaminase kidney isoform, mitochondrial	KO_slice2_rep1	2580000	KO	1	2	Other
D3Z7P3	GLSK_MOUSE	Gls	Glutaminase kidney isoform, mitochondrial	KO_slice2_rep2	3350000	KO	2	2	Other
D3Z7P3	GLSK_MOUSE	Gls	Glutaminase kidney isoform, mitochondrial	KO_slice2_rep3	10300000	KO	3	2	Other
D3Z7P3	GLSK_MOUSE	Gls	Glutaminase kidney isoform, mitochondrial	KO_slice3_rep1	40400000	KO	1	3	Other
D3Z7P3	GLSK_MOUSE	Gls	Glutaminase kidney isoform, mitochondrial	KO_slice3_rep2	8000000	KO	2	3	Other
D3Z7P3	GLSK_MOUSE	Gls	Glutaminase kidney isoform, mitochondrial	KO_slice3_rep3	3790000	KO	3	3	Other
D3Z7P3	GLSK_MOUSE	Gls	Glutaminase kidney isoform, mitochondrial	KO_slice4_rep1	8230000	KO	1	4	Other
D3Z7P3	GLSK_MOUSE	Gls	Glutaminase kidney isoform, mitochondrial	KO_slice4_rep2	36600000	KO	2	4	Other
D3Z7P3	GLSK_MOUSE	Gls	Glutaminase kidney isoform, mitochondrial	KO_slice4_rep3	33200000	KO	3	4	Other
D3Z7P3	GLSK_MOUSE	Gls	Glutaminase kidney isoform, mitochondrial	KO_slice5_rep1	54200000	KO	1	5	Other
D3Z7P3	GLSK_MOUSE	Gls	Glutaminase kidney isoform, mitochondrial	KO_slice5_rep2	68600000	KO	2	5	Other
D3Z7P3	GLSK_MOUSE	Gls	Glutaminase kidney isoform, mitochondrial	KO_slice5_rep3	57200000	KO	3	5	Other
D3Z7P3	GLSK_MOUSE	Gls	Glutaminase kidney isoform, mitochondrial	KO_slice6_rep1	57400000	KO	1	6	Other
D3Z7P3	GLSK_MOUSE	Gls	Glutaminase kidney isoform, mitochondrial	KO_slice6_rep2	49900000	KO	2	6	Other
D3Z7P3	GLSK_MOUSE	Gls	Glutaminase kidney isoform, mitochondrial	KO_slice6_rep3	53500000	KO	3	6	Other
D3Z7P3	GLSK_MOUSE	Gls	Glutaminase kidney isoform, mitochondrial	KO_slice7_rep1	32400000	KO	1	7	Other
D3Z7P3	GLSK_MOUSE	Gls	Glutaminase kidney isoform, mitochondrial	KO_slice7_rep2	28400000	KO	2	7	Other
D3Z7P3	GLSK_MOUSE	Gls	Glutaminase kidney isoform, mitochondrial	KO_slice7_rep3	30600000	KO	3	7	Other
D3Z7P3	GLSK_MOUSE	Gls	Glutaminase kidney isoform, mitochondrial	KO_slice8_rep1	17200000	KO	1	8	Other
D3Z7P3	GLSK_MOUSE	Gls	Glutaminase kidney isoform, mitochondrial	KO_slice8_rep2	17100000	KO	2	8	Other
D3Z7P3	GLSK_MOUSE	Gls	Glutaminase kidney isoform, mitochondrial	KO_slice8_rep3	14300000	KO	3	8	Other
D3Z7P3	GLSK_MOUSE	Gls	Glutaminase kidney isoform, mitochondrial	KO_slice9_rep1	15200000	KO	1	9	Other
D3Z7P3	GLSK_MOUSE	Gls	Glutaminase kidney isoform, mitochondrial	KO_slice9_rep2	13300000	KO	2	9	Other
D3Z7P3	GLSK_MOUSE	Gls	Glutaminase kidney isoform, mitochondrial	KO_slice9_rep3	15800000	KO	3	9	Other
D3Z7P3	GLSK_MOUSE	Gls	Glutaminase kidney isoform, mitochondrial	KO_slice10_rep1	35400000	KO	1	10	Other
D3Z7P3	GLSK_MOUSE	Gls	Glutaminase kidney isoform, mitochondrial	KO_slice10_rep2	32900000	KO	2	10	Other
D3Z7P3	GLSK_MOUSE	Gls	Glutaminase kidney isoform, mitochondrial	KO_slice10_rep3	37100000	KO	3	10	Other
D3Z7P3	GLSK_MOUSE	Gls	Glutaminase kidney isoform, mitochondrial	KO_slice11_rep1	81800000	KO	1	11	Other
D3Z7P3	GLSK_MOUSE	Gls	Glutaminase kidney isoform, mitochondrial	KO_slice11_rep2	77900000	KO	2	11	Other
D3Z7P3	GLSK_MOUSE	Gls	Glutaminase kidney isoform, mitochondrial	KO_slice11_rep3	68600000	KO	3	11	Other
D3Z7P3	GLSK_MOUSE	Gls	Glutaminase kidney isoform, mitochondrial	KO_slice12_rep1	39700000	KO	1	12	Other
D3Z7P3	GLSK_MOUSE	Gls	Glutaminase kidney isoform, mitochondrial	KO_slice12_rep2	39000000	KO	2	12	Other
D3Z7P3	GLSK_MOUSE	Gls	Glutaminase kidney isoform, mitochondrial	KO_slice12_rep3	32800000	KO	3	12	Other
D3Z7P3	GLSK_MOUSE	Gls	Glutaminase kidney isoform, mitochondrial	KO_slice13_rep1	17600000	KO	1	13	Other
D3Z7P3	GLSK_MOUSE	Gls	Glutaminase kidney isoform, mitochondrial	KO_slice13_rep2	17600000	KO	2	13	Other
D3Z7P3	GLSK_MOUSE	Gls	Glutaminase kidney isoform, mitochondrial	KO_slice13_rep3	15400000	KO	3	13	Other
D3Z7P3	GLSK_MOUSE	Gls	Glutaminase kidney isoform, mitochondrial	KO_slice14_rep1	12200000	KO	1	14	Other
D3Z7P3	GLSK_MOUSE	Gls	Glutaminase kidney isoform, mitochondrial	KO_slice14_rep2	12200000	KO	2	14	Other
D3Z7P3	GLSK_MOUSE	Gls	Glutaminase kidney isoform, mitochondrial	KO_slice14_rep3	11500000	KO	3	14	Other
D3Z7P3	GLSK_MOUSE	Gls	Glutaminase kidney isoform, mitochondrial	KO_slice15_rep1	5910000	KO	1	15	Other
D3Z7P3	GLSK_MOUSE	Gls	Glutaminase kidney isoform, mitochondrial	KO_slice15_rep2	6420000	KO	2	15	Other
D3Z7P3	GLSK_MOUSE	Gls	Glutaminase kidney isoform, mitochondrial	KO_slice15_rep3	6150000	KO	3	15	Other
D3Z7P3	GLSK_MOUSE	Gls	Glutaminase kidney isoform, mitochondrial	KO_slice16_rep1	3360000	KO	1	16	Other
D3Z7P3	GLSK_MOUSE	Gls	Glutaminase kidney isoform, mitochondrial	KO_slice16_rep2	2690000	KO	2	16	Other
D3Z7P3	GLSK_MOUSE	Gls	Glutaminase kidney isoform, mitochondrial	KO_slice16_rep3	3930000	KO	3	16	Other
D3Z7P3	GLSK_MOUSE	Gls	Glutaminase kidney isoform, mitochondrial	KO_slice17_rep1	1780000	KO	1	17	Other
D3Z7P3	GLSK_MOUSE	Gls	Glutaminase kidney isoform, mitochondrial	KO_slice17_rep2	3000000	KO	2	17	Other
D3Z7P3	GLSK_MOUSE	Gls	Glutaminase kidney isoform, mitochondrial	KO_slice17_rep3	1730000	KO	3	17	Other
D3Z7P3	GLSK_MOUSE	Gls	Glutaminase kidney isoform, mitochondrial	KO_slice18_rep1	1420000	KO	1	18	Other
D3Z7P3	GLSK_MOUSE	Gls	Glutaminase kidney isoform, mitochondrial	KO_slice18_rep2	1610000	KO	2	18	Other
D3Z7P3	GLSK_MOUSE	Gls	Glutaminase kidney isoform, mitochondrial	KO_slice18_rep3	1930000	KO	3	18	Other
D3Z7P3	GLSK_MOUSE	Gls	Glutaminase kidney isoform, mitochondrial	KO_slice19_rep1	2780000	KO	1	19	Other
D3Z7P3	GLSK_MOUSE	Gls	Glutaminase kidney isoform, mitochondrial	KO_slice19_rep2	1570000	KO	2	19	Other
D3Z7P3	GLSK_MOUSE	Gls	Glutaminase kidney isoform, mitochondrial	KO_slice19_rep3	1840000	KO	3	19	Other
D3Z7P3	GLSK_MOUSE	Gls	Glutaminase kidney isoform, mitochondrial	KO_slice20_rep1	2860000	KO	1	20	Other
D3Z7P3	GLSK_MOUSE	Gls	Glutaminase kidney isoform, mitochondrial	KO_slice20_rep2	5270000	KO	2	20	Other
D3Z7P3	GLSK_MOUSE	Gls	Glutaminase kidney isoform, mitochondrial	KO_slice20_rep3	2410000	KO	3	20	Other
D3Z7P3	GLSK_MOUSE	Gls	Glutaminase kidney isoform, mitochondrial	KO_slice21_rep1	1360000	KO	1	21	Other
D3Z7P3	GLSK_MOUSE	Gls	Glutaminase kidney isoform, mitochondrial	KO_slice21_rep2	2300000	KO	2	21	Other
D3Z7P3	GLSK_MOUSE	Gls	Glutaminase kidney isoform, mitochondrial	KO_slice21_rep3	986300	KO	3	21	Other
D3Z7P3	GLSK_MOUSE	Gls	Glutaminase kidney isoform, mitochondrial	WT_slice1_rep1	5830000	WT	1	1	Other
D3Z7P3	GLSK_MOUSE	Gls	Glutaminase kidney isoform, mitochondrial	WT_slice1_rep3	3890000	WT	3	1	Other
D3Z7P3	GLSK_MOUSE	Gls	Glutaminase kidney isoform, mitochondrial	WT_slice2_rep1	2960000	WT	1	2	Other
D3Z7P3	GLSK_MOUSE	Gls	Glutaminase kidney isoform, mitochondrial	WT_slice2_rep2	2820000	WT	2	2	Other
D3Z7P3	GLSK_MOUSE	Gls	Glutaminase kidney isoform, mitochondrial	WT_slice2_rep3	3460000	WT	3	2	Other
D3Z7P3	GLSK_MOUSE	Gls	Glutaminase kidney isoform, mitochondrial	WT_slice3_rep1	4970000	WT	1	3	Other
D3Z7P3	GLSK_MOUSE	Gls	Glutaminase kidney isoform, mitochondrial	WT_slice3_rep2	4660000	WT	2	3	Other
D3Z7P3	GLSK_MOUSE	Gls	Glutaminase kidney isoform, mitochondrial	WT_slice3_rep3	6010000	WT	3	3	Other
D3Z7P3	GLSK_MOUSE	Gls	Glutaminase kidney isoform, mitochondrial	WT_slice4_rep1	25800000	WT	1	4	Other
D3Z7P3	GLSK_MOUSE	Gls	Glutaminase kidney isoform, mitochondrial	WT_slice4_rep2	25600000	WT	2	4	Other
D3Z7P3	GLSK_MOUSE	Gls	Glutaminase kidney isoform, mitochondrial	WT_slice4_rep3	25600000	WT	3	4	Other
D3Z7P3	GLSK_MOUSE	Gls	Glutaminase kidney isoform, mitochondrial	WT_slice5_rep1	40900000	WT	1	5	Other
D3Z7P3	GLSK_MOUSE	Gls	Glutaminase kidney isoform, mitochondrial	WT_slice5_rep2	44400000	WT	2	5	Other
D3Z7P3	GLSK_MOUSE	Gls	Glutaminase kidney isoform, mitochondrial	WT_slice5_rep3	42800000	WT	3	5	Other
D3Z7P3	GLSK_MOUSE	Gls	Glutaminase kidney isoform, mitochondrial	WT_slice6_rep1	34700000	WT	1	6	Other
D3Z7P3	GLSK_MOUSE	Gls	Glutaminase kidney isoform, mitochondrial	WT_slice6_rep2	30100000	WT	2	6	Other
D3Z7P3	GLSK_MOUSE	Gls	Glutaminase kidney isoform, mitochondrial	WT_slice6_rep3	33800000	WT	3	6	Other
D3Z7P3	GLSK_MOUSE	Gls	Glutaminase kidney isoform, mitochondrial	WT_slice7_rep1	17400000	WT	1	7	Other
D3Z7P3	GLSK_MOUSE	Gls	Glutaminase kidney isoform, mitochondrial	WT_slice7_rep2	17500000	WT	2	7	Other
D3Z7P3	GLSK_MOUSE	Gls	Glutaminase kidney isoform, mitochondrial	WT_slice7_rep3	19000000	WT	3	7	Other
D3Z7P3	GLSK_MOUSE	Gls	Glutaminase kidney isoform, mitochondrial	WT_slice8_rep1	11400000	WT	1	8	Other
D3Z7P3	GLSK_MOUSE	Gls	Glutaminase kidney isoform, mitochondrial	WT_slice8_rep2	10600000	WT	2	8	Other
D3Z7P3	GLSK_MOUSE	Gls	Glutaminase kidney isoform, mitochondrial	WT_slice8_rep3	12800000	WT	3	8	Other
D3Z7P3	GLSK_MOUSE	Gls	Glutaminase kidney isoform, mitochondrial	WT_slice9_rep1	9570000	WT	1	9	Other
D3Z7P3	GLSK_MOUSE	Gls	Glutaminase kidney isoform, mitochondrial	WT_slice9_rep2	8960000	WT	2	9	Other
D3Z7P3	GLSK_MOUSE	Gls	Glutaminase kidney isoform, mitochondrial	WT_slice9_rep3	9660000	WT	3	9	Other
D3Z7P3	GLSK_MOUSE	Gls	Glutaminase kidney isoform, mitochondrial	WT_slice10_rep1	20000000	WT	1	10	Other
D3Z7P3	GLSK_MOUSE	Gls	Glutaminase kidney isoform, mitochondrial	WT_slice10_rep2	21100000	WT	2	10	Other
D3Z7P3	GLSK_MOUSE	Gls	Glutaminase kidney isoform, mitochondrial	WT_slice10_rep3	21900000	WT	3	10	Other
D3Z7P3	GLSK_MOUSE	Gls	Glutaminase kidney isoform, mitochondrial	WT_slice11_rep1	34100000	WT	1	11	Other
D3Z7P3	GLSK_MOUSE	Gls	Glutaminase kidney isoform, mitochondrial	WT_slice11_rep2	38500000	WT	2	11	Other
D3Z7P3	GLSK_MOUSE	Gls	Glutaminase kidney isoform, mitochondrial	WT_slice11_rep3	36700000	WT	3	11	Other
D3Z7P3	GLSK_MOUSE	Gls	Glutaminase kidney isoform, mitochondrial	WT_slice12_rep1	17300000	WT	1	12	Other
D3Z7P3	GLSK_MOUSE	Gls	Glutaminase kidney isoform, mitochondrial	WT_slice12_rep2	23700000	WT	2	12	Other
D3Z7P3	GLSK_MOUSE	Gls	Glutaminase kidney isoform, mitochondrial	WT_slice12_rep3	16600000	WT	3	12	Other
D3Z7P3	GLSK_MOUSE	Gls	Glutaminase kidney isoform, mitochondrial	WT_slice13_rep1	8520000	WT	1	13	Other
D3Z7P3	GLSK_MOUSE	Gls	Glutaminase kidney isoform, mitochondrial	WT_slice13_rep2	6400000	WT	2	13	Other
D3Z7P3	GLSK_MOUSE	Gls	Glutaminase kidney isoform, mitochondrial	WT_slice13_rep3	7690000	WT	3	13	Other
D3Z7P3	GLSK_MOUSE	Gls	Glutaminase kidney isoform, mitochondrial	WT_slice14_rep1	5580000	WT	1	14	Other
D3Z7P3	GLSK_MOUSE	Gls	Glutaminase kidney isoform, mitochondrial	WT_slice14_rep2	5860000	WT	2	14	Other
D3Z7P3	GLSK_MOUSE	Gls	Glutaminase kidney isoform, mitochondrial	WT_slice14_rep3	5240000	WT	3	14	Other
D3Z7P3	GLSK_MOUSE	Gls	Glutaminase kidney isoform, mitochondrial	WT_slice15_rep1	3380000	WT	1	15	Other
D3Z7P3	GLSK_MOUSE	Gls	Glutaminase kidney isoform, mitochondrial	WT_slice15_rep2	3790000	WT	2	15	Other
D3Z7P3	GLSK_MOUSE	Gls	Glutaminase kidney isoform, mitochondrial	WT_slice15_rep3	3050000	WT	3	15	Other
D3Z7P3	GLSK_MOUSE	Gls	Glutaminase kidney isoform, mitochondrial	WT_slice16_rep1	2730000	WT	1	16	Other
D3Z7P3	GLSK_MOUSE	Gls	Glutaminase kidney isoform, mitochondrial	WT_slice16_rep2	2150000	WT	2	16	Other
D3Z7P3	GLSK_MOUSE	Gls	Glutaminase kidney isoform, mitochondrial	WT_slice16_rep3	2210000	WT	3	16	Other
D3Z7P3	GLSK_MOUSE	Gls	Glutaminase kidney isoform, mitochondrial	WT_slice17_rep2	2100000	WT	2	17	Other
D3Z7P3	GLSK_MOUSE	Gls	Glutaminase kidney isoform, mitochondrial	WT_slice19_rep1	9590000	WT	1	19	Other
D3Z7P3	GLSK_MOUSE	Gls	Glutaminase kidney isoform, mitochondrial	WT_slice19_rep2	1840000	WT	2	19	Other
D3Z7P3	GLSK_MOUSE	Gls	Glutaminase kidney isoform, mitochondrial	WT_slice19_rep3	3320000	WT	3	19	Other
D3Z7P3	GLSK_MOUSE	Gls	Glutaminase kidney isoform, mitochondrial	WT_slice20_rep1	6200000	WT	1	20	Other
D3Z7P3	GLSK_MOUSE	Gls	Glutaminase kidney isoform, mitochondrial	WT_slice22_rep3	655643	WT	3	22	Other
D3Z7P3	GLSK_MOUSE	Gls	Glutaminase kidney isoform, mitochondrial	KO_slice22_rep1	16800000	KO	1	22	Other
D3Z7P3	GLSK_MOUSE	Gls	Glutaminase kidney isoform, mitochondrial	KO_slice23_rep1	3050000	KO	1	23	Other
D3Z7P3	GLSK_MOUSE	Gls	Glutaminase kidney isoform, mitochondrial	KO_slice23_rep2	3480000	KO	2	23	Other
D3Z7P3	GLSK_MOUSE	Gls	Glutaminase kidney isoform, mitochondrial	KO_slice23_rep3	3330000	KO	3	23	Other
D3Z7P3	GLSK_MOUSE	Gls	Glutaminase kidney isoform, mitochondrial	KO_slice24_rep1	7420000	KO	1	24	Other
D3Z7P3	GLSK_MOUSE	Gls	Glutaminase kidney isoform, mitochondrial	KO_slice24_rep2	9660000	KO	2	24	Other
D3Z7P3	GLSK_MOUSE	Gls	Glutaminase kidney isoform, mitochondrial	WT_slice24_rep3	1800000	WT	3	24	Other
D3Z7Q2	SIM20_MOUSE	Smim20	Small integral membrane protein 20	KO_slice1_rep1	6960000	KO	1	1	Other
D3Z7Q2	SIM20_MOUSE	Smim20	Small integral membrane protein 20	KO_slice1_rep2	7080000	KO	2	1	Other
D3Z7Q2	SIM20_MOUSE	Smim20	Small integral membrane protein 20	KO_slice1_rep3	9280000	KO	3	1	Other
D3Z7Q2	SIM20_MOUSE	Smim20	Small integral membrane protein 20	KO_slice2_rep1	4930000	KO	1	2	Other
D3Z7Q2	SIM20_MOUSE	Smim20	Small integral membrane protein 20	KO_slice2_rep2	7030000	KO	2	2	Other
D3Z7Q2	SIM20_MOUSE	Smim20	Small integral membrane protein 20	KO_slice2_rep3	3280000	KO	3	2	Other
D3Z7Q2	SIM20_MOUSE	Smim20	Small integral membrane protein 20	KO_slice3_rep1	1810000	KO	1	3	Other
D3Z7Q2	SIM20_MOUSE	Smim20	Small integral membrane protein 20	KO_slice3_rep2	3800000	KO	2	3	Other
D3Z7Q2	SIM20_MOUSE	Smim20	Small integral membrane protein 20	KO_slice3_rep3	4650000	KO	3	3	Other
D3Z7Q2	SIM20_MOUSE	Smim20	Small integral membrane protein 20	KO_slice4_rep2	3980000	KO	2	4	Other
D3Z7Q2	SIM20_MOUSE	Smim20	Small integral membrane protein 20	KO_slice4_rep3	3250000	KO	3	4	Other
D3Z7Q2	SIM20_MOUSE	Smim20	Small integral membrane protein 20	KO_slice5_rep1	1870000	KO	1	5	Other
D3Z7Q2	SIM20_MOUSE	Smim20	Small integral membrane protein 20	KO_slice5_rep2	2450000	KO	2	5	Other
D3Z7Q2	SIM20_MOUSE	Smim20	Small integral membrane protein 20	KO_slice5_rep3	2080000	KO	3	5	Other
D3Z7Q2	SIM20_MOUSE	Smim20	Small integral membrane protein 20	KO_slice6_rep1	1220000	KO	1	6	Other
D3Z7Q2	SIM20_MOUSE	Smim20	Small integral membrane protein 20	KO_slice6_rep2	1120000	KO	2	6	Other
D3Z7Q2	SIM20_MOUSE	Smim20	Small integral membrane protein 20	KO_slice6_rep3	2020000	KO	3	6	Other
D3Z7Q2	SIM20_MOUSE	Smim20	Small integral membrane protein 20	KO_slice7_rep1	1450000	KO	1	7	Other
D3Z7Q2	SIM20_MOUSE	Smim20	Small integral membrane protein 20	KO_slice7_rep2	2320000	KO	2	7	Other
D3Z7Q2	SIM20_MOUSE	Smim20	Small integral membrane protein 20	KO_slice7_rep3	2210000	KO	3	7	Other
D3Z7Q2	SIM20_MOUSE	Smim20	Small integral membrane protein 20	KO_slice8_rep1	2500000	KO	1	8	Other
D3Z7Q2	SIM20_MOUSE	Smim20	Small integral membrane protein 20	KO_slice8_rep2	3350000	KO	2	8	Other
D3Z7Q2	SIM20_MOUSE	Smim20	Small integral membrane protein 20	KO_slice8_rep3	3610000	KO	3	8	Other
D3Z7Q2	SIM20_MOUSE	Smim20	Small integral membrane protein 20	KO_slice9_rep1	3220000	KO	1	9	Other
D3Z7Q2	SIM20_MOUSE	Smim20	Small integral membrane protein 20	KO_slice9_rep2	3240000	KO	2	9	Other
D3Z7Q2	SIM20_MOUSE	Smim20	Small integral membrane protein 20	KO_slice9_rep3	2780000	KO	3	9	Other
D3Z7Q2	SIM20_MOUSE	Smim20	Small integral membrane protein 20	KO_slice10_rep1	5110000	KO	1	10	Other
D3Z7Q2	SIM20_MOUSE	Smim20	Small integral membrane protein 20	KO_slice10_rep2	6280000	KO	2	10	Other
D3Z7Q2	SIM20_MOUSE	Smim20	Small integral membrane protein 20	KO_slice10_rep3	5340000	KO	3	10	Other
D3Z7Q2	SIM20_MOUSE	Smim20	Small integral membrane protein 20	KO_slice11_rep1	5690000	KO	1	11	Other
D3Z7Q2	SIM20_MOUSE	Smim20	Small integral membrane protein 20	KO_slice11_rep2	6170000	KO	2	11	Other
D3Z7Q2	SIM20_MOUSE	Smim20	Small integral membrane protein 20	KO_slice11_rep3	6200000	KO	3	11	Other
D3Z7Q2	SIM20_MOUSE	Smim20	Small integral membrane protein 20	KO_slice12_rep1	2460000	KO	1	12	Other
D3Z7Q2	SIM20_MOUSE	Smim20	Small integral membrane protein 20	KO_slice12_rep2	2880000	KO	2	12	Other
D3Z7Q2	SIM20_MOUSE	Smim20	Small integral membrane protein 20	KO_slice12_rep3	4210000	KO	3	12	Other
D3Z7Q2	SIM20_MOUSE	Smim20	Small integral membrane protein 20	KO_slice13_rep1	2390000	KO	1	13	Other
D3Z7Q2	SIM20_MOUSE	Smim20	Small integral membrane protein 20	KO_slice13_rep2	2560000	KO	2	13	Other
D3Z7Q2	SIM20_MOUSE	Smim20	Small integral membrane protein 20	KO_slice14_rep1	2660000	KO	1	14	Other
D3Z7Q2	SIM20_MOUSE	Smim20	Small integral membrane protein 20	KO_slice14_rep2	2330000	KO	2	14	Other
D3Z7Q2	SIM20_MOUSE	Smim20	Small integral membrane protein 20	KO_slice14_rep3	3680000	KO	3	14	Other
D3Z7Q2	SIM20_MOUSE	Smim20	Small integral membrane protein 20	KO_slice15_rep1	2840000	KO	1	15	Other
D3Z7Q2	SIM20_MOUSE	Smim20	Small integral membrane protein 20	KO_slice15_rep2	2920000	KO	2	15	Other
D3Z7Q2	SIM20_MOUSE	Smim20	Small integral membrane protein 20	KO_slice15_rep3	2970000	KO	3	15	Other
D3Z7Q2	SIM20_MOUSE	Smim20	Small integral membrane protein 20	KO_slice16_rep1	3270000	KO	1	16	Other
D3Z7Q2	SIM20_MOUSE	Smim20	Small integral membrane protein 20	KO_slice16_rep2	3850000	KO	2	16	Other
D3Z7Q2	SIM20_MOUSE	Smim20	Small integral membrane protein 20	KO_slice16_rep3	4890000	KO	3	16	Other
D3Z7Q2	SIM20_MOUSE	Smim20	Small integral membrane protein 20	KO_slice17_rep1	1940000	KO	1	17	Other
D3Z7Q2	SIM20_MOUSE	Smim20	Small integral membrane protein 20	KO_slice17_rep2	2470000	KO	2	17	Other
D3Z7Q2	SIM20_MOUSE	Smim20	Small integral membrane protein 20	KO_slice17_rep3	2210000	KO	3	17	Other
D3Z7Q2	SIM20_MOUSE	Smim20	Small integral membrane protein 20	KO_slice18_rep1	2680000	KO	1	18	Other
D3Z7Q2	SIM20_MOUSE	Smim20	Small integral membrane protein 20	KO_slice18_rep2	3080000	KO	2	18	Other
D3Z7Q2	SIM20_MOUSE	Smim20	Small integral membrane protein 20	KO_slice18_rep3	3220000	KO	3	18	Other
D3Z7Q2	SIM20_MOUSE	Smim20	Small integral membrane protein 20	KO_slice19_rep1	3850000	KO	1	19	Other
D3Z7Q2	SIM20_MOUSE	Smim20	Small integral membrane protein 20	KO_slice19_rep2	5740000	KO	2	19	Other
D3Z7Q2	SIM20_MOUSE	Smim20	Small integral membrane protein 20	KO_slice19_rep3	5050000	KO	3	19	Other
D3Z7Q2	SIM20_MOUSE	Smim20	Small integral membrane protein 20	KO_slice20_rep1	2810000	KO	1	20	Other
D3Z7Q2	SIM20_MOUSE	Smim20	Small integral membrane protein 20	KO_slice20_rep2	2410000	KO	2	20	Other
D3Z7Q2	SIM20_MOUSE	Smim20	Small integral membrane protein 20	KO_slice20_rep3	2150000	KO	3	20	Other
D3Z7Q2	SIM20_MOUSE	Smim20	Small integral membrane protein 20	WT_slice1_rep1	10300000	WT	1	1	Other
D3Z7Q2	SIM20_MOUSE	Smim20	Small integral membrane protein 20	WT_slice1_rep2	16400000	WT	2	1	Other
D3Z7Q2	SIM20_MOUSE	Smim20	Small integral membrane protein 20	WT_slice1_rep3	17900000	WT	3	1	Other
D3Z7Q2	SIM20_MOUSE	Smim20	Small integral membrane protein 20	WT_slice2_rep1	7180000	WT	1	2	Other
D3Z7Q2	SIM20_MOUSE	Smim20	Small integral membrane protein 20	WT_slice2_rep2	6460000	WT	2	2	Other
D3Z7Q2	SIM20_MOUSE	Smim20	Small integral membrane protein 20	WT_slice2_rep3	8740000	WT	3	2	Other
D3Z7Q2	SIM20_MOUSE	Smim20	Small integral membrane protein 20	WT_slice3_rep1	3970000	WT	1	3	Other
D3Z7Q2	SIM20_MOUSE	Smim20	Small integral membrane protein 20	WT_slice3_rep2	3300000	WT	2	3	Other
D3Z7Q2	SIM20_MOUSE	Smim20	Small integral membrane protein 20	WT_slice3_rep3	4550000	WT	3	3	Other
D3Z7Q2	SIM20_MOUSE	Smim20	Small integral membrane protein 20	WT_slice4_rep1	1700000	WT	1	4	Other
D3Z7Q2	SIM20_MOUSE	Smim20	Small integral membrane protein 20	WT_slice4_rep2	3440000	WT	2	4	Other
D3Z7Q2	SIM20_MOUSE	Smim20	Small integral membrane protein 20	WT_slice4_rep3	2320000	WT	3	4	Other
D3Z7Q2	SIM20_MOUSE	Smim20	Small integral membrane protein 20	WT_slice5_rep1	1090000	WT	1	5	Other
D3Z7Q2	SIM20_MOUSE	Smim20	Small integral membrane protein 20	WT_slice5_rep2	1900000	WT	2	5	Other
D3Z7Q2	SIM20_MOUSE	Smim20	Small integral membrane protein 20	WT_slice5_rep3	1630000	WT	3	5	Other
D3Z7Q2	SIM20_MOUSE	Smim20	Small integral membrane protein 20	WT_slice6_rep1	1360000	WT	1	6	Other
D3Z7Q2	SIM20_MOUSE	Smim20	Small integral membrane protein 20	WT_slice6_rep2	1690000	WT	2	6	Other
D3Z7Q2	SIM20_MOUSE	Smim20	Small integral membrane protein 20	WT_slice6_rep3	2000000	WT	3	6	Other
D3Z7Q2	SIM20_MOUSE	Smim20	Small integral membrane protein 20	WT_slice7_rep1	1680000	WT	1	7	Other
D3Z7Q2	SIM20_MOUSE	Smim20	Small integral membrane protein 20	WT_slice7_rep2	2180000	WT	2	7	Other
D3Z7Q2	SIM20_MOUSE	Smim20	Small integral membrane protein 20	WT_slice7_rep3	2180000	WT	3	7	Other
D3Z7Q2	SIM20_MOUSE	Smim20	Small integral membrane protein 20	WT_slice8_rep1	2020000	WT	1	8	Other
D3Z7Q2	SIM20_MOUSE	Smim20	Small integral membrane protein 20	WT_slice8_rep2	2230000	WT	2	8	Other
D3Z7Q2	SIM20_MOUSE	Smim20	Small integral membrane protein 20	WT_slice9_rep1	2850000	WT	1	9	Other
D3Z7Q2	SIM20_MOUSE	Smim20	Small integral membrane protein 20	WT_slice9_rep2	5360000	WT	2	9	Other
D3Z7Q2	SIM20_MOUSE	Smim20	Small integral membrane protein 20	WT_slice9_rep3	3620000	WT	3	9	Other
D3Z7Q2	SIM20_MOUSE	Smim20	Small integral membrane protein 20	WT_slice10_rep1	9560000	WT	1	10	Other
D3Z7Q2	SIM20_MOUSE	Smim20	Small integral membrane protein 20	WT_slice10_rep2	14000000	WT	2	10	Other
D3Z7Q2	SIM20_MOUSE	Smim20	Small integral membrane protein 20	WT_slice10_rep3	9950000	WT	3	10	Other
D3Z7Q2	SIM20_MOUSE	Smim20	Small integral membrane protein 20	WT_slice11_rep1	9060000	WT	1	11	Other
D3Z7Q2	SIM20_MOUSE	Smim20	Small integral membrane protein 20	WT_slice11_rep2	10900000	WT	2	11	Other
D3Z7Q2	SIM20_MOUSE	Smim20	Small integral membrane protein 20	WT_slice11_rep3	7560000	WT	3	11	Other
D3Z7Q2	SIM20_MOUSE	Smim20	Small integral membrane protein 20	WT_slice12_rep1	4420000	WT	1	12	Other
D3Z7Q2	SIM20_MOUSE	Smim20	Small integral membrane protein 20	WT_slice12_rep2	6030000	WT	2	12	Other
D3Z7Q2	SIM20_MOUSE	Smim20	Small integral membrane protein 20	WT_slice12_rep3	3730000	WT	3	12	Other
D3Z7Q2	SIM20_MOUSE	Smim20	Small integral membrane protein 20	WT_slice13_rep1	2990000	WT	1	13	Other
D3Z7Q2	SIM20_MOUSE	Smim20	Small integral membrane protein 20	WT_slice13_rep2	3070000	WT	2	13	Other
D3Z7Q2	SIM20_MOUSE	Smim20	Small integral membrane protein 20	WT_slice13_rep3	3330000	WT	3	13	Other
D3Z7Q2	SIM20_MOUSE	Smim20	Small integral membrane protein 20	WT_slice14_rep1	3110000	WT	1	14	Other
D3Z7Q2	SIM20_MOUSE	Smim20	Small integral membrane protein 20	WT_slice14_rep2	4110000	WT	2	14	Other
D3Z7Q2	SIM20_MOUSE	Smim20	Small integral membrane protein 20	WT_slice14_rep3	4680000	WT	3	14	Other
D3Z7Q2	SIM20_MOUSE	Smim20	Small integral membrane protein 20	WT_slice15_rep1	3310000	WT	1	15	Other
D3Z7Q2	SIM20_MOUSE	Smim20	Small integral membrane protein 20	WT_slice15_rep2	3970000	WT	2	15	Other
D3Z7Q2	SIM20_MOUSE	Smim20	Small integral membrane protein 20	WT_slice15_rep3	4000000	WT	3	15	Other
D3Z7Q2	SIM20_MOUSE	Smim20	Small integral membrane protein 20	WT_slice16_rep1	2960000	WT	1	16	Other
D3Z7Q2	SIM20_MOUSE	Smim20	Small integral membrane protein 20	WT_slice16_rep2	3050000	WT	2	16	Other
D3Z7Q2	SIM20_MOUSE	Smim20	Small integral membrane protein 20	WT_slice16_rep3	3110000	WT	3	16	Other
D3Z7Q2	SIM20_MOUSE	Smim20	Small integral membrane protein 20	WT_slice17_rep1	2180000	WT	1	17	Other
D3Z7Q2	SIM20_MOUSE	Smim20	Small integral membrane protein 20	WT_slice17_rep2	2560000	WT	2	17	Other
D3Z7Q2	SIM20_MOUSE	Smim20	Small integral membrane protein 20	WT_slice17_rep3	1950000	WT	3	17	Other
D3Z7Q2	SIM20_MOUSE	Smim20	Small integral membrane protein 20	WT_slice18_rep1	2010000	WT	1	18	Other
D3Z7Q2	SIM20_MOUSE	Smim20	Small integral membrane protein 20	WT_slice18_rep2	2190000	WT	2	18	Other
D3Z7Q2	SIM20_MOUSE	Smim20	Small integral membrane protein 20	WT_slice18_rep3	1930000	WT	3	18	Other
D3Z7Q2	SIM20_MOUSE	Smim20	Small integral membrane protein 20	WT_slice19_rep1	6600000	WT	1	19	Other
D3Z7Q2	SIM20_MOUSE	Smim20	Small integral membrane protein 20	WT_slice19_rep2	4580000	WT	2	19	Other
D3Z7Q2	SIM20_MOUSE	Smim20	Small integral membrane protein 20	WT_slice19_rep3	4050000	WT	3	19	Other
D3Z7Q2	SIM20_MOUSE	Smim20	Small integral membrane protein 20	WT_slice20_rep2	43900000	WT	2	20	Other
D3Z7Q2	SIM20_MOUSE	Smim20	Small integral membrane protein 20	WT_slice21_rep1	2530000	WT	1	21	Other
D3Z7Q2	SIM20_MOUSE	Smim20	Small integral membrane protein 20	WT_slice22_rep2	3090000	WT	2	22	Other
D3Z7Q2	SIM20_MOUSE	Smim20	Small integral membrane protein 20	KO_slice22_rep1	1300000	KO	1	22	Other
D3Z7Q2	SIM20_MOUSE	Smim20	Small integral membrane protein 20	KO_slice22_rep3	2880000	KO	3	22	Other
D3Z7Q2	SIM20_MOUSE	Smim20	Small integral membrane protein 20	KO_slice23_rep1	17300000	KO	1	23	Other
D3Z7Q2	SIM20_MOUSE	Smim20	Small integral membrane protein 20	KO_slice23_rep2	35200000	KO	2	23	Other
D3Z7Q2	SIM20_MOUSE	Smim20	Small integral membrane protein 20	KO_slice23_rep3	31500000	KO	3	23	Other
D3Z7Q2	SIM20_MOUSE	Smim20	Small integral membrane protein 20	KO_slice24_rep2	19400000	KO	2	24	Other
D3Z7Q2	SIM20_MOUSE	Smim20	Small integral membrane protein 20	KO_slice24_rep3	136000000	KO	3	24	Other
D3Z7Q2	SIM20_MOUSE	Smim20	Small integral membrane protein 20	WT_slice23_rep1	10200000	WT	1	23	Other
D3Z7Q2	SIM20_MOUSE	Smim20	Small integral membrane protein 20	WT_slice23_rep2	76000000	WT	2	23	Other
D3Z7Q2	SIM20_MOUSE	Smim20	Small integral membrane protein 20	WT_slice23_rep3	116000000	WT	3	23	Other
D3Z7Q2	SIM20_MOUSE	Smim20	Small integral membrane protein 20	WT_slice24_rep1	57200000	WT	1	24	Other
D3Z7Q2	SIM20_MOUSE	Smim20	Small integral membrane protein 20	WT_slice24_rep2	39500000	WT	2	24	Other
D3Z7Q2	SIM20_MOUSE	Smim20	Small integral membrane protein 20	WT_slice24_rep3	62500000	WT	3	24	Other
E9PV24	FIBA_MOUSE	Fga	Fibrinogen alpha chain	KO_slice1_rep1	6130000	KO	1	1	NA
E9PV24	FIBA_MOUSE	Fga	Fibrinogen alpha chain	KO_slice1_rep2	7110000	KO	2	1	NA
E9PV24	FIBA_MOUSE	Fga	Fibrinogen alpha chain	KO_slice1_rep3	10500000	KO	3	1	NA
E9PV24	FIBA_MOUSE	Fga	Fibrinogen alpha chain	KO_slice2_rep1	6950000	KO	1	2	NA
E9PV24	FIBA_MOUSE	Fga	Fibrinogen alpha chain	KO_slice2_rep2	8430000	KO	2	2	NA
E9PV24	FIBA_MOUSE	Fga	Fibrinogen alpha chain	KO_slice2_rep3	15200000	KO	3	2	NA
E9PV24	FIBA_MOUSE	Fga	Fibrinogen alpha chain	KO_slice3_rep1	6380000	KO	1	3	NA
E9PV24	FIBA_MOUSE	Fga	Fibrinogen alpha chain	KO_slice3_rep2	11400000	KO	2	3	NA
E9PV24	FIBA_MOUSE	Fga	Fibrinogen alpha chain	KO_slice3_rep3	8580000	KO	3	3	NA
E9PV24	FIBA_MOUSE	Fga	Fibrinogen alpha chain	KO_slice4_rep2	10100000	KO	2	4	NA
E9PV24	FIBA_MOUSE	Fga	Fibrinogen alpha chain	KO_slice4_rep3	3710000	KO	3	4	NA
E9PV24	FIBA_MOUSE	Fga	Fibrinogen alpha chain	KO_slice5_rep1	11500000	KO	1	5	NA
E9PV24	FIBA_MOUSE	Fga	Fibrinogen alpha chain	KO_slice5_rep2	5570000	KO	2	5	NA
E9PV24	FIBA_MOUSE	Fga	Fibrinogen alpha chain	KO_slice5_rep3	15100000	KO	3	5	NA
E9PV24	FIBA_MOUSE	Fga	Fibrinogen alpha chain	KO_slice6_rep1	1550000	KO	1	6	NA
E9PV24	FIBA_MOUSE	Fga	Fibrinogen alpha chain	KO_slice7_rep1	2470000	KO	1	7	NA
E9PV24	FIBA_MOUSE	Fga	Fibrinogen alpha chain	KO_slice7_rep2	1780000	KO	2	7	NA
E9PV24	FIBA_MOUSE	Fga	Fibrinogen alpha chain	KO_slice7_rep3	1630000	KO	3	7	NA
E9PV24	FIBA_MOUSE	Fga	Fibrinogen alpha chain	KO_slice8_rep1	1090000	KO	1	8	NA
E9PV24	FIBA_MOUSE	Fga	Fibrinogen alpha chain	KO_slice9_rep1	889631	KO	1	9	NA
E9PV24	FIBA_MOUSE	Fga	Fibrinogen alpha chain	KO_slice9_rep2	849305	KO	2	9	NA
E9PV24	FIBA_MOUSE	Fga	Fibrinogen alpha chain	KO_slice9_rep3	1500000	KO	3	9	NA
E9PV24	FIBA_MOUSE	Fga	Fibrinogen alpha chain	KO_slice10_rep1	650931	KO	1	10	NA
E9PV24	FIBA_MOUSE	Fga	Fibrinogen alpha chain	KO_slice10_rep2	343227	KO	2	10	NA
E9PV24	FIBA_MOUSE	Fga	Fibrinogen alpha chain	KO_slice11_rep1	301991	KO	1	11	NA
E9PV24	FIBA_MOUSE	Fga	Fibrinogen alpha chain	KO_slice11_rep3	144309	KO	3	11	NA
E9PV24	FIBA_MOUSE	Fga	Fibrinogen alpha chain	KO_slice12_rep3	20100000	KO	3	12	NA
E9PV24	FIBA_MOUSE	Fga	Fibrinogen alpha chain	KO_slice13_rep1	306302	KO	1	13	NA
E9PV24	FIBA_MOUSE	Fga	Fibrinogen alpha chain	KO_slice14_rep1	1230000	KO	1	14	NA
E9PV24	FIBA_MOUSE	Fga	Fibrinogen alpha chain	KO_slice14_rep2	698913	KO	2	14	NA
E9PV24	FIBA_MOUSE	Fga	Fibrinogen alpha chain	KO_slice14_rep3	976882	KO	3	14	NA
E9PV24	FIBA_MOUSE	Fga	Fibrinogen alpha chain	KO_slice15_rep1	6210000	KO	1	15	NA
E9PV24	FIBA_MOUSE	Fga	Fibrinogen alpha chain	KO_slice15_rep2	3830000	KO	2	15	NA
E9PV24	FIBA_MOUSE	Fga	Fibrinogen alpha chain	KO_slice15_rep3	4150000	KO	3	15	NA
E9PV24	FIBA_MOUSE	Fga	Fibrinogen alpha chain	KO_slice16_rep1	18900000	KO	1	16	NA
E9PV24	FIBA_MOUSE	Fga	Fibrinogen alpha chain	KO_slice16_rep2	12000000	KO	2	16	NA
E9PV24	FIBA_MOUSE	Fga	Fibrinogen alpha chain	KO_slice16_rep3	14000000	KO	3	16	NA
E9PV24	FIBA_MOUSE	Fga	Fibrinogen alpha chain	KO_slice17_rep1	9680000	KO	1	17	NA
E9PV24	FIBA_MOUSE	Fga	Fibrinogen alpha chain	KO_slice17_rep2	4600000	KO	2	17	NA
E9PV24	FIBA_MOUSE	Fga	Fibrinogen alpha chain	KO_slice17_rep3	9080000	KO	3	17	NA
E9PV24	FIBA_MOUSE	Fga	Fibrinogen alpha chain	KO_slice18_rep1	2190000	KO	1	18	NA
E9PV24	FIBA_MOUSE	Fga	Fibrinogen alpha chain	KO_slice18_rep2	1210000	KO	2	18	NA
E9PV24	FIBA_MOUSE	Fga	Fibrinogen alpha chain	KO_slice18_rep3	1890000	KO	3	18	NA
E9PV24	FIBA_MOUSE	Fga	Fibrinogen alpha chain	KO_slice19_rep1	2380000	KO	1	19	NA
E9PV24	FIBA_MOUSE	Fga	Fibrinogen alpha chain	KO_slice19_rep2	899765	KO	2	19	NA
E9PV24	FIBA_MOUSE	Fga	Fibrinogen alpha chain	KO_slice19_rep3	1180000	KO	3	19	NA
E9PV24	FIBA_MOUSE	Fga	Fibrinogen alpha chain	KO_slice20_rep1	1240000	KO	1	20	NA
E9PV24	FIBA_MOUSE	Fga	Fibrinogen alpha chain	KO_slice20_rep2	452125	KO	2	20	NA
E9PV24	FIBA_MOUSE	Fga	Fibrinogen alpha chain	KO_slice20_rep3	497349	KO	3	20	NA
E9PV24	FIBA_MOUSE	Fga	Fibrinogen alpha chain	KO_slice21_rep1	780762	KO	1	21	NA
E9PV24	FIBA_MOUSE	Fga	Fibrinogen alpha chain	WT_slice1_rep1	6920000	WT	1	1	NA
E9PV24	FIBA_MOUSE	Fga	Fibrinogen alpha chain	WT_slice1_rep2	24500000	WT	2	1	NA
E9PV24	FIBA_MOUSE	Fga	Fibrinogen alpha chain	WT_slice1_rep3	20900000	WT	3	1	NA
E9PV24	FIBA_MOUSE	Fga	Fibrinogen alpha chain	WT_slice2_rep1	6960000	WT	1	2	NA
E9PV24	FIBA_MOUSE	Fga	Fibrinogen alpha chain	WT_slice2_rep2	15500000	WT	2	2	NA
E9PV24	FIBA_MOUSE	Fga	Fibrinogen alpha chain	WT_slice2_rep3	14700000	WT	3	2	NA
E9PV24	FIBA_MOUSE	Fga	Fibrinogen alpha chain	WT_slice3_rep1	8860000	WT	1	3	NA
E9PV24	FIBA_MOUSE	Fga	Fibrinogen alpha chain	WT_slice3_rep2	9340000	WT	2	3	NA
E9PV24	FIBA_MOUSE	Fga	Fibrinogen alpha chain	WT_slice3_rep3	12700000	WT	3	3	NA
E9PV24	FIBA_MOUSE	Fga	Fibrinogen alpha chain	WT_slice4_rep1	6300000	WT	1	4	NA
E9PV24	FIBA_MOUSE	Fga	Fibrinogen alpha chain	WT_slice4_rep2	10300000	WT	2	4	NA
E9PV24	FIBA_MOUSE	Fga	Fibrinogen alpha chain	WT_slice5_rep1	3370000	WT	1	5	NA
E9PV24	FIBA_MOUSE	Fga	Fibrinogen alpha chain	WT_slice5_rep2	8920000	WT	2	5	NA
E9PV24	FIBA_MOUSE	Fga	Fibrinogen alpha chain	WT_slice5_rep3	4920000	WT	3	5	NA
E9PV24	FIBA_MOUSE	Fga	Fibrinogen alpha chain	WT_slice6_rep1	665649	WT	1	6	NA
E9PV24	FIBA_MOUSE	Fga	Fibrinogen alpha chain	WT_slice6_rep2	3610000	WT	2	6	NA
E9PV24	FIBA_MOUSE	Fga	Fibrinogen alpha chain	WT_slice6_rep3	3890000	WT	3	6	NA
E9PV24	FIBA_MOUSE	Fga	Fibrinogen alpha chain	WT_slice7_rep2	1540000	WT	2	7	NA
E9PV24	FIBA_MOUSE	Fga	Fibrinogen alpha chain	WT_slice7_rep3	1630000	WT	3	7	NA
E9PV24	FIBA_MOUSE	Fga	Fibrinogen alpha chain	WT_slice8_rep1	1430000	WT	1	8	NA
E9PV24	FIBA_MOUSE	Fga	Fibrinogen alpha chain	WT_slice8_rep2	1480000	WT	2	8	NA
E9PV24	FIBA_MOUSE	Fga	Fibrinogen alpha chain	WT_slice9_rep1	569133	WT	1	9	NA
E9PV24	FIBA_MOUSE	Fga	Fibrinogen alpha chain	WT_slice9_rep3	780845	WT	3	9	NA
E9PV24	FIBA_MOUSE	Fga	Fibrinogen alpha chain	WT_slice10_rep1	426905	WT	1	10	NA
E9PV24	FIBA_MOUSE	Fga	Fibrinogen alpha chain	WT_slice10_rep2	270469	WT	2	10	NA
E9PV24	FIBA_MOUSE	Fga	Fibrinogen alpha chain	WT_slice10_rep3	360162	WT	3	10	NA
E9PV24	FIBA_MOUSE	Fga	Fibrinogen alpha chain	WT_slice11_rep3	333722	WT	3	11	NA
E9PV24	FIBA_MOUSE	Fga	Fibrinogen alpha chain	WT_slice12_rep1	160395	WT	1	12	NA
E9PV24	FIBA_MOUSE	Fga	Fibrinogen alpha chain	WT_slice12_rep3	180594	WT	3	12	NA
E9PV24	FIBA_MOUSE	Fga	Fibrinogen alpha chain	WT_slice13_rep1	297923	WT	1	13	NA
E9PV24	FIBA_MOUSE	Fga	Fibrinogen alpha chain	WT_slice13_rep3	332778	WT	3	13	NA
E9PV24	FIBA_MOUSE	Fga	Fibrinogen alpha chain	WT_slice14_rep1	1350000	WT	1	14	NA
E9PV24	FIBA_MOUSE	Fga	Fibrinogen alpha chain	WT_slice14_rep2	204048	WT	2	14	NA
E9PV24	FIBA_MOUSE	Fga	Fibrinogen alpha chain	WT_slice14_rep3	1120000	WT	3	14	NA
E9PV24	FIBA_MOUSE	Fga	Fibrinogen alpha chain	WT_slice15_rep1	7100000	WT	1	15	NA
E9PV24	FIBA_MOUSE	Fga	Fibrinogen alpha chain	WT_slice15_rep2	5870000	WT	2	15	NA
E9PV24	FIBA_MOUSE	Fga	Fibrinogen alpha chain	WT_slice15_rep3	12700000	WT	3	15	NA
E9PV24	FIBA_MOUSE	Fga	Fibrinogen alpha chain	WT_slice16_rep1	14900000	WT	1	16	NA
E9PV24	FIBA_MOUSE	Fga	Fibrinogen alpha chain	WT_slice16_rep2	21200000	WT	2	16	NA
E9PV24	FIBA_MOUSE	Fga	Fibrinogen alpha chain	WT_slice16_rep3	35400000	WT	3	16	NA
E9PV24	FIBA_MOUSE	Fga	Fibrinogen alpha chain	WT_slice17_rep1	4980000	WT	1	17	NA
E9PV24	FIBA_MOUSE	Fga	Fibrinogen alpha chain	WT_slice17_rep2	8800000	WT	2	17	NA
E9PV24	FIBA_MOUSE	Fga	Fibrinogen alpha chain	WT_slice17_rep3	7830000	WT	3	17	NA
E9PV24	FIBA_MOUSE	Fga	Fibrinogen alpha chain	WT_slice18_rep1	1770000	WT	1	18	NA
E9PV24	FIBA_MOUSE	Fga	Fibrinogen alpha chain	WT_slice18_rep2	1390000	WT	2	18	NA
E9PV24	FIBA_MOUSE	Fga	Fibrinogen alpha chain	WT_slice18_rep3	1540000	WT	3	18	NA
E9PV24	FIBA_MOUSE	Fga	Fibrinogen alpha chain	WT_slice19_rep1	1130000	WT	1	19	NA
[truncated: 150,595 more rows]

## Sheet: Fig. 2E Complexome FC.
Protein.Group	Protein.Names	Complex	Complex_V	comparison	log2(FC)	pval	adj_pval
Q9DB20	ATPO	Complex V	Stalk	KO_16_vs_KO_18	-6.18334	9.80572519659724e-26	2.70883158555999e-23
Q06185	ATP5I	Complex V	Fo	KO_16_vs_KO_18	-4.04322	7.33976733573935e-19	7.37312991453816e-17
P56379	ATP68	Complex V	Fo	KO_16_vs_KO_18	-3.93015	3.09025190396758e-17	2.43909168134584e-15
Q9CPQ8	ATP5L	Complex V	Fo	KO_16_vs_KO_18	-3.71221	4.23426683699886e-15	2.33943242744187e-13
Q78IK2	ATPMK	Complex V	Fo	KO_16_vs_KO_18	-4.0474	4.7546726488713e-13	2.10156531080111e-11
P97450	ATP5J	Complex V	Stalk	KO_16_vs_KO_18	-3.92591	3.60217680504294e-12	1.20618344532498e-10
Q9CQQ7	AT5F1	Complex V	Stalk	KO_16_vs_KO_18	-4.02274	3.18042135361053e-11	1.00410445592561e-09
P03930	ATP8	Complex V	Fo	KO_16_vs_KO_18	-2.67416	1.51799690295935e-09	3.10627144031497e-08
O35143	ATIF1	Complex V	IF1	KO_16_vs_KO_18	2.53244	3.92209677615785e-09	7.10478186500725e-08
Q9DCX2	ATP5H	Complex V	Stalk	KO_16_vs_KO_18	-4.44531	4.64870570872691e-09	7.66689523603468e-08
P56135	ATPK	Complex V	Fo	KO_16_vs_KO_18	-4.03623	8.00248989390565e-08	1.07838430887387e-06
P00848	ATP6	Complex V	Fo	KO_16_vs_KO_18	-4.53814	2.8030046489689e-07	2.94982870201013e-06
P56382	ATP5E	Complex V	F1	KO_16_vs_KO_18	-0.590481	0.0399114	0.0816705
Q9D3D9	ATPD	Complex V	F1	KO_16_vs_KO_18	-1.11808	0.081709	0.145862
Q03265	ATPA	Complex V	F1	KO_16_vs_KO_18	-0.612917	0.0918925	0.159656
P56480	ATPB	Complex V	F1	KO_16_vs_KO_18	-0.501653	0.133143	0.216357
Q91VR2	ATPG	Complex V	F1	KO_16_vs_KO_18	-0.491597	0.313333	0.422751

## Sheet: Fig. 3A XL-MS FC Complexes
Interaction	log2(FC)	se_log2_FC	pvalue	adj_pval	n_proteins
COQ_COQ	-2.35299	NA	NA	NA	1
Complex III_Complex III	0.109174	0.719764	0.883718	0.954415	8
Complex III_Complex V	0.84904	1.97371	0.741377	0.840383	2
Complex III_Cyt-c	0.29351	0.369866	0.510647	0.699947	3
Complex II_Complex II	0.490871	0.631767	0.518479	0.699947	3
Complex II_Complex IV	0.0271047	3.97292	0.995657	0.995657	2
Complex II_Complex V	-0.364956	0.877917	0.70557	0.840383	4
Complex II_OM	0.31212	NA	NA	NA	1
Complex II_Other	3.38116	NA	NA	NA	1
Complex IV_Complex IV	-2.31791	0.622636	0.0337432	0.101229	4
Complex IV_Complex V	-2.81743	0.618415	0.0103711	0.0560039	5
Complex IV_Cyt-c	-5.63341	NA	NA	NA	1
Complex IV_Other	-3.60754	0.405542	0.0712666	0.174927	2
Complex I_Complex I	-1.06996	0.267526	0.000468172	0.00632033	27
Complex I_Complex III	-3.76077	NA	NA	NA	1
Complex I_Complex IV	-3.82375	NA	NA	NA	1
Complex I_Complex V	-0.887351	0.773675	0.280986	0.505774	10
Complex I_Cyt-c	-3.77314	NA	NA	NA	1
Complex I_OM	0.371244	NA	NA	NA	1
Complex I_Other	-2.444	1.1087	0.158321	0.305332	3
Complex I_TCA Cycle	0.242452	NA	NA	NA	1
Complex V_Complex V	1.11783	0.422842	0.0151896	0.0585884	22
Complex V_OM	0.991599	0.374527	0.0133674	0.0585884	28
Complex V_Other	1.2961	0.446239	0.00617274	0.0471196	38
Complex V_TCA Cycle	0.673715	0.215724	0.00698068	0.0471196	16
Cyt-c_Cyt-c	-0.916073	NA	NA	NA	1
Cyt-c_Other	0.770553	1.28778	0.61034	0.784723	3
MICOS_MICOS	1.28506	1.2485	0.411543	0.694479	3
MICOS_Other	-0.310128	NA	NA	NA	1
Myosin_Myosin	1.75289	2.24965	0.517432	0.699947	3
Myosin_OM	2.31355	1.97545	0.449918	0.699947	2
Myosin_Other	-0.0614667	1.10228	0.958205	0.995059	5
OM_OM	0.415915	0.198157	0.042707	0.115309	38
OM_Other	-0.255265	0.76734	0.747007	0.840383	10
OM_TCA Cycle	1.49164	0.823942	0.144485	0.300085	5
Other_Other	0.906486	0.163791	1.91372e-07	5.16703e-06	119
Other_TCA Cycle	2.13042	0.654891	0.0173989	0.0587212	7
TCA Cycle_TCA Cycle	0.434268	0.238683	0.0865018	0.194629	18

## Sheet: Fig. 3B, 5BE, 6A, SI8 XL-MS CSM
Sample_type	Protein1	Protein2	Peptide1	Peptide2	CSMs_sum_total	Complex1	Gene1	Complex2	Gene2	XL_type	Interaction	names
WT	O08749(124)	O08749(311)	ITGKNQVTATK(4)	FQTKIPNIYAIGDVVAGPMLAHK(4)	9	TCA Cycle	Dld	TCA Cycle	Dld	intra	TCA Cycle_TCA Cycle	Dld_Dld
KO	O08749(375)	O08749(410)	SEEQLKEEGIEFK(6)	ILGHKSTDR(5)	17	TCA Cycle	Dld	TCA Cycle	Dld	intra	TCA Cycle_TCA Cycle	Dld_Dld
WT	O08749(69)	O08749(87)	ALLNNSHYYHMAHGKDFASR(15)	LNLEKMMEQK(5)	3	TCA Cycle	Dld	TCA Cycle	Dld	intra	TCA Cycle_TCA Cycle	Dld_Dld
WT	O08749(382)	O08749(410)	EEGIEFKIGK(7)	ILGHKSTDR(5)	6	TCA Cycle	Dld	TCA Cycle	Dld	intra	TCA Cycle_TCA Cycle	Dld_Dld
KO	O08749(382)	O08749(410)	EEGIEFKIGK(7)	ILGHKSTDR(5)	8	TCA Cycle	Dld	TCA Cycle	Dld	intra	TCA Cycle_TCA Cycle	Dld_Dld
KO	O08749(395)	O08749(69)	AKTNADTDGMVK(2)	ALLNNSHYYHMAHGKDFASR(15)	3	TCA Cycle	Dld	TCA Cycle	Dld	intra	TCA Cycle_TCA Cycle	Dld_Dld
WT	O08749(395)	O08749(69)	AKTNADTDGMVK(2)	ALLNNSHYYHMAHGKDFASR(15)	4	TCA Cycle	Dld	TCA Cycle	Dld	intra	TCA Cycle_TCA Cycle	Dld_Dld
WT	O08749(385)	O08749(395)	IGKFPFAANSR(3)	AKTNADTDGMVK(2)	5	TCA Cycle	Dld	TCA Cycle	Dld	intra	TCA Cycle_TCA Cycle	Dld_Dld
WT	O08749(375)	O08749(410)	SEEQLKEEGIEFK(6)	ILGHKSTDR(5)	16	TCA Cycle	Dld	TCA Cycle	Dld	intra	TCA Cycle_TCA Cycle	Dld_Dld
KO	O08749(124)	O08749(311)	ITGKNQVTATK(4)	FQTKIPNIYAIGDVVAGPMLAHK(4)	7	TCA Cycle	Dld	TCA Cycle	Dld	intra	TCA Cycle_TCA Cycle	Dld_Dld
WT	O08749(395)	O08749(97)	AKTNADTDGMVK(2)	HSAVKALTGGIAHLFK(5)	10	TCA Cycle	Dld	TCA Cycle	Dld	intra	TCA Cycle_TCA Cycle	Dld_Dld
KO	O08749(111)	O08749(31)	QNKVVHVNGFGK(3)	SAQLGFKTVCIEK(7)	3	TCA Cycle	Dld	TCA Cycle	Dld	intra	TCA Cycle_TCA Cycle	Dld_Dld
WT	O08756(74)	O08756(77)	TYHQKK(5)	NKIHTLEDFQR(2)	6	OM	Hsd17b10	OM	Hsd17b10	intra	OM_OM	Hsd17b10_Hsd17b10
KO	O08756(74)	O08756(77)	TYHQKK(5)	NKIHTLEDFQR(2)	5	OM	Hsd17b10	OM	Hsd17b10	intra	OM_OM	Hsd17b10_Hsd17b10
KO	O09161(0)	O09161(49)	EEGLNFPTYDGK(0)	VSQKQFQLK(4)	6	Other	Casq2	Other	Casq2	intra	Other_Other	Casq2_Casq2
WT	O09161(0)	O09161(49)	EEGLNFPTYDGK(0)	VSQKQFQLK(4)	8	Other	Casq2	Other	Casq2	intra	Other_Other	Casq2_Casq2
KO	O35129(236)	O35129(244)	IVQAEGEAEAAKMLGEALSK(12)	MLGEALSKNPGYIK(8)	4	Other	Phb2	Other	Phb2	intra	Other_Other	Phb2_Phb2
KO	O35129(296)	O35129(299)	GSDSLIKGK(7)	GSDSLIKGKK(10)	1	Other	Phb2	Other	Phb2	intra	Other_Other	Phb2_Phb2
WT	O35129(250)	O35129(296)	NPGYIKLR(6)	GSDSLIKGK(7)	4	Other	Phb2	Other	Phb2	intra	Other_Other	Phb2_Phb2
KO	O35129(250)	O35129(296)	NPGYIKLR(6)	GSDSLIKGK(7)	2	Other	Phb2	Other	Phb2	intra	Other_Other	Phb2_Phb2
KO	O35129(244)	O35129(296)	MLGEALSKNPGYIK(8)	GSDSLIKGK(7)	11	Other	Phb2	Other	Phb2	intra	Other_Other	Phb2_Phb2
KO	O35129(296)	O35129(296)	GSDSLIKGKK(7)	GSDSLIKGK(7)	1	Other	Phb2	Other	Phb2	intra	Other_Other	Phb2_Phb2
WT	O35129(250)	O35129(296)	NPGYIKLRK(6)	GSDSLIKGK(7)	13	Other	Phb2	Other	Phb2	intra	Other_Other	Phb2_Phb2
WT	O35129(244)	O35129(296)	MLGEALSKNPGYIK(8)	GSDSLIKGK(7)	8	Other	Phb2	Other	Phb2	intra	Other_Other	Phb2_Phb2
KO	O35129(250)	O35129(296)	NPGYIKLRK(6)	GSDSLIKGK(7)	15	Other	Phb2	Other	Phb2	intra	Other_Other	Phb2_Phb2
WT	O35143(47)	O35143(73)	KHHEDEIDHHSK(1)	KIQQLK(1)	5	Complex V	Atp5if1	Complex V	Atp5if1	intra	Complex V_Complex V	Atp5if1_Atp5if1
KO	O35143(65)	O35143(73)	LQKQIER(3)	KIQQLK(1)	7	Complex V	Atp5if1	Complex V	Atp5if1	intra	Complex V_Complex V	Atp5if1_Atp5if1
KO	O35143(39)	O35143(47)	TKEQLAALR(2)	KHHEDEIDHHSK(1)	9	Complex V	Atp5if1	Complex V	Atp5if1	intra	Complex V_Complex V	Atp5if1_Atp5if1
WT	O35143(27)	O35143(39)	EKAEEDRYFR(2)	TKEQLAALRK(2)	3	Complex V	Atp5if1	Complex V	Atp5if1	intra	Complex V_Complex V	Atp5if1_Atp5if1
WT	O35143(27)	O35143(39)	REKAEEDRYFR(3)	TKEQLAALRK(2)	2	Complex V	Atp5if1	Complex V	Atp5if1	intra	Complex V_Complex V	Atp5if1_Atp5if1
WT	O35143(39)	O35143(47)	TKEQLAALR(2)	KHHEDEIDHHSK(1)	4	Complex V	Atp5if1	Complex V	Atp5if1	intra	Complex V_Complex V	Atp5if1_Atp5if1
WT	O35143(58)	O35143(65)	HHEDEIDHHSKEIER(11)	LQKQIER(3)	11	Complex V	Atp5if1	Complex V	Atp5if1	intra	Complex V_Complex V	Atp5if1_Atp5if1
WT	O35143(27)	O35143(39)	REKAEEDR(3)	TKEQLAALRK(2)	3	Complex V	Atp5if1	Complex V	Atp5if1	intra	Complex V_Complex V	Atp5if1_Atp5if1
WT	O35143(65)	O35143(73)	LQKQIER(3)	KIQQLK(1)	5	Complex V	Atp5if1	Complex V	Atp5if1	intra	Complex V_Complex V	Atp5if1_Atp5if1
KO	O35143(47)	O35143(73)	KHHEDEIDHHSK(1)	KIQQLK(1)	7	Complex V	Atp5if1	Complex V	Atp5if1	intra	Complex V_Complex V	Atp5if1_Atp5if1
KO	O35143(58)	O35143(65)	HHEDEIDHHSKEIER(11)	LQKQIER(3)	13	Complex V	Atp5if1	Complex V	Atp5if1	intra	Complex V_Complex V	Atp5if1_Atp5if1
KO	O35143(47)	O35143(78)	KHHEDEIDHHSK(1)	IQQLKNNH(5)	6	Complex V	Atp5if1	Complex V	Atp5if1	intra	Complex V_Complex V	Atp5if1_Atp5if1
WT	O35143(24)	O35143(39)	EAGGAFGKR(8)	TKEQLAALRK(2)	3	Complex V	Atp5if1	Complex V	Atp5if1	intra	Complex V_Complex V	Atp5if1_Atp5if1
WT	O35459(116)	O35459(63)	YQKTFTVIEK(3)	ISKDSDCR(3)	14	OM	Ech1	OM	Ech1	intra	OM_OM	Ech1_Ech1
WT	O35459(196)	O35459(282)	KMMADEALDSGLVSR(1)	SVQAAMEKR(8)	16	OM	Ech1	OM	Ech1	intra	OM_OM	Ech1_Ech1
WT	O35459(0)	O35459(63)	SSSAQEASK(0)	ISKDSDCR(3)	6	OM	Ech1	OM	Ech1	intra	OM_OM	Ech1_Ech1
WT	O35459(0)	O35459(116)	SSSAQEASK(0)	YQKTFTVIEK(3)	2	OM	Ech1	OM	Ech1	intra	OM_OM	Ech1_Ech1
WT	O35459(282)	O35459(42)	SVQAAMEKR(8)	HVLHVQLNRPEKR(12)	2	OM	Ech1	OM	Ech1	intra	OM_OM	Ech1_Ech1
WT	O35459(0)	O35459(42)	SSSAQEASK(0)	HVLHVQLNRPEKR(12)	7	OM	Ech1	OM	Ech1	intra	OM_OM	Ech1_Ech1
KO	O35459(282)	O35459(42)	SVQAAMEKR(8)	HVLHVQLNRPEKR(12)	2	OM	Ech1	OM	Ech1	intra	OM_OM	Ech1_Ech1
WT	O35459(0)	O35459(282)	SSSAQEASK(0)	SVQAAMEKR(8)	5	OM	Ech1	OM	Ech1	intra	OM_OM	Ech1_Ech1
KO	O35459(0)	O35459(42)	SSSAQEASK(0)	HVLHVQLNRPEKR(12)	8	OM	Ech1	OM	Ech1	intra	OM_OM	Ech1_Ech1
KO	O35459(116)	O35459(63)	YQKTFTVIEK(3)	ISKDSDCR(3)	9	OM	Ech1	OM	Ech1	intra	OM_OM	Ech1_Ech1
KO	O35459(0)	O35459(282)	SSSAQEASK(0)	SVQAAMEKR(8)	5	OM	Ech1	OM	Ech1	intra	OM_OM	Ech1_Ech1
KO	O35459(0)	O35459(63)	SSSAQEASK(0)	ISKDSDCR(3)	5	OM	Ech1	OM	Ech1	intra	OM_OM	Ech1_Ech1
WT	O35459(0)	O35459(9)	SSSAQEASK(0)	SSSAQEASKR(9)	2	OM	Ech1	OM	Ech1	intra	OM_OM	Ech1_Ech1
KO	O35459(196)	O35459(282)	KMMADEALDSGLVSR(1)	SVQAAMEKR(8)	11	OM	Ech1	OM	Ech1	intra	OM_OM	Ech1_Ech1
WT	O35658(18)	O35658(27)	AFVEFLTDEIKEEK(11)	HKSLPK(2)	2	Other	C1qbp	Other	C1qbp	intra	Other_Other	C1qbp_C1qbp
KO	O35658(18)	O35658(27)	AFVEFLTDEIKEEK(11)	HKSLPK(2)	5	Other	C1qbp	Other	C1qbp	intra	Other_Other	C1qbp_C1qbp
KO	O35658(0)	O35658(206)	LHTEGDKAFVEFLTDEIK(0)	SFVKNQ(4)	2	Other	C1qbp	Other	C1qbp	intra	Other_Other	C1qbp_C1qbp
KO	O35658(206)	O35658(7)	SFVKNQ(4)	LHTEGDKAFVEFLTDEIK(7)	3	Other	C1qbp	Other	C1qbp	intra	Other_Other	C1qbp_C1qbp
WT	O35658(18)	O35658(206)	AFVEFLTDEIKEEK(11)	SFVKNQ(4)	9	Other	C1qbp	Other	C1qbp	intra	Other_Other	C1qbp_C1qbp
KO	O35658(18)	O35658(206)	AFVEFLTDEIKEEK(11)	SFVKNQ(4)	8	Other	C1qbp	Other	C1qbp	intra	Other_Other	C1qbp_C1qbp
WT	O54724(115)	O54724(124)	LLEKVRK(4)	VSVNVKTVR(6)	3	Other	Cavin1	Other	Cavin1	intra	Other_Other	Cavin1_Cavin1
WT	O55028(154)	O55028(162)	HIQDEKLVR(6)	YFLDKTLTSR(5)	16	Other	Bckdk	Other	Bckdk	intra	Other_Other	Bckdk_Bckdk
KO	O55028(154)	O55028(162)	HIQDEKLVR(6)	YFLDKTLTSR(5)	13	Other	Bckdk	Other	Bckdk	intra	Other_Other	Bckdk_Bckdk
WT	O55126(26)	O55126(36)	KDAHSNLLAK(1)	KETSSLYK(1)	15	Other	Nipsnap2	Other	Nipsnap2	intra	Other_Other	Nipsnap2_Nipsnap2
WT	O55126(249)	O55126(67)	IMIPLKTSPLQ(6)	ICQEVLPKIHEGK(8)	15	Other	Nipsnap2	Other	Nipsnap2	intra	Other_Other	Nipsnap2_Nipsnap2
KO	O55126(113)	O55126(26)	LKENQEFVNFRK(2)	KDAHSNLLAK(1)	2	Other	Nipsnap2	Other	Nipsnap2	intra	Other_Other	Nipsnap2_Nipsnap2
KO	O55126(113)	O55126(249)	LKENQEFVNFR(2)	IMIPLKTSPLQ(6)	16	Other	Nipsnap2	Other	Nipsnap2	intra	Other_Other	Nipsnap2_Nipsnap2
KO	O55126(249)	O55126(67)	IMIPLKTSPLQ(6)	ICQEVLPKIHEGK(8)	11	Other	Nipsnap2	Other	Nipsnap2	intra	Other_Other	Nipsnap2_Nipsnap2
WT	O55126(113)	O55126(249)	LKENQEFVNFRK(2)	IMIPLKTSPLQ(6)	8	Other	Nipsnap2	Other	Nipsnap2	intra	Other_Other	Nipsnap2_Nipsnap2
KO	O55126(113)	O55126(249)	LKENQEFVNFRK(2)	IMIPLKTSPLQ(6)	8	Other	Nipsnap2	Other	Nipsnap2	intra	Other_Other	Nipsnap2_Nipsnap2
KO	O55126(26)	O55126(36)	KDAHSNLLAK(1)	KETSSLYK(1)	18	Other	Nipsnap2	Other	Nipsnap2	intra	Other_Other	Nipsnap2_Nipsnap2
WT	O55126(113)	O55126(249)	LKENQEFVNFR(2)	IMIPLKTSPLQ(6)	13	Other	Nipsnap2	Other	Nipsnap2	intra	Other_Other	Nipsnap2_Nipsnap2
KO	O55143(510)	O55143(533)	TSMSKMFVK(5)	VGSTKVPMTPGVK(5)	5	Other	Atp2a2	Other	Atp2a2	intra	Other_Other	Atp2a2_Atp2a2
WT	O55143(510)	O55143(533)	TSMSKMFVK(5)	VGSTKVPMTPGVK(5)	3	Other	Atp2a2	Other	Atp2a2	intra	Other_Other	Atp2a2_Atp2a2
KO	O70250(39)	O70250(46)	GAEEAKR(6)	GATAIKDAK(6)	3	Other	Pgam2	Other	Pgam2	intra	Other_Other	Pgam2_Pgam2
WT	P04247(43)	P04247(99)	THPETLDKFDK(8)	HKIPVK(2)	5	Other	Mb	Other	Mb	intra	Other_Other	Mb_Mb
WT	P04247(118)	P04247(57)	KRHSGDFGADAQGAMSK(1)	SEEDMKGSEDLK(6)	10	Other	Mb	Other	Mb	intra	Other_Other	Mb_Mb
KO	P04247(118)	P04247(57)	KRHSGDFGADAQGAMSK(1)	SEEDMKGSEDLK(6)	4	Other	Mb	Other	Mb	intra	Other_Other	Mb_Mb
KO	P04247(43)	P04247(99)	THPETLDKFDK(8)	HKIPVK(2)	2	Other	Mb	Other	Mb	intra	Other_Other	Mb_Mb
KO	P05064(140)	P05064(99)	KDGADFAK(1)	ADDGRPFPQVIKSK(12)	5	Other	Aldoa	Other	Aldoa	intra	Other_Other	Aldoa_Aldoa
WT	P05064(140)	P05064(99)	KDGADFAK(1)	ADDGRPFPQVIKSK(12)	8	Other	Aldoa	Other	Aldoa	intra	Other_Other	Aldoa_Aldoa
WT	P05202(44)	P05202(61)	MNLGVGAYRDDNGKPYVLPSVRK(14)	AEAQIAAKNLDK(8)	2	Other	Got2	Other	Got2	intra	Other_Other	Got2_Got2
WT	P05202(44)	P05202(61)	DDNGKPYVLPSVR(5)	AEAQIAAKNLDK(8)	3	Other	Got2	Other	Got2	intra	Other_Other	Got2_Got2
WT	P05202(44)	P05202(61)	MNLGVGAYRDDNGKPYVLPSVR(14)	AEAQIAAKNLDK(8)	3	Other	Got2	Other	Got2	intra	Other_Other	Got2_Got2
WT	P05202(309)	P05202(53)	KQWLQEVK(1)	KAEAQIAAK(1)	32	Other	Got2	Other	Got2	intra	Other_Other	Got2_Got2
KO	P05202(309)	P05202(53)	KQWLQEVK(1)	KAEAQIAAK(1)	33	Other	Got2	Other	Got2	intra	Other_Other	Got2_Got2
KO	P05202(44)	P05202(61)	MNLGVGAYRDDNGKPYVLPSVR(14)	AEAQIAAKNLDK(8)	9	Other	Got2	Other	Got2	intra	Other_Other	Got2_Got2
KO	P05202(44)	P05202(61)	MNLGVGAYRDDNGKPYVLPSVRK(14)	AEAQIAAKNLDK(8)	2	Other	Got2	Other	Got2	intra	Other_Other	Got2_Got2
KO	P05202(44)	P05202(61)	DDNGKPYVLPSVR(5)	AEAQIAAKNLDK(8)	4	Other	Got2	Other	Got2	intra	Other_Other	Got2_Got2
WT	P05202(205)	P05202(267)	EIASVVKK(7)	VGAFTVVCKDAEEAK(9)	4	Other	Got2	Other	Got2	intra	Other_Other	Got2_Got2
KO	P05202(205)	P05202(267)	EIASVVKK(7)	VGAFTVVCKDAEEAK(9)	7	Other	Got2	Other	Got2	intra	Other_Other	Got2_Got2
WT	O09161(49)	P06728(340)	VSQKQFQLK(4)	VNSFMSTLEKK(10)	2	Other	Casq2	Other	Apoa4	inter	Other_Other	Apoa4_Casq2
WT	P07310(242)	P07310(298)	VISMEKGGNMK(6)	GGVHVKLANLSK(6)	3	Other	Ckm	Other	Ckm	intra	Other_Other	Ckm_Ckm
WT	P07724(194)	P07724(287)	EKALVSSVR(2)	LQTCCDKPLLK(7)	2	Other	Alb	Other	Alb	intra	Other_Other	Alb_Alb
KO	P08249(133)	P08249(311)	KHGVYNPNK(1)	GEDFVKNMK(6)	8	TCA Cycle	Mdh2	TCA Cycle	Mdh2	intra	TCA Cycle_TCA Cycle	Mdh2_Mdh2
WT	P08249(305)	P08249(81)	KGEDFVK(1)	KPGMTR(1)	11	TCA Cycle	Mdh2	TCA Cycle	Mdh2	intra	TCA Cycle_TCA Cycle	Mdh2_Mdh2
KO	P08249(133)	P08249(215)	KHGVYNPNK(1)	IQEAGTEVVKAK(10)	6	TCA Cycle	Mdh2	TCA Cycle	Mdh2	intra	TCA Cycle_TCA Cycle	Mdh2_Mdh2
KO	P08249(215)	P08249(305)	IQEAGTEVVKAK(10)	KGEDFVK(1)	9	TCA Cycle	Mdh2	TCA Cycle	Mdh2	intra	TCA Cycle_TCA Cycle	Mdh2_Mdh2
WT	P08249(133)	P08249(314)	KHGVYNPNK(1)	KGEDFVKNMK(10)	1	TCA Cycle	Mdh2	TCA Cycle	Mdh2	intra	TCA Cycle_TCA Cycle	Mdh2_Mdh2
KO	P08249(133)	P08249(314)	KHGVYNPNK(1)	KGEDFVKNMK(10)	1	TCA Cycle	Mdh2	TCA Cycle	Mdh2	intra	TCA Cycle_TCA Cycle	Mdh2_Mdh2
WT	P08249(215)	P08249(305)	IQEAGTEVVKAK(10)	KGEDFVK(1)	10	TCA Cycle	Mdh2	TCA Cycle	Mdh2	intra	TCA Cycle_TCA Cycle	Mdh2_Mdh2
WT	P08249(133)	P08249(311)	KHGVYNPNK(1)	KGEDFVKNMK(7)	11	TCA Cycle	Mdh2	TCA Cycle	Mdh2	intra	TCA Cycle_TCA Cycle	Mdh2_Mdh2
KO	P08249(215)	P08249(54)	IQEAGTEVVKAK(10)	ANVKGYLGPEQLPDCLK(4)	8	TCA Cycle	Mdh2	TCA Cycle	Mdh2	intra	TCA Cycle_TCA Cycle	Mdh2_Mdh2
KO	P08249(133)	P08249(311)	KHGVYNPNK(1)	KGEDFVKNMK(7)	13	TCA Cycle	Mdh2	TCA Cycle	Mdh2	intra	TCA Cycle_TCA Cycle	Mdh2_Mdh2
WT	P08249(133)	P08249(215)	KHGVYNPNK(1)	IQEAGTEVVKAK(10)	3	TCA Cycle	Mdh2	TCA Cycle	Mdh2	intra	TCA Cycle_TCA Cycle	Mdh2_Mdh2
KO	O35143(65)	P08249(133)	LQKQIER(3)	KHGVYNPNK(1)	3	Complex V	Atp5if1	TCA Cycle	Mdh2	inter	Complex V_TCA Cycle	Atp5if1_Mdh2
KO	P08249(305)	P08249(81)	KGEDFVK(1)	KPGMTR(1)	9	TCA Cycle	Mdh2	TCA Cycle	Mdh2	intra	TCA Cycle_TCA Cycle	Mdh2_Mdh2
KO	P08249(272)	P08249(277)	ETECTYFSTPLLLGKK(15)	GLEKNLGIGK(4)	3	TCA Cycle	Mdh2	TCA Cycle	Mdh2	intra	TCA Cycle_TCA Cycle	Mdh2_Mdh2
WT	P08249(133)	P08249(311)	KHGVYNPNK(1)	GEDFVKNMK(6)	10	TCA Cycle	Mdh2	TCA Cycle	Mdh2	intra	TCA Cycle_TCA Cycle	Mdh2_Mdh2
WT	P08249(215)	P08249(54)	IQEAGTEVVKAK(10)	ANVKGYLGPEQLPDCLK(4)	4	TCA Cycle	Mdh2	TCA Cycle	Mdh2	intra	TCA Cycle_TCA Cycle	Mdh2_Mdh2
KO	P09671(198)	P09671(90)	YTACKK(6)	GGGEPKGELLEAIK(6)	1	Other	Sod2	Other	Sod2	intra	Other_Other	Sod2_Sod2
KO	P09671(106)	P09671(198)	RDFGSFEKFK(8)	YTACKK(6)	4	Other	Sod2	Other	Sod2	intra	Other_Other	Sod2_Sod2
WT	P09671(106)	P09671(198)	RDFGSFEKFK(8)	YTACKK(6)	2	Other	Sod2	Other	Sod2	intra	Other_Other	Sod2_Sod2
WT	P09671(106)	P09671(197)	RDFGSFEKFK(8)	YTACKK(5)	2	Other	Sod2	Other	Sod2	intra	Other_Other	Sod2_Sod2
WT	P09671(198)	P09671(90)	YTACKK(6)	GGGEPKGELLEAIK(6)	2	Other	Sod2	Other	Sod2	intra	Other_Other	Sod2_Sod2
WT	P09671(106)	P09671(198)	DFGSFEKFK(7)	YTACKK(6)	1	Other	Sod2	Other	Sod2	intra	Other_Other	Sod2_Sod2
WT	P09671(106)	P09671(197)	DFGSFEKFK(7)	YTACKK(5)	2	Other	Sod2	Other	Sod2	intra	Other_Other	Sod2_Sod2
KO	P09671(106)	P09671(197)	DFGSFEKFK(7)	YTACKK(5)	2	Other	Sod2	Other	Sod2	intra	Other_Other	Sod2_Sod2
KO	P09671(106)	P09671(198)	DFGSFEKFK(7)	YTACKK(6)	5	Other	Sod2	Other	Sod2	intra	Other_Other	Sod2_Sod2
KO	P09671(197)	P09671(90)	YTACKK(5)	GGGEPKGELLEAIK(6)	1	Other	Sod2	Other	Sod2	intra	Other_Other	Sod2_Sod2
WT	P09671(106)	P09671(98)	DFGSFEKFK(7)	GELLEAIKR(8)	13	Other	Sod2	Other	Sod2	intra	Other_Other	Sod2_Sod2
WT	P09671(197)	P09671(90)	YTACKK(5)	GGGEPKGELLEAIK(6)	2	Other	Sod2	Other	Sod2	intra	Other_Other	Sod2_Sod2
KO	P09671(106)	P09671(197)	RDFGSFEKFK(8)	YTACKK(5)	1	Other	Sod2	Other	Sod2	intra	Other_Other	Sod2_Sod2
KO	P09671(106)	P09671(98)	DFGSFEKFK(7)	GELLEAIKR(8)	12	Other	Sod2	Other	Sod2	intra	Other_Other	Sod2_Sod2
WT	P10922(82)	P10922(97)	RLVTTGVLKQTK(9)	LAKGDEPK(3)	5	Other	H1-0	Other	H1-0	intra	Other_Other	H1-0_H1-0
KO	P10922(82)	P10922(97)	RLVTTGVLKQTK(9)	LAKGDEPK(3)	4	Other	H1-0	Other	H1-0	intra	Other_Other	H1-0_H1-0
WT	P11404(15)	P11404(38)	LVDSKNFDDYMK(5)	QVASMTKPTTIIEK(7)	9	Other	Fabp3	Other	Fabp3	intra	Other_Other	Fabp3_Fabp3
KO	P11404(10)	P11404(38)	ADAFVGTWKLVDSK(9)	QVASMTKPTTIIEK(7)	9	Other	Fabp3	Other	Fabp3	intra	Other_Other	Fabp3_Fabp3
KO	P11404(15)	P11404(38)	LVDSKNFDDYMK(5)	QVASMTKPTTIIEK(7)	7	Other	Fabp3	Other	Fabp3	intra	Other_Other	Fabp3_Fabp3
WT	P13020(272)	P13020(341)	LAKLYK(3)	TASDFISKMQYPR(8)	3	Other	Gsn	Other	Gsn	intra	Other_Other	Gsn_Gsn
KO	P13020(272)	P13020(341)	LAKLYK(3)	TASDFISKMQYPR(8)	3	Other	Gsn	Other	Gsn	intra	Other_Other	Gsn_Gsn
KO	P14152(236)	P14152(239)	GAAVIKAR(6)	KLSSAMSAAK(1)	11	OM	Mdh1	OM	Mdh1	intra	OM_OM	Mdh1_Mdh1
WT	P14152(236)	P14152(239)	GAAVIKAR(6)	KLSSAMSAAK(1)	12	OM	Mdh1	OM	Mdh1	intra	OM_OM	Mdh1_Mdh1
WT	P15508(1633)	P15508(1668)	NIKQLAGR(3)	QYAGLKDMAEER(6)	2	Other	Sptb	Other	Sptb	intra	Other_Other	Sptb_Sptb
WT	P16332(433)	P16332(545)	AVAEGIPKLR(8)	VFGEHKANDR(6)	2	OM	Mmut	OM	Mmut	intra	OM_OM	Mmut_Mmut
WT	P16332(570)	P16332(574)	EITSAIKR(7)	VNKFMER(3)	2	OM	Mmut	OM	Mmut	intra	OM_OM	Mmut_Mmut
KO	P16332(570)	P16332(574)	EITSAIKR(7)	VNKFMER(3)	3	OM	Mmut	OM	Mmut	intra	OM_OM	Mmut_Mmut
KO	P16546(2052)	P16546(2063)	HIQSKAIEAR(5)	HASLMKR(6)	2	Other	Sptan1	Other	Sptan1	intra	Other_Other	Sptan1_Sptan1
KO	P16546(1950)	P16546(1957)	NNHHEENISSKMK(11)	GLNGKVSDLEK(5)	3	Other	Sptan1	Other	Sptan1	intra	Other_Other	Sptan1_Sptan1
WT	P16858(257)	P16858(261)	YDDIKK(5)	VVKQASEGPLK(3)	3	Other	Gapdh	Other	Gapdh	intra	Other_Other	Gapdh_Gapdh
WT	P16858(192)	P16858(213)	TVDGPSGKLWR(8)	GAAQNIIPASTGAAKAVGK(15)	2	Other	Gapdh	Other	Gapdh	intra	Other_Other	Gapdh_Gapdh
KO	P16858(192)	P16858(213)	TVDGPSGKLWR(8)	GAAQNIIPASTGAAKAVGK(15)	2	Other	Gapdh	Other	Gapdh	intra	Other_Other	Gapdh_Gapdh
KO	P16858(257)	P16858(261)	YDDIKK(5)	VVKQASEGPLK(3)	2	Other	Gapdh	Other	Gapdh	intra	Other_Other	Gapdh_Gapdh
WT	P17710(537)	P17710(884)	LSKQALMEVK(3)	TVCGVVSKR(8)	5	Other	Hk1	Other	Hk1	intra	Other_Other	Hk1_Hk1
KO	P17710(537)	P17710(936)	LSKQALMEVK(3)	IMHQTVKELSPK(7)	2	Other	Hk1	Other	Hk1	intra	Other_Other	Hk1_Hk1
WT	P17710(819)	P17710(833)	NILIDFTKK(8)	GQISEPLKTR(8)	5	Other	Hk1	Other	Hk1	intra	Other_Other	Hk1_Hk1
KO	P17710(819)	P17710(833)	NILIDFTKK(8)	GQISEPLKTR(8)	15	Other	Hk1	Other	Hk1	intra	Other_Other	Hk1_Hk1
KO	P17710(566)	P17710(794)	ATVKMLPSYVR(4)	VVDEYSLNSGKQR(11)	2	Other	Hk1	Other	Hk1	intra	Other_Other	Hk1_Hk1
KO	P17710(537)	P17710(884)	LSKQALMEVK(3)	TVCGVVSKR(8)	6	Other	Hk1	Other	Hk1	intra	Other_Other	Hk1_Hk1
KO	P17742(31)	P17742(44)	VPKTAENFR(3)	ALSTGEKGFGYK(7)	2	Other	Ppia	Other	Ppia	intra	Other_Other	Ppia_Ppia
KO	P18155(108)	P18155(306)	KVCNAVSPDK(1)	VLRPEELEVFKSK(11)	5	Other	Mthfd2	Other	Mthfd2	intra	Other_Other	Mthfd2_Mthfd2
WT	P17665(0)	P19783(0)	SHYEEGPGK(0)	AHGSVVK(0)	10	Complex IV	Cox7c	Complex IV	Cox4i1	inter	Complex IV_Complex IV	Cox4i1_Cox7c
WT	P19783(0)	P19783(38)	AHGSVVK(0)	DYPLPDVAHVTMLSASQKALK(18)	2	Complex IV	Cox4i1	Complex IV	Cox4i1	intra	Complex IV_Complex IV	Cox4i1_Cox4i1
KO	P17665(0)	P19783(0)	SHYEEGPGK(0)	AHGSVVK(0)	4	Complex IV	Cox7c	Complex IV	Cox4i1	inter	Complex IV_Complex IV	Cox4i1_Cox7c
KO	P12787(0)	P19783(0)	SHGSHETDEEFDAR(0)	AHGSVVK(0)	4	Complex IV	Cox5a	Complex IV	Cox4i1	inter	Complex IV_Complex IV	Cox4i1_Cox5a
KO	P20108(199)	P20108(95)	EYFEKVHQ(5)	KNGGLGHMNITLLSDITK(1)	5	Other	Prdx3	Other	Prdx3	intra	Other_Other	Prdx3_Prdx3
WT	P21550(54)	P21550(60)	DGDKAR(4)	YLGKGVLK(4)	4	Other	Eno3	Other	Eno3	intra	Other_Other	Eno3_Eno3
WT	P21550(80)	P21550(89)	TLGPALLEKK(9)	LSVVDQEKVDK(8)	3	Other	Eno3	Other	Eno3	intra	Other_Other	Eno3_Eno3
KO	P21550(54)	P21550(60)	DGDKAR(4)	YLGKGVLK(4)	4	Other	Eno3	Other	Eno3	intra	Other_Other	Eno3_Eno3
KO	P21550(80)	P21550(89)	TLGPALLEKK(9)	LSVVDQEKVDK(8)	3	Other	Eno3	Other	Eno3	intra	Other_Other	Eno3_Eno3
KO	P21550(256)	P21550(275)	NGKYDLDFK(3)	HISGEKLGELYK(6)	7	Other	Eno3	Other	Eno3	intra	Other_Other	Eno3_Eno3
WT	P21550(256)	P21550(275)	NGKYDLDFK(3)	HISGEKLGELYK(6)	5	Other	Eno3	Other	Eno3	intra	Other_Other	Eno3_Eno3
WT	P21550(5)	P21550(71)	AMQKIFAR(4)	AVEHINKTLGPALLEK(7)	4	Other	Eno3	Other	Eno3	intra	Other_Other	Eno3_Eno3
KO	P24270(476)	P24270(480)	DAQLFIQKK(8)	AVKNFTDVHPDYGAR(3)	2	Other	Cat	Other	Cat	intra	Other_Other	Cat_Cat
WT	P08249(215)	P25976(539)	IQEAGTEVVKAK(10)	KAAEDQKR(7)	3	TCA Cycle	Mdh2	Other	Ubtf	inter	Other_TCA Cycle	Mdh2_Ubtf
KO	P26443(337)	P26443(362)	QLTKSNAPR(4)	IIAEGANGPTTPEADKIFLER(16)	4	Other	Glud1	Other	Glud1	intra	Other_Other	Glud1_Glud1
WT	P26443(0)	P26443(134)	SEAAADREDDPNFFK(0)	AGVKINPK(4)	2	Other	Glud1	Other	Glud1	intra	Other_Other	Glud1_Glud1
WT	P26443(337)	P26443(362)	QLTKSNAPR(4)	IIAEGANGPTTPEADKIFLER(16)	3	Other	Glud1	Other	Glud1	intra	Other_Other	Glud1_Glud1
KO	P26443(0)	P26443(337)	SEAAADREDDPNFFK(0)	QLTKSNAPR(4)	4	Other	Glud1	Other	Glud1	intra	Other_Other	Glud1_Glud1
WT	P26443(0)	P26443(337)	SEAAADREDDPNFFK(0)	QLTKSNAPR(4)	2	Other	Glud1	Other	Glud1	intra	Other_Other	Glud1_Glud1
WT	P26443(0)	P26443(138)	SEAAADREDDPNFFK(0)	INPKNYTDNELEK(4)	4	Other	Glud1	Other	Glud1	intra	Other_Other	Glud1_Glud1
WT	P26443(37)	P26443(45)	LVEDLKTR(6)	ESEEQKR(6)	2	Other	Glud1	Other	Glud1	intra	Other_Other	Glud1_Glud1
KO	P26443(0)	P26443(138)	SEAAADREDDPNFFK(0)	INPKNYTDNELEK(4)	8	Other	Glud1	Other	Glud1	intra	Other_Other	Glud1_Glud1
KO	P26443(0)	P26443(134)	SEAAADREDDPNFFK(0)	AGVKINPK(4)	3	Other	Glud1	Other	Glud1	intra	Other_Other	Glud1_Glud1
WT	P27773(105)	P27773(123)	TADGIVSHLKK(10)	KFISDK(1)	10	Other	Pdia3	Other	Pdia3	intra	Other_Other	Pdia3_Pdia3
KO	P27773(105)	P27773(123)	TADGIVSHLKK(10)	KFISDK(1)	12	Other	Pdia3	Other	Pdia3	intra	Other_Other	Pdia3_Pdia3
KO	P27773(122)	P27773(194)	QAGPASVPLRTEEEFKK(16)	FEDKTVAYTEK(4)	4	Other	Pdia3	Other	Pdia3	intra	Other_Other	Pdia3_Pdia3
KO	P09542(75)	P32020(524)	EAFLLFDRTPKGEMK(11)	LKIAGNMGLAMK(2)	5	Myosin	Myl3	OM	Scp2	inter	Myosin_OM	Myl3_Scp2
WT	P35486(237)	P35486(33)	EATKFAAAYCR(4)	EDGLKYYR(5)	4	OM	Pdha1	OM	Pdha1	intra	OM_OM	Pdha1_Pdha1
KO	P35486(10)	P35486(214)	KCDLHR(1)	AAASTDYYKR(9)	9	OM	Pdha1	OM	Pdha1	intra	OM_OM	Pdha1_Pdha1
KO	P35486(291)	P35486(306)	SDPIMLLKDR(8)	MVNSNLASVEELKEIDVEVRK(13)	6	OM	Pdha1	OM	Pdha1	intra	OM_OM	Pdha1_Pdha1
KO	P35486(237)	P35486(33)	EATKFAAAYCR(4)	LEEGPPVTTVLTREDGLKYYR(18)	2	OM	Pdha1	OM	Pdha1	intra	OM_OM	Pdha1_Pdha1
KO	P35486(237)	P35486(33)	EATKFAAAYCR(4)	EDGLKYYR(5)	4	OM	Pdha1	OM	Pdha1	intra	OM_OM	Pdha1_Pdha1
WT	P35486(119)	P35486(33)	GKGGSMHMYAK(2)	EDGLKYYR(5)	3	OM	Pdha1	OM	Pdha1	intra	OM_OM	Pdha1_Pdha1
WT	P35486(10)	P35486(214)	KCDLHR(1)	AAASTDYYKR(9)	9	OM	Pdha1	OM	Pdha1	intra	OM_OM	Pdha1_Pdha1
KO	P38060(137)	P38060(48)	KNANCSIEESFQR(1)	DGLQNEKSIVPTPVK(7)	3	OM	Hmgcl	OM	Hmgcl	intra	OM_OM	Hmgcl_Hmgcl
WT	P38060(137)	P38060(48)	KNANCSIEESFQR(1)	DGLQNEKSIVPTPVK(7)	2	OM	Hmgcl	OM	Hmgcl	intra	OM_OM	Hmgcl_Hmgcl
KO	P38647(242)	P38647(254)	HIVKEFK(4)	ETGVDLTKDNMALQR(8)	4	Other	Hspa9	Other	Hspa9	intra	Other_Other	Hspa9_Hspa9
KO	P38647(0)	P38647(160)	ASEAIK(0)	QATKDAGQISGLNVLR(4)	10	Other	Hspa9	Other	Hspa9	intra	Other_Other	Hspa9_Hspa9
KO	P38647(268)	P38647(60)	VREAAEKAK(7)	LVGMPAKR(7)	11	Other	Hspa9	Other	Hspa9	intra	Other_Other	Hspa9_Hspa9
KO	P38647(0)	P38647(27)	ASEAIK(0)	GAVVGIDLGTTNSCVAVMEGKQAK(21)	4	Other	Hspa9	Other	Hspa9	intra	Other_Other	Hspa9_Hspa9
KO	P38647(0)	P38647(579)	ASEAIK(0)	ALLAGKDSETGENIR(6)	3	Other	Hspa9	Other	Hspa9	intra	Other_Other	Hspa9_Hspa9
KO	P38647(0)	P38647(521)	ASEAIK(0)	NAEKYAEEDRR(4)	4	Other	Hspa9	Other	Hspa9	intra	Other_Other	Hspa9_Hspa9
KO	P38647(566)	P38647(625)	LKEEISK(2)	EGSGSSGTGEQKEDQK(12)	2	Other	Hspa9	Other	Hspa9	intra	Other_Other	Hspa9_Hspa9
KO	P38647(571)	P38647(579)	EEISKMR(5)	ALLAGKDSETGENIR(6)	5	Other	Hspa9	Other	Hspa9	intra	Other_Other	Hspa9_Hspa9
KO	P38647(242)	P38647(92)	HIVKEFKR(4)	DTKNVPFK(3)	4	Other	Hspa9	Other	Hspa9	intra	Other_Other	Hspa9_Hspa9
WT	P38647(564)	P38647(571)	DQLPADECNKLK(10)	EEISKMR(5)	4	Other	Hspa9	Other	Hspa9	intra	Other_Other	Hspa9_Hspa9
KO	P38647(160)	P38647(521)	QATKDAGQISGLNVLR(4)	NAEKYAEEDRR(4)	6	Other	Hspa9	Other	Hspa9	intra	Other_Other	Hspa9_Hspa9
KO	P38647(160)	P38647(579)	QATKDAGQISGLNVLR(4)	ALLAGKDSETGENIR(6)	4	Other	Hspa9	Other	Hspa9	intra	Other_Other	Hspa9_Hspa9
WT	P38647(554)	P38647(566)	MEEFKDQLPADECNK(5)	LKEEISK(2)	12	Other	Hspa9	Other	Hspa9	intra	Other_Other	Hspa9_Hspa9
WT	P38647(0)	P38647(160)	ASEAIK(0)	QATKDAGQISGLNVLR(4)	7	Other	Hspa9	Other	Hspa9	intra	Other_Other	Hspa9_Hspa9
KO	P38647(268)	P38647(60)	EAAEKAK(5)	LVGMPAKR(7)	4	Other	Hspa9	Other	Hspa9	intra	Other_Other	Hspa9_Hspa9
KO	P38647(254)	P38647(92)	RETGVDLTKDNMALQR(9)	DTKNVPFK(3)	4	Other	Hspa9	Other	Hspa9	intra	Other_Other	Hspa9_Hspa9
KO	P38647(0)	P38647(30)	ASEAIK(0)	QAKVLENAEGAR(3)	3	Other	Hspa9	Other	Hspa9	intra	Other_Other	Hspa9_Hspa9
KO	P38647(242)	P38647(254)	HIVKEFKR(4)	ETGVDLTKDNMALQR(8)	4	Other	Hspa9	Other	Hspa9	intra	Other_Other	Hspa9_Hspa9
KO	P38647(254)	P38647(92)	ETGVDLTKDNMALQR(8)	DTKNVPFK(3)	4	Other	Hspa9	Other	Hspa9	intra	Other_Other	Hspa9_Hspa9
KO	P38647(0)	P38647(188)	ASEAIK(0)	VINEPTAAALAYGLDKSEDK(16)	5	Other	Hspa9	Other	Hspa9	intra	Other_Other	Hspa9_Hspa9
KO	P38647(242)	P38647(92)	HIVKEFK(4)	DTKNVPFK(3)	6	Other	Hspa9	Other	Hspa9	intra	Other_Other	Hspa9_Hspa9
KO	P38647(554)	P38647(566)	MEEFKDQLPADECNK(5)	LKEEISK(2)	15	Other	Hspa9	Other	Hspa9	intra	Other_Other	Hspa9_Hspa9
KO	P38647(564)	P38647(571)	DQLPADECNKLK(10)	EEISKMR(5)	10	Other	Hspa9	Other	Hspa9	intra	Other_Other	Hspa9_Hspa9
KO	P38647(421)	P38647(491)	NTTIPTKK(7)	DKGTGREQQIVIQSSGGLSK(2)	5	Other	Hspa9	Other	Hspa9	intra	Other_Other	Hspa9_Hspa9
KO	P38647(242)	P38647(89)	HIVKEFK(4)	RYDDPEVQKDTK(9)	7	Other	Hspa9	Other	Hspa9	intra	Other_Other	Hspa9_Hspa9
KO	P38647(242)	P38647(254)	HIVKEFK(4)	RETGVDLTKDNMALQR(9)	2	Other	Hspa9	Other	Hspa9	intra	Other_Other	Hspa9_Hspa9
KO	P40630(51)	P40630(58)	AYKEAVSK(3)	YKEQLTPSQLMGMEK(2)	4	Other	Tfam	Other	Tfam	intra	Other_Other	Tfam_Tfam
WT	P40630(51)	P40630(58)	AYKEAVSK(3)	YKEQLTPSQLMGMEK(2)	4	Other	Tfam	Other	Tfam	intra	Other_Other	Tfam_Tfam
KO	P41216(208)	P41216(241)	AKLLLEGVENK(2)	KCGVEIISLK(1)	10	OM	Acsl1	OM	Acsl1	intra	OM_OM	Acsl1_Acsl1
KO	P41216(512)	P41216(533)	GEGEVCVKGANVFK(8)	TAEALDKDGWLHTGDIGK(7)	6	OM	Acsl1	OM	Acsl1	intra	OM_OM	Acsl1_Acsl1
WT	P41216(208)	P41216(678)	AKLLLEGVENK(2)	AKRPELR(2)	5	OM	Acsl1	OM	Acsl1	intra	OM_OM	Acsl1_Acsl1
WT	P41216(208)	P41216(241)	AKLLLEGVENK(2)	KCGVEIISLK(1)	9	OM	Acsl1	OM	Acsl1	intra	OM_OM	Acsl1_Acsl1
KO	P41216(629)	P41216(698)	NKDINK(2)	SQIDELYATIKI(11)	2	OM	Acsl1	OM	Acsl1	intra	OM_OM	Acsl1_Acsl1
WT	P42125(218)	P42125(226)	KATADNLIK(1)	ATADNLIKQR(8)	16	OM	Eci1	OM	Eci1	intra	OM_OM	Eci1_Eci1
KO	P42125(241)	P42125(47)	QREADIQNFTSFISKDSIQK(15)	LENDKSIR(5)	3	OM	Eci1	OM	Eci1	intra	OM_OM	Eci1_Eci1
KO	P42125(218)	P42125(226)	KATADNLIK(1)	ATADNLIKQR(8)	13	OM	Eci1	OM	Eci1	intra	OM_OM	Eci1_Eci1
WT	P19536(0)	P43024(0)	ASGGGVPTDEEQATGLER(0)	SSGAHGEEGSAR(0)	4	Complex IV	Cox5b	Complex IV	Cox6a1	inter	Complex IV_Complex IV	Cox5b_Cox6a1
KO	P19536(0)	P43024(0)	ASGGGVPTDEEQATGLER(0)	SSGAHGEEGSAR(0)	4	Complex IV	Cox5b	Complex IV	Cox6a1	inter	Complex IV_Complex IV	Cox5b_Cox6a1
WT	P46656(0)	P46656(22)	SSSEDK(0)	NRDGETLTTKGK(10)	4	Other	Fdx1	Other	Fdx1	intra	Other_Other	Fdx1_Fdx1
WT	P46656(22)	P46656(6)	NRDGETLTTKGK(10)	SSSEDKITVHFK(6)	6	Other	Fdx1	Other	Fdx1	intra	Other_Other	Fdx1_Fdx1
KO	P46656(0)	P46656(22)	SSSEDK(0)	NRDGETLTTKGK(10)	7	Other	Fdx1	Other	Fdx1	intra	Other_Other	Fdx1_Fdx1
WT	P47738(56)	P47738(64)	TFPTVNPSTGEVICQVAEGNKEDVDK(21)	AVKAAR(3)	3	Other	Aldh2	Other	Aldh2	intra	Other_Other	Aldh2_Aldh2
KO	P47738(351)	P47738(358)	TEQGPQVDETQFKK(13)	ILGYIKSGQQEGAK(6)	11	Other	Aldh2	Other	Aldh2	intra	Other_Other	Aldh2_Aldh2
WT	P47738(351)	P47738(358)	TEQGPQVDETQFKK(13)	ILGYIKSGQQEGAK(6)	11	Other	Aldh2	Other	Aldh2	intra	Other_Other	Aldh2_Aldh2
KO	P47754(281)	P47757(95)	IGKEMQNA(3)	KLEVEANNAFDQYR(1)	2	Other	Capza2	Other	Capzb	inter	Other_Other	Capza2_Capzb
WT	P47857(107)	P47857(144)	AAHNLVKR(7)	DGKITAEEATK(3)	7	Other	Pfkm	Other	Pfkm	intra	Other_Other	Pfkm_Pfkm
KO	P47857(107)	P47857(144)	AAHNLVKR(7)	DGKITAEEATK(3)	4	Other	Pfkm	Other	Pfkm	intra	Other_Other	Pfkm_Pfkm
KO	P47934(233)	P47934(367)	NTWAKAYNNLIK(5)	NDIEKAK(5)	7	Other	Crat	Other	Crat	intra	Other_Other	Crat_Crat
KO	P47934(1)	P47934(167)	KAHQDALPR(1)	QDSVVNFLKSK(9)	5	Other	Crat	Other	Crat	intra	Other_Other	Crat_Crat
WT	P47934(233)	P47934(367)	NTWAKAYNNLIK(5)	NDIEKAK(5)	4	Other	Crat	Other	Crat	intra	Other_Other	Crat_Crat
WT	P47934(0)	P47934(167)	KAHQDALPR(0)	QDSVVNFLKSK(9)	6	Other	Crat	Other	Crat	intra	Other_Other	Crat_Crat
KO	P47934(0)	P47934(167)	KAHQDALPR(0)	QDSVVNFLKSK(9)	6	Other	Crat	Other	Crat	intra	Other_Other	Crat_Crat
WT	P47934(1)	P47934(167)	KAHQDALPR(1)	QDSVVNFLKSK(9)	4	Other	Crat	Other	Crat	intra	Other_Other	Crat_Crat
WT	P19123(43)	P48787(165)	ELGKVMR(4)	AKESLDLR(2)	8	Other	Tnnc1	Other	Tnni3	inter	Other_Other	Tnnc1_Tnni3
KO	P19123(43)	P48787(165)	ELGKVMR(4)	AKESLDLR(2)	4	Other	Tnnc1	Other	Tnni3	inter	Other_Other	Tnnc1_Tnni3
WT	P48962(147)	P48962(245)	LAADVGKGSSQR(7)	KGADIMYTGTLDCWR(1)	2	Other	Slc25a4	Other	Slc25a4	intra	Other_Other	Slc25a4_Slc25a4
KO	P48962(147)	P48962(245)	LAADVGKGSSQR(7)	KGADIMYTGTLDCWRK(1)	3	Other	Slc25a4	Other	Slc25a4	intra	Other_Other	Slc25a4_Slc25a4
KO	P48962(147)	P48962(43)	LAADVGKGSSQR(7)	LLLQVQHASKQISAEK(10)	3	Other	Slc25a4	Other	Slc25a4	intra	Other_Other	Slc25a4_Slc25a4
KO	P48962(147)	P48962(245)	LAADVGKGSSQR(7)	KGADIMYTGTLDCWR(1)	6	Other	Slc25a4	Other	Slc25a4	intra	Other_Other	Slc25a4_Slc25a4
KO	P48962(147)	P48962(166)	LAADVGKGSSQR(7)	IFKSDGLK(3)	4	Other	Slc25a4	Other	Slc25a4	intra	Other_Other	Slc25a4_Slc25a4
KO	P50462(119)	P50462(125)	FGESEKCPR(6)	CGKSVYAAEK(3)	2	Other	Csrp3	Other	Csrp3	intra	Other_Other	Csrp3_Csrp3
WT	P50544(11)	P50544(238)	EATQAVLDKPETLSSDASTR(9)	EKITAFVVER(2)	5	OM	Acadvl	OM	Acadvl	intra	OM_OM	Acadvl_Acadvl
KO	P50544(442)	P50544(516)	GKELTGLGNALK(2)	KGIVNEQFLLQR(1)	13	OM	Acadvl	OM	Acadvl	intra	OM_OM	Acadvl_Acadvl
KO	P50544(199)	P50544(228)	SSAIPSPCGKYYTLNGSK(10)	TPIKDAATGAVK(4)	2	OM	Acadvl	OM	Acadvl	intra	OM_OM	Acadvl_Acadvl
WT	P50544(11)	P50544(442)	EATQAVLDKPETLSSDASTR(9)	GKELTGLGNALK(2)	2	OM	Acadvl	OM	Acadvl	intra	OM_OM	Acadvl_Acadvl
KO	P50544(228)	P50544(238)	TPIKDAATGAVK(4)	EKITAFVVER(2)	2	OM	Acadvl	OM	Acadvl	intra	OM_OM	Acadvl_Acadvl
WT	P50544(258)	P50544(81)	SFGGVTHGLPEKK(12)	FFEEVNDPAKNDALEK(10)	4	OM	Acadvl	OM	Acadvl	intra	OM_OM	Acadvl_Acadvl
KO	P50544(238)	P50544(24)	EKITAFVVER(2)	EKPARAESK(2)	4	OM	Acadvl	OM	Acadvl	intra	OM_OM	Acadvl_Acadvl
WT	P50544(31)	P50544(442)	AESKSFAVGMFK(4)	GKELTGLGNALK(2)	5	OM	Acadvl	OM	Acadvl	intra	OM_OM	Acadvl_Acadvl
KO	P50544(0)	P50544(236)	AREATQAVLDKPETLSSDASTR(0)	DAATGAVKEK(8)	1	OM	Acadvl	OM	Acadvl	intra	OM_OM	Acadvl_Acadvl
KO	P50544(31)	P50544(442)	AESKSFAVGMFK(4)	GKELTGLGNALK(2)	5	OM	Acadvl	OM	Acadvl	intra	OM_OM	Acadvl_Acadvl
WT	P50544(24)	P50544(442)	EKPARAESK(2)	GKELTGLGNALK(2)	15	OM	Acadvl	OM	Acadvl	intra	OM_OM	Acadvl_Acadvl
KO	P50544(258)	P50544(81)	SFGGVTHGLPEKK(12)	FFEEVNDPAKNDALEK(10)	8	OM	Acadvl	OM	Acadvl	intra	OM_OM	Acadvl_Acadvl
KO	P50544(258)	P50544(87)	SFGGVTHGLPEKK(12)	NDALEKVEDDTLQGLK(6)	6	OM	Acadvl	OM	Acadvl	intra	OM_OM	Acadvl_Acadvl
KO	P50544(24)	P50544(442)	EKPARAESK(2)	GKELTGLGNALK(2)	15	OM	Acadvl	OM	Acadvl	intra	OM_OM	Acadvl_Acadvl
WT	P50544(442)	P50544(516)	GKELTGLGNALK(2)	KGIVNEQFLLQR(1)	11	OM	Acadvl	OM	Acadvl	intra	OM_OM	Acadvl_Acadvl
KO	P50544(11)	P50544(236)	AREATQAVLDKPETLSSDASTR(11)	DAATGAVKEK(8)	4	OM	Acadvl	OM	Acadvl	intra	OM_OM	Acadvl_Acadvl
WT	P50544(11)	P50544(236)	EATQAVLDKPETLSSDASTR(9)	DAATGAVKEK(8)	5	OM	Acadvl	OM	Acadvl	intra	OM_OM	Acadvl_Acadvl
KO	P50544(24)	P50544(516)	EKPARAESK(2)	KGIVNEQFLLQR(1)	4	OM	Acadvl	OM	Acadvl	intra	OM_OM	Acadvl_Acadvl
KO	P50544(11)	P50544(516)	EATQAVLDKPETLSSDASTR(9)	KGIVNEQFLLQR(1)	6	OM	Acadvl	OM	Acadvl	intra	OM_OM	Acadvl_Acadvl
KO	P50544(11)	P50544(236)	EATQAVLDKPETLSSDASTR(9)	DAATGAVKEK(8)	6	OM	Acadvl	OM	Acadvl	intra	OM_OM	Acadvl_Acadvl
KO	P50544(11)	P50544(442)	EATQAVLDKPETLSSDASTR(9)	GKELTGLGNALK(2)	2	OM	Acadvl	OM	Acadvl	intra	OM_OM	Acadvl_Acadvl
KO	P50544(11)	P50544(228)	EATQAVLDKPETLSSDASTR(9)	TPIKDAATGAVK(4)	8	OM	Acadvl	OM	Acadvl	intra	OM_OM	Acadvl_Acadvl
KO	P50544(11)	P50544(238)	EATQAVLDKPETLSSDASTR(9)	EKITAFVVER(2)	7	OM	Acadvl	OM	Acadvl	intra	OM_OM	Acadvl_Acadvl
WT	P50544(24)	P50544(516)	EKPARAESK(2)	KGIVNEQFLLQR(1)	5	OM	Acadvl	OM	Acadvl	intra	OM_OM	Acadvl_Acadvl
WT	P50544(238)	P50544(24)	EKITAFVVER(2)	EKPARAESK(2)	3	OM	Acadvl	OM	Acadvl	intra	OM_OM	Acadvl_Acadvl
WT	P50544(228)	P50544(238)	TPIKDAATGAVK(4)	EKITAFVVER(2)	3	OM	Acadvl	OM	Acadvl	intra	OM_OM	Acadvl_Acadvl
WT	P50544(11)	P50544(228)	EATQAVLDKPETLSSDASTR(9)	TPIKDAATGAVK(4)	5	OM	Acadvl	OM	Acadvl	intra	OM_OM	Acadvl_Acadvl
WT	P50544(236)	P50544(24)	DAATGAVKEK(8)	EKPARAESK(2)	3	OM	Acadvl	OM	Acadvl	intra	OM_OM	Acadvl_Acadvl
KO	P48787(118)	P50752(271)	VDEERYDVEAKVTK(11)	QQKYEINVLR(3)	11	Other	Tnni3	Other	Tnnt2	inter	Other_Other	Tnni3_Tnnt2
WT	P51174(0)	P51174(331)	SHSGAEAR(0)	AFVDSCLQLHETKR(13)	13	OM	Acadl	OM	Acadl	intra	OM_OM	Acadl_Acadl
KO	P51174(0)	P51174(331)	SHSGAEAR(0)	AFVDSCLQLHETKR(13)	16	OM	Acadl	OM	Acadl	intra	OM_OM	Acadl_Acadl
WT	P51174(15)	P51174(288)	LETPSAKK(7)	NYVKQRK(4)	10	OM	Acadl	OM	Acadl	intra	OM_OM	Acadl_Acadl
KO	P51174(0)	P51174(15)	SHSGAEAR(0)	LETPSAKK(7)	7	OM	Acadl	OM	Acadl	intra	OM_OM	Acadl_Acadl
WT	P08249(215)	P51174(0)	IQEAGTEVVKAK(10)	SHSGAEAR(0)	5	TCA Cycle	Mdh2	OM	Acadl	inter	OM_TCA Cycle	Acadl_Mdh2
KO	P40142(543)	P51174(288)	KLILDSAR(1)	NYVKQR(4)	3	Other	Tkt	OM	Acadl	inter	OM_Other	Acadl_Tkt
KO	P40142(543)	P51174(288)	KLILDSAR(1)	NYVKQRK(4)	2	Other	Tkt	OM	Acadl	inter	OM_Other	Acadl_Tkt
WT	P40142(543)	P51174(0)	KLILDSAR(1)	SHSGAEAR(0)	2	Other	Tkt	OM	Acadl	inter	OM_Other	Acadl_Tkt
WT	P51174(15)	P51174(288)	LETPSAKK(7)	NYVKQR(4)	16	OM	Acadl	OM	Acadl	intra	OM_OM	Acadl_Acadl
KO	P51174(15)	P51174(288)	LETPSAKK(7)	NYVKQRK(4)	12	OM	Acadl	OM	Acadl	intra	OM_OM	Acadl_Acadl
KO	P08249(215)	P51174(0)	IQEAGTEVVKAK(10)	SHSGAEAR(0)	6	TCA Cycle	Mdh2	OM	Acadl	inter	OM_TCA Cycle	Acadl_Mdh2
KO	P51174(15)	P51174(288)	LETPSAKK(7)	NYVKQR(4)	16	OM	Acadl	OM	Acadl	intra	OM_OM	Acadl_Acadl
WT	P51174(0)	P51174(15)	SHSGAEAR(0)	LETPSAKK(7)	8	OM	Acadl	OM	Acadl	intra	OM_OM	Acadl_Acadl
KO	P08249(215)	P52503(0)	IQEAGTEVVKAK(10)	GVQVSPSGEK(0)	2	TCA Cycle	Mdh2	Complex I	Ndufs6	inter	Complex I_TCA Cycle	Mdh2_Ndufs6
WT	P52825(37)	P52825(44)	LEDTMKR(6)	YLSAQKPLLNDSQFRK(6)	12	Other	Cpt2	Other	Cpt2	intra	Other_Other	Cpt2_Cpt2
KO	P52825(37)	P52825(44)	LEDTMKR(6)	YLSAQKPLLNDSQFRK(6)	6	Other	Cpt2	Other	Cpt2	intra	Other_Other	Cpt2_Cpt2
KO	P52825(37)	P52825(44)	LEDTMKR(6)	YLSAQKPLLNDSQFR(6)	4	Other	Cpt2	Other	Cpt2	intra	Other_Other	Cpt2_Cpt2
WT	P52825(37)	P52825(44)	LEDTMKR(6)	YLSAQKPLLNDSQFR(6)	3	Other	Cpt2	Other	Cpt2	intra	Other_Other	Cpt2_Cpt2
WT	P53395(211)	P53395(221)	SEITPPPPQPKDR(11)	TFPTPIAKPPVFTGK(8)	3	Other	Dbt	Other	Dbt	intra	Other_Other	Dbt_Dbt
KO	P54071(154)	P54071(160)	AGTFKLVFTPK(5)	LVFTPKDGSSAK(6)	11	OM	Idh2	OM	Idh2	intra	OM_OM	Idh2_Idh2
WT	P54071(141)	P54071(217)	HAHGDQYKATDFVVDR(8)	NTILKAYDGR(5)	15	OM	Idh2	OM	Idh2	intra	OM_OM	Idh2_Idh2
KO	P54071(141)	P54071(94)	HAHGDQYKATDFVVDR(8)	MWKSPNGTIR(3)	8	OM	Idh2	OM	Idh2	intra	OM_OM	Idh2_Idh2
WT	P54071(141)	P54071(160)	HAHGDQYKATDFVVDR(8)	LVFTPKDGSSAK(6)	14	OM	Idh2	OM	Idh2	intra	OM_OM	Idh2_Idh2
[truncated: 2,257 more rows]

## Sheet: Fig. 3C, 5A, 6B, SI8 XL-MS FC
Merged_proteins	pval	adj_pval	log2(FC)	comparison	Protein1	Protein2	Complex1	Gene1	Complex2	Gene2	XL_type	Interaction	id_label1	id_label2	id_label
[truncated: 541 more rows]

[truncated: 1 more sheets: Fig. SI4 Total CSMs]
